# Supplementary material for: Comparison of T-cell receptor diversity of people with myalgic encephalomyelitis versus controls
Source: BMC Res Notes. 2024 Jan 4;17:17. doi: 10.1186/s13104-023-06616-4 (PMC10768444; doi:10.1186/s13104-023-06616-4)
Supplement: Supplementary file 2 — Additional File 2: All SureSelect bait sequences used [file 13104_2023_6616_MOESM2_ESM.xlsx]

## Sheet: Sheet1
TargetID	ProbeID	Sequence	Replication	Strand	Coordinates
TCRAD_TRAC_Exon3	TCRAD_TRAC_Exon3_chr14_23020478_23020598	CACCATCACATCCCTAACAGTCCTGGGTCTTCCTCAGTGTCCAGCCTGACTTCTGTTCTTCCTCATTCCAGATCTGCAAGATTGTAAGACAGCCTGTGCTCCCTCGCTCCTTCCTCTGCA	30
TCRAD_TRAC_Exon3	TCRAD_TRAC_Exon3_chr14_23021018_23021138	GAGGCCCTGCTATGCTGTGTGTCTGGGCGTGTTGTATGTCCTGCTGCCGATGCCTTCATTAAAATGATTTGGAAGAGCAGAGACTGTGCCTCTGTTTGACTGGGTTTGGTAGGAGTCATT	30
TCRAD_TRAC_Exon3	TCRAD_TRAC_Exon3_chr14_23021078_23021198	AAAATGATTTGGAAGAGCAGAGACTGTGCCTCTGTTTGACTGGGTTTGGTAGGAGTCATTTTCTGCTTGCTGGTGATCACTAGCTGGGCAGAGAAAAACCAAGGCATTTGTCTATGATGC	30
TCRAD_TRAC_Exon3	TCRAD_TRAC_Exon3_chr14_23021138_23021258	TTCTGCTTGCTGGTGATCACTAGCTGGGCAGAGAAAAACCAAGGCATTTGTCTATGATGCTGTCCAGGAAGCCTCATTCAACAAGCTGCCTAAGTCAACCTCTTCTTGGAATAACCTCTA	30
TCRAD_TRAC_Exon3	TCRAD_TRAC_Exon3_chr14_23021198_23021318	TGTCCAGGAAGCCTCATTCAACAAGCTGCCTAAGTCAACCTCTTCTTGGAATAACCTCTAAAAGCTTCCGCTTAGCAGGCTATGCTAAGGGCCAGGAAAACCCACCTACCAGCTTGGACC	30
TCRAD_TRAC_Exon3	TCRAD_TRAC_Exon3_chr14_23021258_23021378	AAAGCTTCCGCTTAGCAGGCTATGCTAAGGGCCAGGAAAACCCACCTACCAGCTTGGACCCCTCCTCTCCCACTCTCATGCCACGCCACGGGACCACCCATAACAGGAGCCCACACACAT	30
TCRAD_TRAC_Exon3	TCRAD_TRAC_Exon3_chr14_23021318_23021438	CCTCCTCTCCCACTCTCATGCCACGCCACGGGACCACCCATAACAGGAGCCCACACACATGGGTGGCAGTGACCTGCGGCAGACAGGGACCACACAGCAAGTGTCCCCAAAATGCCACCC	30
TCRAD_TRAC_Exon3	TCRAD_TRAC_Exon3_chr14_23021378_23021498	GGGTGGCAGTGACCTGCGGCAGACAGGGACCACACAGCAAGTGTCCCCAAAATGCCACCCACTGTCTCCTGCCCTCCAGGAGCATTTCCTTTGCCTCTCCTCTCAGACTGGGTTTCCACT	30
TCRAD_TRAC_Exon3	TCRAD_TRAC_Exon3_chr14_23020538_23020658	CCTCATTCCAGATCTGCAAGATTGTAAGACAGCCTGTGCTCCCTCGCTCCTTCCTCTGCATTGCCCCTCTTCTCCCTCTCCAAACAGAGGGAACTCTCCTACCCCCAAGGAGGTGAAAGC	30
TCRAD_TRAC_Exon3	TCRAD_TRAC_Exon3_chr14_23020598_23020718	TTGCCCCTCTTCTCCCTCTCCAAACAGAGGGAACTCTCCTACCCCCAAGGAGGTGAAAGCTGCTACCACCTCTGTGCCCCCCCGGCAATGCACCAACTGGATCCTACCCGAATTTATGAT	30
TCRAD_TRAC_Exon3	TCRAD_TRAC_Exon3_chr14_23020658_23020778	TGCTACCACCTCTGTGCCCCCCCGGCAATGCACCAACTGGATCCTACCCGAATTTATGATTAAGATTGCTGAAGAGCTGCCAAACACTGCTGCCACCCCCTCTGTTCCCTTATTGCTGCT	30
TCRAD_TRAC_Exon3	TCRAD_TRAC_Exon3_chr14_23020718_23020838	TAAGATTGCTGAAGAGCTGCCAAACACTGCTGCCACCCCCTCTGTTCCCTTATTGCTGCTTGTCACTGCCTGACATTCACGGCAGAGGCAAGGCTGCTGCAGCTCCGCTGGCTGTGCACA	30
TCRAD_TRAC_Exon3	TCRAD_TRAC_Exon3_chr14_23020778_23020898	TGTCACTGCCTGACATTCACGGCAGAGGCAAGGCTGCTGCAGCTCCGCTGGCTGTGCACATTCCCTCCTGCTCCCCAGAGACTGCCTCCGCCATCCCACAGATGATGGATCTTCAGTGGG	30
TCRAD_TRAC_Exon3	TCRAD_TRAC_Exon3_chr14_23020838_23020958	TTCCCTCCTGCTCCCCAGAGACTGCCTCCGCCATCCCACAGATGATGGATCTTCAGTGGGTTCTCTTGGGCTCTAGGTCCCGGAGAATGTTGTGAGGGGTTTATTTTTTTTTAATAGTGT	30
TCRAD_TRAC_Exon3	TCRAD_TRAC_Exon3_chr14_23020898_23021018	TTCTCTTGGGCTCTAGGTCCCGGAGAATGTTGTGAGGGGTTTATTTTTTTTTAATAGTGTTCATAAAGAAAGACATAGTATTCTTCTTCTCAAGACGTGGGGGGAAATTATCTCATTATC	30
TCRAD_TRAC_Exon3	TCRAD_TRAC_Exon3_chr14_23020958_23021078	TCATAAAGAAAGACATAGTATTCTTCTTCTCAAGACGTGGGGGGAAATTATCTCATTATCGAGGCCCTGCTATGCTGTGTGTCTGGGCGTGTTGTATGTCCTGCTGCCGATGCCTTCATT	30
TRDJ1_1	TRDJ1_1_hs14_22918691_22918811	GTAAAGGCCTTAACCCTGGAGTAGTCATGGAGCCAAGACCCACCCCTTTGACAGTGCCAGCTTTCCAACACAGAGAGCTGAGTATGGGTCTAGGAAGTGAGAGCAATGTAAAACAATAGA	30
TRDJ1_2	TRDJ1_2_hs14_22918751_22918871	CTTTCCAACACAGAGAGCTGAGTATGGGTCTAGGAAGTGAGAGCAATGTAAAACAATAGAAAGCAACAGTTCAGAGCACTGCATCAAGTGTACTGTGCTGGAAAGGTCCGCCATAGGAAA	30
TRDJ1_3	TRDJ1_3_hs14_22918811_22918931	AAGCAACAGTTCAGAGCACTGCATCAAGTGTACTGTGCTGGAAAGGTCCGCCATAGGAAATATGGTCCTCCATACTCCTCAGACAACAGCCTTCCGAAAGCAAACCTGTCCCTACCTGCA	30
TRDJ1_4	TRDJ1_4_hs14_22918871_22918991	TATGGTCCTCCATACTCCTCAGACAACAGCCTTCCGAAAGCAAACCTGTCCCTACCTGCAGATGATTAACCATCTATGAACCGGCTGGGTAAGCAACAAGTGCCATCTTTCATGGAGCTG	30
TRDJ1_5	TRDJ1_5_hs14_22918931_22919051	GATGATTAACCATCTATGAACCGGCTGGGTAAGCAACAAGTGCCATCTTTCATGGAGCTGAGCCTTAAAGATCCTCCAGTCCTAAAGCTGACGGGAAGAAGGTAGGTGGGAGCAGCGCTG	30
TRDJ1_6	TRDJ1_6_hs14_22918991_22919111	AGCCTTAAAGATCCTCCAGTCCTAAAGCTGACGGGAAGAAGGTAGGTGGGAGCAGCGCTGAGGTTTTTGGAACGTCCTCAAGTGCTGTGACACCGATAAACTCATCTTTGGAAAAGGAAC	30
TRDJ1_7	TRDJ1_7_hs14_22919051_22919171	AGGTTTTTGGAACGTCCTCAAGTGCTGTGACACCGATAAACTCATCTTTGGAAAAGGAACCCGTGTGACTGTGGAACCAAGTAAGTAACTCATTTATTTATCTGAAGTTTAAGGTTAAGG	30
TRDJ1_8	TRDJ1_8_hs14_22919111_22919231	CCGTGTGACTGTGGAACCAAGTAAGTAACTCATTTATTTATCTGAAGTTTAAGGTTAAGGCATCCTCCATCTAAGGAGGCAGAAATAATCCTGAAATGGGAAATGGGTGAAATAGCTAGC	30
TRDJ1_9	TRDJ1_9_hs14_22919171_22919291	CATCCTCCATCTAAGGAGGCAGAAATAATCCTGAAATGGGAAATGGGTGAAATAGCTAGCATTTAGGAGGACTCCTGGGAAGAGGTGAAATATGGTTAATCCTTTCCATAGGAGAGGAGC	30
TRDJ1_10	TRDJ1_10_hs14_22919231_22919351	ATTTAGGAGGACTCCTGGGAAGAGGTGAAATATGGTTAATCCTTTCCATAGGAGAGGAGCAGAAGGTGTCTGTAAAAAAAGAGTTTGGGGCATATGAAGGGACCCTTCTGGCTCAGAGGA	30
TRDJ1_11	TRDJ1_11_hs14_22919291_22919411	AGAAGGTGTCTGTAAAAAAAGAGTTTGGGGCATATGAAGGGACCCTTCTGGCTCAGAGGAAACAGAGAACTCTGCCCAGTCCATCGAATTTGGGTCAGGCTGTAGAAACCACAGAGTCAT	30
TRDJ1_12	TRDJ1_12_hs14_22919351_22919471	AACAGAGAACTCTGCCCAGTCCATCGAATTTGGGTCAGGCTGTAGAAACCACAGAGTCATTGGCCCAACTCCCTGAGCAGAGTCAGAATGGACACAGAATGAAGCTGACTTGAGTCCAGG	30
TRDJ4.1_1	TRDJ4.1_1_hs14_22923851_22923971	GTTGGAATGCATGGTATATATAACCTGCTAGGTCCCTGCCTCACCTAAGTGTAGCCCGAAGGTGGAGAACCACTGCTCTATGACCAACGTTCCACCCTTCTTTCCTCTTGATCAAACCAA	30
TRDJ4.1_2	TRDJ4.1_2_hs14_22923911_22924031	GGTGGAGAACCACTGCTCTATGACCAACGTTCCACCCTTCTTTCCTCTTGATCAAACCAAAAAACATCTTTCCAGTCTATATTCATTCTCTCTTATTTGAGCACAAATTCTGTCAGATTG	30
TRDJ4.1_3	TRDJ4.1_3_hs14_22923971_22924091	AAAACATCTTTCCAGTCTATATTCATTCTCTCTTATTTGAGCACAAATTCTGTCAGATTGTAATATGGGCAAAAGCTTGGATTTCTATTTGATGCTAGAGTCACCTCTTGTTCCATCCTG	30
TRDJ4.1_4	TRDJ4.1_4_hs14_22924031_22924151	TAATATGGGCAAAAGCTTGGATTTCTATTTGATGCTAGAGTCACCTCTTGTTCCATCCTGAAGGACAACCTCTAAGACGGAGGAGAAGAGGCTAGGCCAGATGGGACAGAAAATCACATG	30
TRDJ4.1_5	TRDJ4.1_5_hs14_22924091_22924211	AAGGACAACCTCTAAGACGGAGGAGAAGAGGCTAGGCCAGATGGGACAGAAAATCACATGGGATGAATATCATGTGACTTGGCAACTGGGGCTAGGGTTGCCGTAAAGGGAAAAGCAAGG	30
TRDJ4.1_6	TRDJ4.1_6_hs14_22924151_22924271	GGATGAATATCATGTGACTTGGCAACTGGGGCTAGGGTTGCCGTAAAGGGAAAAGCAAGGTAGTTTTTGGATTAGGTATGTCAGCTGTGCCAGACCCCTGATCTTTGGCAAAGGAACCTA	30
TRDJ4.1_7	TRDJ4.1_7_hs14_22924211_22924331	TAGTTTTTGGATTAGGTATGTCAGCTGTGCCAGACCCCTGATCTTTGGCAAAGGAACCTATCTGGAGGTACAACAACGTAAGTAACCTACTTTTCCTTCTTATGACCACTATGTTTGGCA	30
TRDJ4.1_8	TRDJ4.1_8_hs14_22924271_22924391	TCTGGAGGTACAACAACGTAAGTAACCTACTTTTCCTTCTTATGACCACTATGTTTGGCAATTACATTTGTTAAATATTTTTCTAAGTCACCAGGTTAGGAAGCAGTGCTCCAGTAGGTA	30
TRDJ4.1_9	TRDJ4.1_9_hs14_22924331_22924451	ATTACATTTGTTAAATATTTTTCTAAGTCACCAGGTTAGGAAGCAGTGCTCCAGTAGGTAATATAGCAAGGGATGGCTTGAGGAACAGGAACTGAGTTTCCGATAAAATCCAGGATGGCG	30
TRDJ4.1_10	TRDJ4.1_10_hs14_22924391_22924511	ATATAGCAAGGGATGGCTTGAGGAACAGGAACTGAGTTTCCGATAAAATCCAGGATGGCGTCTGTGCTTCAGTGAGCCGTCTTGATCCATTGTCCTTCCTAGAGAGTTTCTATTCCCTCT	30
TRDJ4.1_11	TRDJ4.1_11_hs14_22924451_22924571	TCTGTGCTTCAGTGAGCCGTCTTGATCCATTGTCCTTCCTAGAGAGTTTCTATTCCCTCTACCTGGCTCCAGAAAGCTACCCTCCTCAACATCTATGCATCCACCATGTACAGATCTAGG	30
TRDJ4.1_12	TRDJ4.1_12_hs14_22924511_22924631	ACCTGGCTCCAGAAAGCTACCCTCCTCAACATCTATGCATCCACCATGTACAGATCTAGGCCACCACTGTGATCAGACTCACATGACAGCACTTCGGGGGGTGGACACAAGGTGAAATGA	30
TRDJ2_1	TRDJ2_1_hs14_22925291_22925411	TTGTGTCCTTCCACCTCTCGCTGAGGCACAGTCCTGTTGTGATTGATTTAGTTGAGGCTTGTTGTTACGTTTCTGCCTACAACGGCCATTTGGCAATTCTCAGCAAAATATGTGAAAATG	30
TRDJ2_2	TRDJ2_2_hs14_22925351_22925471	GTTGTTACGTTTCTGCCTACAACGGCCATTTGGCAATTCTCAGCAAAATATGTGAAAATGTTATCCTGAAGCAAGATCTGGGAGTAAGAGATGGCAGGTTGAGGAGATAATAGCAGAAAA	30
TRDJ2_3	TRDJ2_3_hs14_22925411_22925531	TTATCCTGAAGCAAGATCTGGGAGTAAGAGATGGCAGGTTGAGGAGATAATAGCAGAAAATCTAAGGACTTGCCTAAGTGTCAAAACTCAGAAGATAGCAGACATCAAAAAAGCTGCCAA	30
TRDJ2_4	TRDJ2_4_hs14_22925471_22925591	TCTAAGGACTTGCCTAAGTGTCAAAACTCAGAAGATAGCAGACATCAAAAAAGCTGCCAAAATATAATGCTCAGATCTCAGAAACCCTTGCAAAGCTCTGTCTCCAGCTACACCCATTCT	30
TRDJ2_5	TRDJ2_5_hs14_22925531_22925651	AATATAATGCTCAGATCTCAGAAACCCTTGCAAAGCTCTGTCTCCAGCTACACCCATTCTGCTCCACCCACCCACTTCCAAACAGATGAATTAGACTGACAGGGAGCAAATAGGTAGCAA	30
TRDJ2_6	TRDJ2_6_hs14_22925591_22925711	GCTCCACCCACCCACTTCCAAACAGATGAATTAGACTGACAGGGAGCAAATAGGTAGCAAGGTTTTTCGTAATGATGCCTGTGGTAGTGCTTTGACAGCACAACTCTTCTTTGGAAAGGG	30
TRDJ2_7	TRDJ2_7_hs14_22925651_22925771	GGTTTTTCGTAATGATGCCTGTGGTAGTGCTTTGACAGCACAACTCTTCTTTGGAAAGGGAACACAACTCATCGTGGAACCAGGTAAGTTATGCATTTTACTACAGCTCAGTGTGTATAT	30
TRDJ2_8	TRDJ2_8_hs14_22925711_22925831	AACACAACTCATCGTGGAACCAGGTAAGTTATGCATTTTACTACAGCTCAGTGTGTATATTTCTTTAGGGTTGTTGTAGCGTAGTCCTGAATGAATGGGGCTTCTTGGGAAGTAAAGAGT	30
TRDJ2_9	TRDJ2_9_hs14_22925771_22925891	TTCTTTAGGGTTGTTGTAGCGTAGTCCTGAATGAATGGGGCTTCTTGGGAAGTAAAGAGTTCCAAATTAGAAACCCATTGTTTGTTGCAAACAGTAGGGGTAAAATTTGGGAGCAAATGC	30
TRDJ2_10	TRDJ2_10_hs14_22925831_22925951	TCCAAATTAGAAACCCATTGTTTGTTGCAAACAGTAGGGGTAAAATTTGGGAGCAAATGCATTAGATTTCTCTTAAGAAAATATTCTGTATATGCTTGGAAACTCCATTCTGAGGCTTGG	30
TRDJ2_11	TRDJ2_11_hs14_22925891_22926011	ATTAGATTTCTCTTAAGAAAATATTCTGTATATGCTTGGAAACTCCATTCTGAGGCTTGGTATTCATAAGTTTTTTACAACTACTGAAAAAAAGCCCTAGGTCAGGCTTTTAGTTTTGGG	30
TRDJ2_12	TRDJ2_12_hs14_22925951_22926071	TATTCATAAGTTTTTTACAACTACTGAAAAAAAGCCCTAGGTCAGGCTTTTAGTTTTGGGCTCCCTAGAACCAGGAAAAAGGCAAGCTGTGGTTGAGGAGGGTCTCTCCAGTATTTATGA	30
TRDJ3_1	TRDJ3_1_hs14_22927700_22927820	GTTAAGTGCCCCATCCCTACCCTCAAGCTATTGTGTTCTTCTTGGATGCCCCTCTCAATAAACTGGAAGTTAGATTTTCCATCATGAAGGCAGCTATTTGTCACCTGCCACCCTCTTCTC	30
TRDJ3_2	TRDJ3_2_hs14_22927760_22927880	AACTGGAAGTTAGATTTTCCATCATGAAGGCAGCTATTTGTCACCTGCCACCCTCTTCTCTTGCTCTGTCTCAGCCCTGCCCTAGTATCTCTTGGATGGGGATATCACCCTCACATCTCT	30
TRDJ3_3	TRDJ3_3_hs14_22927820_22927940	TTGCTCTGTCTCAGCCCTGCCCTAGTATCTCTTGGATGGGGATATCACCCTCACATCTCTATCAAGCAGTTCAACTATTATTAGCTTCAAAGGGAACTGAGACTCTGTGTACTCAGCCCC	30
TRDJ3_4	TRDJ3_4_hs14_22927880_22928000	ATCAAGCAGTTCAACTATTATTAGCTTCAAAGGGAACTGAGACTCTGTGTACTCAGCCCCTTGGTCTCATCAAGAGCAGCTTTGTAGTTCTCTGAGCTGTGGGGTCTCTAGGCTGAGAAC	30
TRDJ3_5	TRDJ3_5_hs14_22927940_22928060	TTGGTCTCATCAAGAGCAGCTTTGTAGTTCTCTGAGCTGTGGGGTCTCTAGGCTGAGAACTGAGGCTGGGGAGGCAGGGCACAGATGTTACAGCTCAGGCCCCAGGGCCAGCTCCAGGCT	30
TRDJ3_6	TRDJ3_6_hs14_22928000_22928120	TGAGGCTGGGGAGGCAGGGCACAGATGTTACAGCTCAGGCCCCAGGGCCAGCTCCAGGCTAGTTACCTGTGAGGCACTGTCATAATGTGCTCCTGGGACACCCGACAGATGTTTTTCGGA	30
TRDJ3_7	TRDJ3_7_hs14_22928060_22928180	AGTTACCTGTGAGGCACTGTCATAATGTGCTCCTGGGACACCCGACAGATGTTTTTCGGAACTGGCATCAAACTCTTCGTGGAGCCCCGTGAGTTGATCTTTTTCCTATATTTCTGGGAT	30
TRDJ3_8	TRDJ3_8_hs14_22928120_22928240	ACTGGCATCAAACTCTTCGTGGAGCCCCGTGAGTTGATCTTTTTCCTATATTTCTGGGATAATTTGAGTCCTGGCACTGGGGCTGCAATCCAGTTTGCATTATAAATTATAACTAGTAAA	30
TRDJ3_9	TRDJ3_9_hs14_22928180_22928300	AATTTGAGTCCTGGCACTGGGGCTGCAATCCAGTTTGCATTATAAATTATAACTAGTAAATGAAATTATAACAAGGAGACAGAGTATTACAGATGTGAAATAGGCCAGAGTGAACACACT	30
TRDJ3_10	TRDJ3_10_hs14_22928240_22928360	TGAAATTATAACAAGGAGACAGAGTATTACAGATGTGAAATAGGCCAGAGTGAACACACTAGACTGAGTCACTTAAGTAGCTCTGTAACTCTATTTATTTTAATATATATACTCTATATT	30
TRDJ3_11	TRDJ3_11_hs14_22928300_22928420	AGACTGAGTCACTTAAGTAGCTCTGTAACTCTATTTATTTTAATATATATACTCTATATTAAAACAATAGCTCCCATTTATTTCTGAAATCTTCAGAGCAGCCCAAAAAACACAAAGAAA	30
TRDJ3_12	TRDJ3_12_hs14_22928360_22928480	AAAACAATAGCTCCCATTTATTTCTGAAATCTTCAGAGCAGCCCAAAAAACACAAAGAAATCTAGAAGAACTACACTAAGAGTTGGAGCATTCAGGTGCAAGGGAGACAGTGGGAGGGAT	30
TRAJ61.1_1	TRAJ61.1_1_hs14_22943916_22944036	TTCCTGGTTGACTATGTGTGACTCATCAGAGCCTGGCGGTCCAAGCCCATATGCCATTTGAAATCCGGTTATTATTACATCTGGGAGAGAGAAAAGTGCTGAAAACAGCCTTTGGGACAC	30
TRAJ61.1_2	TRAJ61.1_2_hs14_22943976_22944096	AAATCCGGTTATTATTACATCTGGGAGAGAGAAAAGTGCTGAAAACAGCCTTTGGGACACTATCGATTTGGCCAAAAAAAAAAGAAGAAGAAGAAGAAGGCTCTGTCTAGTGTGATAACA	30
TRAJ61.1_3	TRAJ61.1_3_hs14_22944036_22944156	TATCGATTTGGCCAAAAAAAAAAGAAGAAGAAGAAGAAGGCTCTGTCTAGTGTGATAACATTTTGTTATCTTATTCATTGTCTTCATCCCTGAAATACACTCTGCTCTCTCCTATCTCTG	30
TRAJ61.1_4	TRAJ61.1_4_hs14_22944096_22944216	TTTTGTTATCTTATTCATTGTCTTCATCCCTGAAATACACTCTGCTCTCTCCTATCTCTGCTCTGAAAGGCAGAAAGAGGGCAGCCCTCTCCAAGGCAAAATGGGGCTCCTGTGGGGAAC	30
TRAJ61.1_5	TRAJ61.1_5_hs14_22944156_22944276	CTCTGAAAGGCAGAAAGAGGGCAGCCCTCTCCAAGGCAAAATGGGGCTCCTGTGGGGAACAGAGGGGTGCCTCTGTCAACAAAGGTGATGCCACATCCCTTTCAACCATGCTGACACCTC	30
TRAJ61.1_6	TRAJ61.1_6_hs14_22944216_22944336	AGAGGGGTGCCTCTGTCAACAAAGGTGATGCCACATCCCTTTCAACCATGCTGACACCTCTGGTTTTTGTAAAGGTGCCCACTCCTGTGGGTACCGGGTTAATAGGAAACTGACATTTGG	30
TRAJ61.1_7	TRAJ61.1_7_hs14_22944276_22944396	TGGTTTTTGTAAAGGTGCCCACTCCTGTGGGTACCGGGTTAATAGGAAACTGACATTTGGAGCCAACACTAGAGGAATCATGAAACTCAGCAAGTAATATTTGGCAGAATTTTTTTTTCT	30
TRAJ61.1_8	TRAJ61.1_8_hs14_22944336_22944456	AGCCAACACTAGAGGAATCATGAAACTCAGCAAGTAATATTTGGCAGAATTTTTTTTTCTATCTGAAAATTATCAGTGAGAGATTCTAATGTGCCTTAACAAACAGGAACAAAAGATGAG	30
TRAJ61.1_9	TRAJ61.1_9_hs14_22944396_22944516	ATCTGAAAATTATCAGTGAGAGATTCTAATGTGCCTTAACAAACAGGAACAAAAGATGAGTGTTTAATACAATTCAATTTAACAAATATTTATTAAGAGCCTACAGTTATTCCCATGGAT	30
TRAJ61.1_10	TRAJ61.1_10_hs14_22944456_22944576	TGTTTAATACAATTCAATTTAACAAATATTTATTAAGAGCCTACAGTTATTCCCATGGATCATCTGAGTCAGTTTCCGAGGAAACATTATCGTTGCCTTAAGGGAGCTGGGGGGTTGTCA	30
TRAJ61.1_11	TRAJ61.1_11_hs14_22944516_22944636	CATCTGAGTCAGTTTCCGAGGAAACATTATCGTTGCCTTAAGGGAGCTGGGGGGTTGTCAACGGGCCAGAGGTGGGATGAAAAATGACAACAGATTTACCTCTGGGACCGGGACATGGTT	30
TRAJ61.1_12	TRAJ61.1_12_hs14_22944576_22944696	ACGGGCCAGAGGTGGGATGAAAAATGACAACAGATTTACCTCTGGGACCGGGACATGGTTAACCACAGCGGCCCTGGGTAAGTAGCTTAGCTTCAGAAGAAAATGTGCCCAACAGCATGG	30
TRAJ60,TRAJ59.1_1	TRAJ60,TRAJ59.1_1_hs14_22944906_22945026	TGATGAAAAAGGGAACCTGGCATCCCTGGTGGCCCACCAGCGTCTCCTTCCCTGGCCTAGGTCAGAACAAGCCGTAAATCAGCAGGCCGTTATCTTCTTATAAATCTGTAGAGCAGGGTG	30
TRAJ60,TRAJ59.1_2	TRAJ60,TRAJ59.1_2_hs14_22944966_22945086	GTCAGAACAAGCCGTAAATCAGCAGGCCGTTATCTTCTTATAAATCTGTAGAGCAGGGTGGACAACAAAAGGCAGCCTGCTAGGTTTTCAGAACATGAGTTCCTTGTGTAGCCAGAGAAC	30
TRAJ60,TRAJ59.1_3	TRAJ60,TRAJ59.1_3_hs14_22945026_22945146	GACAACAAAAGGCAGCCTGCTAGGTTTTCAGAACATGAGTTCCTTGTGTAGCCAGAGAACCTGGGACCATCCTGACGTGGCTGGTCCTGCTGTCCTCACAGCCTGAATCCCAGGCTGTAT	30
TRAJ60,TRAJ59.1_4	TRAJ60,TRAJ59.1_4_hs14_22945086_22945206	CTGGGACCATCCTGACGTGGCTGGTCCTGCTGTCCTCACAGCCTGAATCCCAGGCTGTATGAATAGGAGAGGTTCAAGTCCAGATGACTGTTCACGATGCTGGTCCCCCTTGCATCCCTA	30
TRAJ60,TRAJ59.1_5	TRAJ60,TRAJ59.1_5_hs14_22945146_22945266	GAATAGGAGAGGTTCAAGTCCAGATGACTGTTCACGATGCTGGTCCCCCTTGCATCCCTAATCATGCTAGAGACATGACCAGGGTCTGAGAGGAGGAAGTTACAGCACAGCACCAACAGG	30
TRAJ60,TRAJ59.1_6	TRAJ60,TRAJ59.1_6_hs14_22945206_22945326	ATCATGCTAGAGACATGACCAGGGTCTGAGAGGAGGAAGTTACAGCACAGCACCAACAGGGGCTTTTGGTAAAGGGCCTGGGCACTATGTGAAGATCACCTAGATGCTCAACTTTGGGAA	30
TRAJ60,TRAJ59.1_7	TRAJ60,TRAJ59.1_7_hs14_22945266_22945386	GGCTTTTGGTAAAGGGCCTGGGCACTATGTGAAGATCACCTAGATGCTCAACTTTGGGAAGGGGACTGAGTTAATTGTGAGCCTGGGTGAGTACCTCAACTCCAGAGGTAGCTTTAGCGG	30
TRAJ60,TRAJ59.1_8	TRAJ60,TRAJ59.1_8_hs14_22945326_22945446	GGGGACTGAGTTAATTGTGAGCCTGGGTGAGTACCTCAACTCCAGAGGTAGCTTTAGCGGAACCCCTCTATACCTAACACCTGGCAATCAGAGGGCTGAAACACTTGGCCAGATAATGAA	30
TRAJ60,TRAJ59.1_9	TRAJ60,TRAJ59.1_9_hs14_22945386_22945506	AACCCCTCTATACCTAACACCTGGCAATCAGAGGGCTGAAACACTTGGCCAGATAATGAATTCTCTTATCCGGTGGGAAAAGGCTGTAAAGATCAAACCACCTTTCCTATGGGTAAGCAA	30
TRAJ60,TRAJ59.1_10	TRAJ60,TRAJ59.1_10_hs14_22945446_22945566	TTCTCTTATCCGGTGGGAAAAGGCTGTAAAGATCAAACCACCTTTCCTATGGGTAAGCAAGAGTCTGTAGTTTATGTAAAGGCAGCAGCTCCTGTGGGAAGGAAGGAAACAGGAAATTTA	30
TRAJ60,TRAJ59.1_11	TRAJ60,TRAJ59.1_11_hs14_22945506_22945626	GAGTCTGTAGTTTATGTAAAGGCAGCAGCTCCTGTGGGAAGGAAGGAAACAGGAAATTTACATTTGGAATGGGGACGCAAGTGAGAGTGAAGCTATCTTTAAACCAAAGGTGTCAGGTTA	30
TRAJ60,TRAJ59.1_12	TRAJ60,TRAJ59.1_12_hs14_22945566_22945686	CATTTGGAATGGGGACGCAAGTGAGAGTGAAGCTATCTTTAAACCAAAGGTGTCAGGTTATTTGGTTTGGTTTTTGAATTATCTGGAAGTTCCAAAGAAAGAACACTTCTCCCTGAGGAT	30
TRAJ60,TRAJ59.1_13	TRAJ60,TRAJ59.1_13_hs14_22945626_22945746	TTTGGTTTGGTTTTTGAATTATCTGGAAGTTCCAAAGAAAGAACACTTCTCCCTGAGGATTTGATTGCAAAATTCTGACTTCAAACTTCTAAAAAGATCAAATGTTAAATCAGATAGTAG	30
TRAJ60,TRAJ59.1_14	TRAJ60,TRAJ59.1_14_hs14_22945686_22945806	TTGATTGCAAAATTCTGACTTCAAACTTCTAAAAAGATCAAATGTTAAATCAGATAGTAGGCTTGGAAAACTCTATTTCTCTATGTAAAAAGTAGAGAACTACTTTTCTTTTGTTTGATC	30
TRAJ60,TRAJ59.1_15	TRAJ60,TRAJ59.1_15_hs14_22945746_22945866	GCTTGGAAAACTCTATTTCTCTATGTAAAAAGTAGAGAACTACTTTTCTTTTGTTTGATCATTTTATTTTGTTTAGGAAATAAGAGGATTAGATACCCTGGTGGTGAGTGGGGAGGGCAG	30
TRAJ60,TRAJ59.1_16	TRAJ60,TRAJ59.1_16_hs14_22945806_22945925	ATTTTATTTTGTTTAGGAAATAAGAGGATTAGATACCCTGGTGGTGAGTGGGGAGGGCAGGGACATTTGCACAGCATTTCTGGATAAATTAGATCCAAATAATCAAATCAAAGACTCTCA	30
TRAJ58.1_1	TRAJ58.1_1_hs14_22946306_22946426	GGGTGAAAAAAACAAAATGAAAATGCTAGTCTTGTGTTCAGACAATGATTATGACCATAGAACACTACCTATAAGTTCTGTAGAGCTAATTTCTTTCCCAGTGGGTTGATATTCTATGAT	30
TRAJ58.1_2	TRAJ58.1_2_hs14_22946366_22946486	AACACTACCTATAAGTTCTGTAGAGCTAATTTCTTTCCCAGTGGGTTGATATTCTATGATAGATTGCATCAGCGGTGTGATTGTTTTGGACCATAGAATACGTATACAGAATTGGCTTGT	30
TRAJ58.1_3	TRAJ58.1_3_hs14_22946426_22946546	AGATTGCATCAGCGGTGTGATTGTTTTGGACCATAGAATACGTATACAGAATTGGCTTGTTGAGCCTTCTGGTGTCTTGAAGTGAAAATCATATCTCTGGACATATCTGTCAGGCCTGAA	30
TRAJ58.1_4	TRAJ58.1_4_hs14_22946486_22946606	TGAGCCTTCTGGTGTCTTGAAGTGAAAATCATATCTCTGGACATATCTGTCAGGCCTGAAGCCCTAGGCTACTGGAAAGAAAGATACCATGACTTATCCTTCCTCTAAAGCTTAGAAGTT	30
TRAJ58.1_5	TRAJ58.1_5_hs14_22946546_22946666	GCCCTAGGCTACTGGAAAGAAAGATACCATGACTTATCCTTCCTCTAAAGCTTAGAAGTTGGAGAAAAATTCTAGTTCTTGGGAAGCTCTGCAAAGCAGGGTTCGTTAAGCTGATGCCAC	30
TRAJ58.1_6	TRAJ58.1_6_hs14_22946606_22946726	GGAGAAAAATTCTAGTTCTTGGGAAGCTCTGCAAAGCAGGGTTCGTTAAGCTGATGCCACAGGTTTTTGCAAAGCCCCTCAGCACAGTGTTTAAGAAACCAGTGGCTCTAGGTTGACCTT	30
TRAJ58.1_7	TRAJ58.1_7_hs14_22946666_22946786	AGGTTTTTGCAAAGCCCCTCAGCACAGTGTTTAAGAAACCAGTGGCTCTAGGTTGACCTTTGGGGAAGGAACACAGCTCACAGTGAATCCTGGTAAGTGGAGGGGAGCATTGAATCCTCT	30
TRAJ58.1_8	TRAJ58.1_8_hs14_22946726_22946846	TGGGGAAGGAACACAGCTCACAGTGAATCCTGGTAAGTGGAGGGGAGCATTGAATCCTCTGCCTGAATGTATCCATTTTATGCCAATGAATTGAGATATGGCTTCTTGCCCCATCTCTGC	30
TRAJ58.1_9	TRAJ58.1_9_hs14_22946786_22946906	GCCTGAATGTATCCATTTTATGCCAATGAATTGAGATATGGCTTCTTGCCCCATCTCTGCCACATTCAAGTCCTGCTTGGCTAAACAATGCTCACGGATGTGCACGTGTGCAGTGGGATG	30
TRAJ58.1_10	TRAJ58.1_10_hs14_22946846_22946966	CACATTCAAGTCCTGCTTGGCTAAACAATGCTCACGGATGTGCACGTGTGCAGTGGGATGCAGCTTTTTCTAACCTCTCACAAAATCACGCAACCCCTTCACCAAACTGCTTGGTGGCTC	30
TRAJ58.1_11	TRAJ58.1_11_hs14_22946906_22947026	CAGCTTTTTCTAACCTCTCACAAAATCACGCAACCCCTTCACCAAACTGCTTGGTGGCTCTTCTGTGCCCTCACAGCCCTTCTAGTTTAGCAGTTAGAGGAAGACAAGTGCCCAAGGGCT	30
TRAJ58.1_12	TRAJ58.1_12_hs14_22946966_22947086	TTCTGTGCCCTCACAGCCCTTCTAGTTTAGCAGTTAGAGGAAGACAAGTGCCCAAGGGCTTTCTCATTTTTAGGTCATTGTGGAAAGAGGAACGTTGGTGATATGTTTGCCTGCTTGGGA	30
TRAJ57.1_1	TRAJ57.1_1_hs14_22947652_22947772	TAACTAATTACTTAATTAATAAGATAACAACCTAACAGGCTGTAAGGTAAAAAAGTAATCAGATTTGTTCTATAGGTCCCCTCCCTTTTCGGGAATAGCTATACAATTGTATAATTTTAT	30
TRAJ57.1_2	TRAJ57.1_2_hs14_22947709_22947829	ATCAGATTTGTTCTATAGGTCCCCTCCCTTTTCGGGAATAGCTATACAATTGTATAATTTTATGCTTCCCCTGGGAGAGTGGGTGGAGCCCTGGCTCCCAGCCCGTGATGGAAGGGTCTT	30
TRAJ57.1_3	TRAJ57.1_3_hs14_22947766_22947886	TTTTATGCTTCCCCTGGGAGAGTGGGTGGAGCCCTGGCTCCCAGCCCGTGATGGAAGGGTCTTGGCAGTATTTGTAAAGCAGTCTGTGGGGGTGTAACTCAGGGCGGATCTGAAAAGCTG	30
TRAJ57.1_4	TRAJ57.1_4_hs14_22947823_22947943	GGTCTTGGCAGTATTTGTAAAGCAGTCTGTGGGGGTGTAACTCAGGGCGGATCTGAAAAGCTGGTCTTTGGAAAGGGAACGAAACTGACAGTAAACCCATGTAAGTCTGAATAATGCTTC	30
TRAJ57.1_5	TRAJ57.1_5_hs14_22947880_22948000	AAGCTGGTCTTTGGAAAGGGAACGAAACTGACAGTAAACCCATGTAAGTCTGAATAATGCTTCCAAATTTCTCCCTGGAACCCTGATTTCCAAATTTTCCATTCTGTTTTATAACCCAGG	30
TRAJ57.1_6	TRAJ57.1_6_hs14_22947937_22948057	TGCTTCCAAATTTCTCCCTGGAACCCTGATTTCCAAATTTTCCATTCTGTTTTATAACCCAGGTCCAAACCACAGCAGTCCCATTAATGGATTCCAGTGCAAAACAACTGCTGGTGTATT	30
TRAJ57.1_7	TRAJ57.1_7_hs14_22947994_22948114	CCCAGGTCCAAACCACAGCAGTCCCATTAATGGATTCCAGTGCAAAACAACTGCTGGTGTATTCCTACTACACGCAGGTCTCTGTTGTTTGCCCTCATGTGCTATTTTATCTAATAGCTG	30
TRAJ57.1_8	TRAJ57.1_8_hs14_22948051_22948171	TGTATTCCTACTACACGCAGGTCTCTGTTGTTTGCCCTCATGTGCTATTTTATCTAATAGCTGAGAATGACAGTACCAATGGAGCACTGAGTTAAGGAGTCAGACTGTTCGAAGGCTTCA	30
TRAJ57.1_9	TRAJ57.1_9_hs14_22948108_22948228	TAGCTGAGAATGACAGTACCAATGGAGCACTGAGTTAAGGAGTCAGACTGTTCGAAGGCTTCATTCTTCGTTATAATTGGTGAGATTTTCCATGGGACTAAGAGAAAATTGATTAACTCT	30
TRAJ56.1_1	TRAJ56.1_1_hs14_22948091_22948211	TGTGCTATTTTATCTAATAGCTGAGAATGACAGTACCAATGGAGCACTGAGTTAAGGAGTCAGACTGTTCGAAGGCTTCATTCTTCGTTATAATTGGTGAGATTTTCCATGGGACTAAGA	30
TRAJ56.1_2	TRAJ56.1_2_hs14_22948111_22948231	CTGAGAATGACAGTACCAATGGAGCACTGAGTTAAGGAGTCAGACTGTTCGAAGGCTTCATTCTTCGTTATAATTGGTGAGATTTTCCATGGGACTAAGAGAAAATTGATTAACTCTCTG	30
TRAJ56.2_1	TRAJ56.2_1_hs14_22948288_22948408	ACAGCCGGCGTGCTGTGAGGGGATGTTGGTACATTTCCAATAAGGGGACAATGAGTGTGAAGAGAAAGGAAGGCCCCAGGTGGTCCGTAAACTCTTCCACCAGTCCCACACTATAAACAG	30
TRAJ56.2_2	TRAJ56.2_2_hs14_22948348_22948468	AGAGAAAGGAAGGCCCCAGGTGGTCCGTAAACTCTTCCACCAGTCCCACACTATAAACAGCTGGTTTTATCAGGGGGATTCTTGGATGACAAGTAAGCACTTAAGTAAATATCAAGGGGA	30
TRAJ56.2_3	TRAJ56.2_3_hs14_22948408_22948528	CTGGTTTTATCAGGGGGATTCTTGGATGACAAGTAAGCACTTAAGTAAATATCAAGGGGAGTTTGGGCAACTGAGTTTTTGTAGATCCTCGTGTCATTGTGTTATACTGGAGCCAATAGT	30
TRAJ56.2_4	TRAJ56.2_4_hs14_22948468_22948588	GTTTGGGCAACTGAGTTTTTGTAGATCCTCGTGTCATTGTGTTATACTGGAGCCAATAGTAAGCTGACATTTGGAAAAGGAATAACTCTGAGTGTTAGACCAGGTATGTTTTAATGAATG	30
TRAJ56.2_5	TRAJ56.2_5_hs14_22948528_22948648	AAGCTGACATTTGGAAAAGGAATAACTCTGAGTGTTAGACCAGGTATGTTTTAATGAATGTTATTTGTTTCCAAACATAAGCCACCATCCTTAGAAATTCAGTGAAAGATAACCGAATCT	30
TRAJ56.2_6	TRAJ56.2_6_hs14_22948588_22948708	TTATTTGTTTCCAAACATAAGCCACCATCCTTAGAAATTCAGTGAAAGATAACCGAATCTCCTGCCCAGTTATTAGCATCTTTCACCATGGGTCTTTCTGGAGAAAATGACAATGTGGGC	30
TRAJ56.2_7	TRAJ56.2_7_hs14_22948648_22948768	CCTGCCCAGTTATTAGCATCTTTCACCATGGGTCTTTCTGGAGAAAATGACAATGTGGGCAGCCCCTGACTGCAGCCCCTTTGGGACTGTTTCTTTAACACCTTTAAGTACTTGGGAATG	30
TRAJ56.2_8	TRAJ56.2_8_hs14_22948708_22948828	AGCCCCTGACTGCAGCCCCTTTGGGACTGTTTCTTTAACACCTTTAAGTACTTGGGAATGTTCAGTGTGTTTTTGTTAATGTTGGAGATATGTGTCTGACAAATGGAATCTGAATTGAAG	30
TRAJ56.2_9	TRAJ56.2_9_hs14_22948768_22948888	TTCAGTGTGTTTTTGTTAATGTTGGAGATATGTGTCTGACAAATGGAATCTGAATTGAAGTTTTAGTGTGTAGGGGCAGAAAGCATTTAGAAAGGACAAAAGAAGGACAGATTAGACTAA	30
TRAJ55,TRAJ54.1_1	TRAJ55,TRAJ54.1_1_hs14_22950321_22950441	GTAATAGAGAAGTGCATTAGAAGCTCCTGCAAATGGAAATGAAATGTAAATTTAGATTGTAAATACATGACTGCGGTAAATAGATAGCAAGAAAAAGGATGAAGAGATTAGAAATTTGCC	30
TRAJ55,TRAJ54.1_2	TRAJ55,TRAJ54.1_2_hs14_22950381_22950501	AAATACATGACTGCGGTAAATAGATAGCAAGAAAAAGGATGAAGAGATTAGAAATTTGCCACATTTCTCTAACCCTAAAGGGATGTTTCTATAAATAGTTTAAAACTGTAGAAGACGAAG	30
TRAJ55,TRAJ54.1_3	TRAJ55,TRAJ54.1_3_hs14_22950441_22950561	ACATTTCTCTAACCCTAAAGGGATGTTTCTATAAATAGTTTAAAACTGTAGAAGACGAAGGGGGAGGAGGAAGGAGAACAGAGGCAAACAGATTTTCTCCTAATCCTTTCCATTTGGCAA	30
TRAJ55,TRAJ54.1_4	TRAJ55,TRAJ54.1_4_hs14_22950501_22950621	GGGGAGGAGGAAGGAGAACAGAGGCAAACAGATTTTCTCCTAATCCTTTCCATTTGGCAAAATTAGAAATGGTTTTTCAATTAAATTTCCCTGAGCAGAGGAAGAAACCATGTCTGTTTC	30
TRAJ55,TRAJ54.1_5	TRAJ55,TRAJ54.1_5_hs14_22950561_22950681	AATTAGAAATGGTTTTTCAATTAAATTTCCCTGAGCAGAGGAAGAAACCATGTCTGTTTCCACACTAAAATTCCTGTGGGTGGGAGTCTCTAGAGTTGATTTGGAGGATGGATCCCTGTT	30
TRAJ55,TRAJ54.1_6	TRAJ55,TRAJ54.1_6_hs14_22950621_22950741	CACACTAAAATTCCTGTGGGTGGGAGTCTCTAGAGTTGATTTGGAGGATGGATCCCTGTTAGTGACAAGTGCTGGTAATGCTCCTGTTGGGGAAAGGGGATGAGTACAAAAATAAATCCA	30
TRAJ55,TRAJ54.1_7	TRAJ55,TRAJ54.1_7_hs14_22950681_22950801	AGTGACAAGTGCTGGTAATGCTCCTGTTGGGGAAAGGGGATGAGTACAAAAATAAATCCAAGTAAGTGTGGAGGGACAAGAAGATCTCACAGTGCAGGATTTCCCCTGGATTTTCTGCAT	30
TRAJ55,TRAJ54.1_8	TRAJ55,TRAJ54.1_8_hs14_22950741_22950861	AGTAAGTGTGGAGGGACAAGAAGATCTCACAGTGCAGGATTTCCCCTGGATTTTCTGCATTGCCTTTTCACCTTTCCTGTCTTAGCACGACAAATTAGGTCCCAGATGAGCAGGCCCTCG	30
TRAJ55,TRAJ54.1_9	TRAJ55,TRAJ54.1_9_hs14_22950801_22950921	TGCCTTTTCACCTTTCCTGTCTTAGCACGACAAATTAGGTCCCAGATGAGCAGGCCCTCGCATTCAAACCGGAAATTTTAAGGAGGAAGCCAGATTAACTTTACTCGGGAGACCTAGTAG	30
TRAJ55,TRAJ54.1_10	TRAJ55,TRAJ54.1_10_hs14_22950861_22950981	CATTCAAACCGGAAATTTTAAGGAGGAAGCCAGATTAACTTTACTCGGGAGACCTAGTAGACTCTGACTTTAAAGATTCTTTTAATCCAGCTGTTTTTAGGGAGAGCTCTGTAAAAGATG	30
TRAJ55,TRAJ54.1_11	TRAJ55,TRAJ54.1_11_hs14_22950921_22951041	ACTCTGACTTTAAAGATTCTTTTAATCCAGCTGTTTTTAGGGAGAGCTCTGTAAAAGATGAAAGAAATGTTTTAAAAAAAAATTAAAATTCTGTGGGGTGAAAACAAAGATGTTAAATAT	30
TRAJ55,TRAJ54.1_12	TRAJ55,TRAJ54.1_12_hs14_22950981_22951101	AAAGAAATGTTTTAAAAAAAAATTAAAATTCTGTGGGGTGAAAACAAAGATGTTAAATATTTGATTGGCAAGGCAACTGGAAAATCTGGACCATGTCTACAACTGCTAAAGGAGGCTTTG	30
TRAJ55,TRAJ54.1_13	TRAJ55,TRAJ54.1_13_hs14_22951041_22951161	TTGATTGGCAAGGCAACTGGAAAATCTGGACCATGTCTACAACTGCTAAAGGAGGCTTTGTGAAAGAGAAAATGAGCAGCCCAAGGAGATCCTGTCCTAAACTTCTCTGGCCAGTGAAAT	30
TRAJ55,TRAJ54.1_14	TRAJ55,TRAJ54.1_14_hs14_22951101_22951221	TGAAAGAGAAAATGAGCAGCCCAAGGAGATCCTGTCCTAAACTTCTCTGGCCAGTGAAATTCGGGCCATTCTCTGCCACAGCCCTGGACTGCTAGGAGGGCAGATCATATGTCTTCCTCA	30
TRAJ55,TRAJ54.1_15	TRAJ55,TRAJ54.1_15_hs14_22951161_22951281	TCGGGCCATTCTCTGCCACAGCCCTGGACTGCTAGGAGGGCAGATCATATGTCTTCCTCAGTGGGGAGAGGTGGGCCCTCGCTGGCAGTTTCTGTAAAGCCTCGTGCTGTGGTGTAATTC	30
TRAJ55,TRAJ54.1_16	TRAJ55,TRAJ54.1_16_hs14_22951221_22951341	GTGGGGAGAGGTGGGCCCTCGCTGGCAGTTTCTGTAAAGCCTCGTGCTGTGGTGTAATTCAGGGAGCCCAGAAGCTGGTATTTGGCCAAGGAACCAGGCTGACTATCAACCCAAGTAAGT	30
TRAJ55,TRAJ54.1_17	TRAJ55,TRAJ54.1_17_hs14_22951281_22951401	AGGGAGCCCAGAAGCTGGTATTTGGCCAAGGAACCAGGCTGACTATCAACCCAAGTAAGTATGACAGGGTGAAGCTACATGCAGCTGAGTACAGTCTTTTCCTTTCTAGACCGTGTCCTG	30
TRAJ55,TRAJ54.1_18	TRAJ55,TRAJ54.1_18_hs14_22951341_22951461	ATGACAGGGTGAAGCTACATGCAGCTGAGTACAGTCTTTTCCTTTCTAGACCGTGTCCTGCAAGCTCTCCTTGAGGGACGTATACTCATTTTGCATTGTCCTTTGTAGAGAAGCAGACCA	30
TRAJ55,TRAJ54.1_19	TRAJ55,TRAJ54.1_19_hs14_22951401_22951521	CAAGCTCTCCTTGAGGGACGTATACTCATTTTGCATTGTCCTTTGTAGAGAAGCAGACCAGGAAAGACAGGAAAGCCCTCAAATTTCCACTTTTAAACACCTCCCTGTAAAAACTGTCTC	30
TRAJ55,TRAJ54.1_20	TRAJ55,TRAJ54.1_20_hs14_22951461_22951581	GGAAAGACAGGAAAGCCCTCAAATTTCCACTTTTAAACACCTCCCTGTAAAAACTGTCTCGCTTCCCTCCCCTTCTACAATCAGTTTCTAGTAAATCAGAATCCGGTGAATTGATATGCA	30
TRAJ55,TRAJ54.1_21	TRAJ55,TRAJ54.1_21_hs14_22951521_22951641	GCTTCCCTCCCCTTCTACAATCAGTTTCTAGTAAATCAGAATCCGGTGAATTGATATGCAATTTCAACGAAAAAAAAAGCAGAGAAATAGTTACCCCAACAAGTGCAAAAAGTAGAAACT	30
TRAJ53.1_1	TRAJ53.1_1_hs14_22951575_22951695	TATGCAATTTCAACGAAAAAAAAAGCAGAGAAATAGTTACCCCAACAAGTGCAAAAAGTAGAAACTATCTGAGTACCAGCCAAGGGAAGATAATTAGGAAAGAAAAAAAAAGAAAGAAAT	30
TRAJ53.1_2	TRAJ53.1_2_hs14_22951635_22951754	GAAACTATCTGAGTACCAGCCAAGGGAAGATAATTAGGAAAGAAAAAAAAAGAAAGAAATGGATTACTGGAACCATGATGGCAGCTTAGTCACAAAGAAAATGATAAAAAAAAATTAAAA	30
TRAJ53.2_1	TRAJ53.2_1_hs14_22951796_22951916	TCTATATATATATGATATATTGTCCTCTGGAACTCCAGCACTCACCTACAGCAGCTGCATTCTGGACTTATTATCAAATAACCTATAAACCTGTAGCTTAATGAAGAGTTGAGCAATCGT	30
TRAJ53.2_2	TRAJ53.2_2_hs14_22951856_22951976	TCTGGACTTATTATCAAATAACCTATAAACCTGTAGCTTAATGAAGAGTTGAGCAATCGTGACTATATTGACCCCCAGGACCCTTCTGCAAAGAGCAGCTTCTGTTCCTGTTTCTGTAAA	30
TRAJ53.2_3	TRAJ53.2_3_hs14_22951916_22952036	GACTATATTGACCCCCAGGACCCTTCTGCAAAGAGCAGCTTCTGTTCCTGTTTCTGTAAAGCCTTCTGTGGCTGTGAGAATAGTGGAGGTAGCAACTATAAACTGACATTTGGAAAAGGA	30
TRAJ53.2_4	TRAJ53.2_4_hs14_22951976_22952096	GCCTTCTGTGGCTGTGAGAATAGTGGAGGTAGCAACTATAAACTGACATTTGGAAAAGGAACTCTCTTAACCGTGAATCCAAGTAAGTTTGAAGGGAGTGGGGGAAGGGGGGATTCAAAC	30
TRAJ53.2_5	TRAJ53.2_5_hs14_22952036_22952156	ACTCTCTTAACCGTGAATCCAAGTAAGTTTGAAGGGAGTGGGGGAAGGGGGGATTCAAACACTTCTGATTTAATTACTTGCCCCTCCAAAACATTCCAGCTTAGGTTCCAAATCTAATGT	30
TRAJ53.2_6	TRAJ53.2_6_hs14_22952096_22952216	ACTTCTGATTTAATTACTTGCCCCTCCAAAACATTCCAGCTTAGGTTCCAAATCTAATGTTTGTGCTGGGGGGATATGGTGCCCATCAGAGGGATTAGAACTCCACTGTACAAAGACTAA	30
TRAJ53.2_7	TRAJ53.2_7_hs14_22952156_22952276	TTGTGCTGGGGGGATATGGTGCCCATCAGAGGGATTAGAACTCCACTGTACAAAGACTAAATTACTTTCAGCCCAAAACATTCCTATCATTCATCTTAAACAAGATTATTGGTGCAAGGA	30
TRAJ53.2_8	TRAJ53.2_8_hs14_22952216_22952336	ATTACTTTCAGCCCAAAACATTCCTATCATTCATCTTAAACAAGATTATTGGTGCAAGGAGAAAAACTGAATACAGAATCCTGAGGGATCCAGCTAAGGGTCAGGAAATGTTTGCCGAAA	30
TRAJ53.2_9	TRAJ53.2_9_hs14_22952276_22952396	GAAAAACTGAATACAGAATCCTGAGGGATCCAGCTAAGGGTCAGGAAATGTTTGCCGAAAAGATAAAGAGGAAATTGGCATATCGTGACTACGCAAATGCAGTAGACCAAATATAAATTG	30
TRAJ52.1_1	TRAJ52.1_1_hs14_22954819_22954939	AATTCATTGTCATCAGAAATGTGTGACACCTCGAGGGGAGGGGAGGACGTGTCTTGAAAACTGATCAGAGAAATTGTCCTGAAAATGATGCTGTAAAATGGAAATGAGACCTTTAGAAAG	30
TRAJ52.1_2	TRAJ52.1_2_hs14_22954879_22954999	CTGATCAGAGAAATTGTCCTGAAAATGATGCTGTAAAATGGAAATGAGACCTTTAGAAAGAGAGATGCTGAACATGAGAAATCAGTAAGCCTCAAGACAAAAACCAGAGGAAATGGAGAG	30
TRAJ52.1_3	TRAJ52.1_3_hs14_22954939_22955059	AGAGATGCTGAACATGAGAAATCAGTAAGCCTCAAGACAAAAACCAGAGGAAATGGAGAGAGATGGGAGGCAGGAAGCCGGACCTCGGGGGACGCAGCAGGTCAGTGTCCCAGGACCAGA	30
TRAJ52.1_4	TRAJ52.1_4_hs14_22954999_22955119	AGATGGGAGGCAGGAAGCCGGACCTCGGGGGACGCAGCAGGTCAGTGTCCCAGGACCAGAGGTGGAAATGGTCTTCCAGCCTTTGGTGGGATGAAACTGAGCCTCACAGACCCAGGCCCC	30
TRAJ52.1_5	TRAJ52.1_5_hs14_22955059_22955179	GGTGGAAATGGTCTTCCAGCCTTTGGTGGGATGAAACTGAGCCTCACAGACCCAGGCCCCTTTGGGTGAGTTTATTCTCCCCAGAATTAAAAGAGGAGGAAGTCTGCGAGCTTCAGAAGT	30
TRAJ52.1_6	TRAJ52.1_6_hs14_22955119_22955239	TTTGGGTGAGTTTATTCTCCCCAGAATTAAAAGAGGAGGAAGTCTGCGAGCTTCAGAAGTCCCCCTAGGGTTCTTGTAAAGGCCTCCAGTGCAGTGCTAATGCTGGTGGTACTAGCTATG	30
TRAJ52.1_7	TRAJ52.1_7_hs14_22955179_22955299	CCCCCTAGGGTTCTTGTAAAGGCCTCCAGTGCAGTGCTAATGCTGGTGGTACTAGCTATGGAAAGCTGACATTTGGACAAGGGACCATCTTGACTGTCCATCCAAGTAAGTGTAACAAGA	30
TRAJ52.1_8	TRAJ52.1_8_hs14_22955239_22955359	GAAAGCTGACATTTGGACAAGGGACCATCTTGACTGTCCATCCAAGTAAGTGTAACAAGACACAGCAGTATACTGGAAATTCTGGAATGTCACCCCAGTGTCAGGTTTTAAAGAACCAGA	30
TRAJ52.1_9	TRAJ52.1_9_hs14_22955299_22955419	CACAGCAGTATACTGGAAATTCTGGAATGTCACCCCAGTGTCAGGTTTTAAAGAACCAGATATTGCTTAAAGTTAAGTGGTGTCCTCTGAGGTCCTTTCTCTTCTTTAACCTCAATATTC	30
TRAJ52.1_10	TRAJ52.1_10_hs14_22955359_22955479	TATTGCTTAAAGTTAAGTGGTGTCCTCTGAGGTCCTTTCTCTTCTTTAACCTCAATATTCACAGATTTTCTTTTGGACCCTGAGTTGTTAGGTCTGTCTCCCTGCTGCGTGTACAGCTGA	30
TRAJ52.1_11	TRAJ52.1_11_hs14_22955419_22955539	ACAGATTTTCTTTTGGACCCTGAGTTGTTAGGTCTGTCTCCCTGCTGCGTGTACAGCTGACCTTGACCCTGGAAAGTCAGAATCTTTCCTGCTTTCAGTGTCTTCTCTGGAGGTGATGCC	30
TRAJ52.1_12	TRAJ52.1_12_hs14_22955479_22955598	CCTTGACCCTGGAAAGTCAGAATCTTTCCTGCTTTCAGTGTCTTCTCTGGAGGTGATGCCCTAACTTTTTTGAGGGGGAGGTCATCCTTTCCAAATGACTCCCCTGAGTAACCTGTTCTA	30
TRAJ51_1	TRAJ51_1_hs14_22955781_22955901	ATGAAACCTGAATGGGAATCTGAGGTCTTATTTCAAATCCCTCTCTGTTTCCTGTCTGTCATCTCCTTTTGCTTCTATAGATGCAAAACTACAGAGAGAGAGGCGGGGAGAGAAAGGATA	30
TRAJ51_2	TRAJ51_2_hs14_22955841_22955961	ATCTCCTTTTGCTTCTATAGATGCAAAACTACAGAGAGAGAGGCGGGGAGAGAAAGGATAGACAGAAATAAACATCCACTGTGTCCATTCCCTGTCACTGAAACCACCAGGCAAGGGATT	30
TRAJ51_3	TRAJ51_3_hs14_22955901_22956021	GACAGAAATAAACATCCACTGTGTCCATTCCCTGTCACTGAAACCACCAGGCAAGGGATTACAATTAATTCCAAAGAGTTTCAGATACACGGCTTAATACCTTTCTCCTTGTGGTGACTT	30
TRAJ51_4	TRAJ51_4_hs14_22955961_22956081	ACAATTAATTCCAAAGAGTTTCAGATACACGGCTTAATACCTTTCTCCTTGTGGTGACTTGTATCCTGGCTGATAATTAGAGCAGATAGAAAGATTTGGCTTTGGTGTGTTTGCCGCTGC	30
TRAJ51_5	TRAJ51_5_hs14_22956021_22956141	GTATCCTGGCTGATAATTAGAGCAGATAGAAAGATTTGGCTTTGGTGTGTTTGCCGCTGCACCCCGCTGGGAAGAGACAGAAACTTGACTGTTTTTTAAGATTCATAAAGTTCCTTCTGT	30
TRAJ51_6	TRAJ51_6_hs14_22956081_22956201	ACCCCGCTGGGAAGAGACAGAAACTTGACTGTTTTTTAAGATTCATAAAGTTCCTTCTGTCAGTCGTCGTAAAACTCCCTGAAGCAGGGAGATGCGTGACAGCTATGAGAAGCTGATATT	30
TRAJ51_7	TRAJ51_7_hs14_22956141_22956261	CAGTCGTCGTAAAACTCCCTGAAGCAGGGAGATGCGTGACAGCTATGAGAAGCTGATATTTGGAAAGGAGACATGACTAACTGTGAAGCCAAGCAAGCTGGAAAGACCTAAACTCACAGT	30
TRAJ51_8	TRAJ51_8_hs14_22956201_22956321	TGGAAAGGAGACATGACTAACTGTGAAGCCAAGCAAGCTGGAAAGACCTAAACTCACAGTGTTCCTTATGTACTTTTGCTCCCTTCCCCGTTTCAGGCCTTTTGGCTGTTTCCTGTAGGG	30
TRAJ51_9	TRAJ51_9_hs14_22956261_22956381	GTTCCTTATGTACTTTTGCTCCCTTCCCCGTTTCAGGCCTTTTGGCTGTTTCCTGTAGGGATTCTAAGAGAGTCAAATGGAAATGGATTGAAGAGAGTCTGAAGCCCCGTGGGTGCTCAG	30
TRAJ51_10	TRAJ51_10_hs14_22956321_22956441	ATTCTAAGAGAGTCAAATGGAAATGGATTGAAGAGAGTCTGAAGCCCCGTGGGTGCTCAGAAATGATAAATGAAAGGAATAAGAGACAGAAAGGGAAACAAAGTTGAAAAGCAGGAATAT	30
TRAJ51_11	TRAJ51_11_hs14_22956381_22956501	AAATGATAAATGAAAGGAATAAGAGACAGAAAGGGAAACAAAGTTGAAAAGCAGGAATATGTCTTTCACTGCAGCTTGATAAGACTGAGATGTGAGGTGGGTGTCAGAGAAGGGCATGAT	30
TRAJ51_12	TRAJ51_12_hs14_22956441_22956561	GTCTTTCACTGCAGCTTGATAAGACTGAGATGTGAGGTGGGTGTCAGAGAAGGGCATGATCGCTCCAGCTGCTATTGCAGAACACTCTGTTTTCCTAGGATCTCTATCAAGGGCAGTGTC	30
TRAJ50_1	TRAJ50_1_hs14_22957191_22957311	ATCTCAGAGAAAGCAGATCAATGGTGCCTGAGGACCTGGTGTCACCAAGCTAGGGCTTAGAGACAGAAATGAGATGCAGATGGGGATGTTGTGTGAATTGGGGAATAATAGAGAAGTGAG	30
TRAJ50_2	TRAJ50_2_hs14_22957251_22957371	AGACAGAAATGAGATGCAGATGGGGATGTTGTGTGAATTGGGGAATAATAGAGAAGTGAGGAGGAGACAGGGAGTTCAATGATGCTTTTTAAAACCAGCAGCATGTGAGAAATTGTAATG	30
TRAJ50_3	TRAJ50_3_hs14_22957311_22957431	GAGGAGACAGGGAGTTCAATGATGCTTTTTAAAACCAGCAGCATGTGAGAAATTGTAATGACACAAAGGTGAAGAAGTATGTATTGCATATAATCCTAGCAAGTTTCCTACCATTCCCAA	30
TRAJ50_4	TRAJ50_4_hs14_22957371_22957491	ACACAAAGGTGAAGAAGTATGTATTGCATATAATCCTAGCAAGTTTCCTACCATTCCCAACAGAATCTAGCCTCACTGTGGCTCCAACTCACAGATCCTATAGGTAATGCTGAATCGTAC	30
TRAJ50_5	TRAJ50_5_hs14_22957431_22957551	CAGAATCTAGCCTCACTGTGGCTCCAACTCACAGATCCTATAGGTAATGCTGAATCGTACCTGAGATGCCTTTTGAAGTGGCATCAAGACTGGGCTCTAAAATCTTTAAGAGTCACCTGT	30
TRAJ50_6	TRAJ50_6_hs14_22957491_22957611	CTGAGATGCCTTTTGAAGTGGCATCAAGACTGGGCTCTAAAATCTTTAAGAGTCACCTGTCAGTTATTGTAAAGGTTTGGATGGCTGTGTGAAAACCTCCTACGACAAGGTGATATTTGG	30
TRAJ50_7	TRAJ50_7_hs14_22957551_22957671	CAGTTATTGTAAAGGTTTGGATGGCTGTGTGAAAACCTCCTACGACAAGGTGATATTTGGGCCAGGGACAAGCTTATCAGTCATTCCAAGTAAGTGTCCCTGGGGTGCTGCCTGTGGAGT	30
TRAJ50_8	TRAJ50_8_hs14_22957611_22957731	GCCAGGGACAAGCTTATCAGTCATTCCAAGTAAGTGTCCCTGGGGTGCTGCCTGTGGAGTGCGCTGGGGCTAACAGTCTCATACATTAGGGCTTAAATGACTGTGCAGATGGCATCGTGG	30
TRAJ50_9	TRAJ50_9_hs14_22957671_22957791	GCGCTGGGGCTAACAGTCTCATACATTAGGGCTTAAATGACTGTGCAGATGGCATCGTGGTTGAGGACACAAAACTGAGAGAATCGAGATACATTGACTCTGATCAGAAAAAAAGGTCAC	30
TRAJ50_10	TRAJ50_10_hs14_22957731_22957851	TTGAGGACACAAAACTGAGAGAATCGAGATACATTGACTCTGATCAGAAAAAAAGGTCACGGAATAGCAAACATAGGTTTAGTCCTTAAAAGGTAGCATAGATAACATGGGACTTGAACG	30
TRAJ50_11	TRAJ50_11_hs14_22957791_22957911	GGAATAGCAAACATAGGTTTAGTCCTTAAAAGGTAGCATAGATAACATGGGACTTGAACGTGGCAATTTGAAAAACAACCTGTGGTCTATCAGCACGTTCTCACTGCACACGGGGGATAA	30
TRAJ50_12	TRAJ50_12_hs14_22957851_22957971	TGGCAATTTGAAAAACAACCTGTGGTCTATCAGCACGTTCTCACTGCACACGGGGGATAAACAGGGGTGGGGGAATAAGCAATGGACATTGCATGATAGGGGTGCTAGGGAAATGAGGCA	30
TRAJ49.1_1	TRAJ49.1_1_hs14_22958083_22958203	GATTAAAATCCACTTCAGAATCATATGATCATCAGGAGAGAAATTAAGTCTTAAAAGAAAAAGAAGTTTTTAAATGTAGGTCCATAAAACAAATGGACCTACACCTTTAATTAGACAGCA	30
TRAJ49.1_2	TRAJ49.1_2_hs14_22958143_22958263	AAGAAGTTTTTAAATGTAGGTCCATAAAACAAATGGACCTACACCTTTAATTAGACAGCAAGCAGCACAAGATGCACGTTAGCCTTCCTTTTAATCCCCTCTCAGGAGGAATCAGTCTCT	30
TRAJ49.1_3	TRAJ49.1_3_hs14_22958203_22958323	AGCAGCACAAGATGCACGTTAGCCTTCCTTTTAATCCCCTCTCAGGAGGAATCAGTCTCTCCAGCTGCACATGGTCACAGCTGCTCTAAGCCCTGGAGCTCCTTCCCAGTAATACCCTTG	30
TRAJ49.1_4	TRAJ49.1_4_hs14_22958263_22958383	CCAGCTGCACATGGTCACAGCTGCTCTAAGCCCTGGAGCTCCTTCCCAGTAATACCCTTGCTCCTGTGCCTGCACAGGGAAAGGAGATGCCTGCCTGCCTGCCTGCCTGCCTGCCTACCG	30
TRAJ49.1_5	TRAJ49.1_5_hs14_22958323_22958443	CTCCTGTGCCTGCACAGGGAAAGGAGATGCCTGCCTGCCTGCCTGCCTGCCTGCCTACCGGTCTGCCTTTTGGTCCGCCGCTTGGTGGGGCCCCAGGTGTAACCTCTGGCTGTCTCTTCT	30
TRAJ49.1_6	TRAJ49.1_6_hs14_22958383_22958503	GTCTGCCTTTTGGTCCGCCGCTTGGTGGGGCCCCAGGTGTAACCTCTGGCTGTCTCTTCTGCCTGGTTTTTGTTGAGCTTCCTATCACAGTGGAACACCGGTAACCAGTTCTATTTTGGG	30
TRAJ49.1_7	TRAJ49.1_7_hs14_22958443_22958563	GCCTGGTTTTTGTTGAGCTTCCTATCACAGTGGAACACCGGTAACCAGTTCTATTTTGGGACAGGGACAAGTTTGACGGTCATTCCAAGTAAGTCAAAGAAAATTTTCCATCACCATTGT	30
TRAJ49.1_8	TRAJ49.1_8_hs14_22958503_22958623	ACAGGGACAAGTTTGACGGTCATTCCAAGTAAGTCAAAGAAAATTTTCCATCACCATTGTGTTGAGCAAACCCTTTAAACTGCAGAAAGAGCTGTCAAAGTCTGCTACTCTATTTCTCTG	30
TRAJ49.1_9	TRAJ49.1_9_hs14_22958563_22958683	GTTGAGCAAACCCTTTAAACTGCAGAAAGAGCTGTCAAAGTCTGCTACTCTATTTCTCTGCTTCTAGGTATAACTTTATCTGGACCAGAGTAAAGAGGCCCCCGACCCACCCCGAGAATG	30
TRAJ49.1_10	TRAJ49.1_10_hs14_22958623_22958742	CTTCTAGGTATAACTTTATCTGGACCAGAGTAAAGAGGCCCCCGACCCACCCCGAGAATGATTTATGCTTGGACAGGTCTTTATTTCATTCCTTGAACTATCTATCTGTCTATCTATCTA	30
TRAJ49.2_1	TRAJ49.2_1_hs14_22958761_22958881	TATCTATCTATCATCTATCTCAGAAATAGTTGTTTTTAACAGTTGATTCTGTGCCTCACCCAAATTGTCATTAACTAAATGCAGATGTGCTGCCACACTGATAAACTTCATTGGAAAAAA	30
TRAJ49.2_2	TRAJ49.2_2_hs14_22958775_22958895	CTATCTCAGAAATAGTTGTTTTTAACAGTTGATTCTGTGCCTCACCCAAATTGTCATTAACTAAATGCAGATGTGCTGCCACACTGATAAACTTCATTGGAAAAAAAGAAAAAACCAAAC	30
TRAJ48_1	TRAJ48_1_hs14_22959089_22959209	AATGAGGTGACTCTACAGAAAATCGAATATGGGATGGTATAAAAGGATGAGAAAGATGGCAGGGGGTCCACGATCGCTCTTGTATTTAGACCTGGGGGATGCACTGATAGATACCACCTG	30
TRAJ48_2	TRAJ48_2_hs14_22959149_22959269	AGGGGGTCCACGATCGCTCTTGTATTTAGACCTGGGGGATGCACTGATAGATACCACCTGGAGAGAGAAAGAGGATTTCTGTTTCCCTCTGAAGAAAAATGTGGCAGAAAAATCAAAACA	30
TRAJ48_3	TRAJ48_3_hs14_22959209_22959329	GAGAGAGAAAGAGGATTTCTGTTTCCCTCTGAAGAAAAATGTGGCAGAAAAATCAAAACAGATCGCACATGTCAAGCCTCTCCTAATTACAGCCTTTCATTCTGGTTTCTCTCAGCTGTT	30
TRAJ48_4	TRAJ48_4_hs14_22959269_22959389	GATCGCACATGTCAAGCCTCTCCTAATTACAGCCTTTCATTCTGGTTTCTCTCAGCTGTTCCAGCAGGAAATGGTAGGAAAGGGTCATTGGTGCCTTTGATGTTGTGGAAGCATTGCAGG	30
TRAJ48_5	TRAJ48_5_hs14_22959329_22959449	CCAGCAGGAAATGGTAGGAAAGGGTCATTGGTGCCTTTGATGTTGTGGAAGCATTGCAGGAAGGAGATTTGCAAGAAACGGGGCAGGGGCTTGCAGTAGAGTCTGGAGAGTTTAGAATGA	30
TRAJ48_6	TRAJ48_6_hs14_22959389_22959509	AAGGAGATTTGCAAGAAACGGGGCAGGGGCTTGCAGTAGAGTCTGGAGAGTTTAGAATGATGGTTTTTGCAATGACTTAGAACACTGTGTATCTAACTTTGGAAATGAGAAATTAACCTT	30
TRAJ48_7	TRAJ48_7_hs14_22959449_22959569	TGGTTTTTGCAATGACTTAGAACACTGTGTATCTAACTTTGGAAATGAGAAATTAACCTTTGGGACTGGAACAAGACTCACCATCATACCCAGTAAGTTCTTCATCCTTGGTCAGGAAAT	30
TRAJ48_8	TRAJ48_8_hs14_22959509_22959629	TGGGACTGGAACAAGACTCACCATCATACCCAGTAAGTTCTTCATCCTTGGTCAGGAAATCAGCCTGCATAAGATTCTGGGGATCATAGTAGACATGCAGGCTTAGAGAATTTTCATCTG	30
TRAJ48_9	TRAJ48_9_hs14_22959569_22959689	CAGCCTGCATAAGATTCTGGGGATCATAGTAGACATGCAGGCTTAGAGAATTTTCATCTGTCCTTGTTCATAACTGGTAGAGACAGGTGGCAGCCAAATATCTGAGTTTTCCGGGGGAAC	30
TRAJ48_10	TRAJ48_10_hs14_22959629_22959749	TCCTTGTTCATAACTGGTAGAGACAGGTGGCAGCCAAATATCTGAGTTTTCCGGGGGAACTCCAGTCCTGACTATTTAATTCAAAACTAGAAAATATGATTCACAATTCTGTTTTTGCTG	30
TRAJ48_11	TRAJ48_11_hs14_22959689_22959809	TCCAGTCCTGACTATTTAATTCAAAACTAGAAAATATGATTCACAATTCTGTTTTTGCTGCTGCCGTCAAGTGCTAATGTGGCATGTGAAGAGAATTCAGGCAGAATGACTGCATCTTCA	30
TRAJ48_12	TRAJ48_12_hs14_22959749_22959869	CTGCCGTCAAGTGCTAATGTGGCATGTGAAGAGAATTCAGGCAGAATGACTGCATCTTCACTTTCATCTTGTGTGATAATTTTAGCTTTGAGTACTGCAAGTGTTTGGGAGAAATGGTAG	30
TRAJ47,TRAJ46,TRAJ45_1	TRAJ47,TRAJ46,TRAJ45_1_hs14_22961474_22961594	AGCAGAGTGGAATTATTTGGCACAAGGGGCTATGATTAGAATTAATGAGATGAAAGAAAATTCTGGCTAGAAGACTAGAAAAATCCGGAAAGAAAAGATACAGTAAACCTTGGGGGAGTT	30
TRAJ47,TRAJ46,TRAJ45_2	TRAJ47,TRAJ46,TRAJ45_2_hs14_22961534_22961654	TTCTGGCTAGAAGACTAGAAAAATCCGGAAAGAAAAGATACAGTAAACCTTGGGGGAGTTGTAGCATTTATCCTAGTCCAAGCAGCAAAGAGCAGACAGAAGCCAAATTCCAATAAACAA	30
TRAJ47,TRAJ46,TRAJ45_3	TRAJ47,TRAJ46,TRAJ45_3_hs14_22961594_22961714	GTAGCATTTATCCTAGTCCAAGCAGCAAAGAGCAGACAGAAGCCAAATTCCAATAAACAATTGGCCTTTTTACTTTTACAAGTTTCTGCAATTATCACAATGTCTTCAGCTTCTTGGGCA	30
TRAJ47,TRAJ46,TRAJ45_4	TRAJ47,TRAJ46,TRAJ45_4_hs14_22961654_22961774	TTGGCCTTTTTACTTTTACAAGTTTCTGCAATTATCACAATGTCTTCAGCTTCTTGGGCAAATATCAACAGGTCCTAAATGCAAAGTGGAACAGTCCTCTGTTTCCAGAACCGAGTAGCT	30
TRAJ47,TRAJ46,TRAJ45_5	TRAJ47,TRAJ46,TRAJ45_5_hs14_22961714_22961834	AATATCAACAGGTCCTAAATGCAAAGTGGAACAGTCCTCTGTTTCCAGAACCGAGTAGCTTAGCCCCGCCCCACACACCACCCATGCTCAACCACTGTTTTTGTAGAGGAGTTTGACGCT	30
TRAJ47,TRAJ46,TRAJ45_6	TRAJ47,TRAJ46,TRAJ45_6_hs14_22961774_22961894	TAGCCCCGCCCCACACACCACCCATGCTCAACCACTGTTTTTGTAGAGGAGTTTGACGCTGTGTGGAATATGGAAACAAACTGGTCTTTGGCGCAGGAACCATTCTGAGAGTCAAGTCCT	30
TRAJ47,TRAJ46,TRAJ45_7	TRAJ47,TRAJ46,TRAJ45_7_hs14_22961834_22961954	GTGTGGAATATGGAAACAAACTGGTCTTTGGCGCAGGAACCATTCTGAGAGTCAAGTCCTGTGAGTATAAAACACACTCAAGTCCCAACCTGGGTTTCATTGCATATTAAATAAACTTTT	30
TRAJ47,TRAJ46,TRAJ45_8	TRAJ47,TRAJ46,TRAJ45_8_hs14_22961894_22962014	GTGAGTATAAAACACACTCAAGTCCCAACCTGGGTTTCATTGCATATTAAATAAACTTTTTCTGGCTGGGAAGTATTTGATTCTAAAGAAAGGAAAAGTGAAATTCCAAGCGCAACGCAA	30
TRAJ47,TRAJ46,TRAJ45_9	TRAJ47,TRAJ46,TRAJ45_9_hs14_22961954_22962074	TCTGGCTGGGAAGTATTTGATTCTAAAGAAAGGAAAAGTGAAATTCCAAGCGCAACGCAAGCATTTCATTAGTGTGATTCATTAAGAATTTCCATGGGTTGCCTTCGAGAGCGTTAATCA	30
TRAJ47,TRAJ46,TRAJ45_10	TRAJ47,TRAJ46,TRAJ45_10_hs14_22962014_22962134	GCATTTCATTAGTGTGATTCATTAAGAATTTCCATGGGTTGCCTTCGAGAGCGTTAATCACATCCATTCACTGGTGAGACCCACAGTTTGAAAATTGAGTTAAATTTGAAAAAAAATTGT	30
TRAJ47,TRAJ46,TRAJ45_11	TRAJ47,TRAJ46,TRAJ45_11_hs14_22962074_22962194	CATCCATTCACTGGTGAGACCCACAGTTTGAAAATTGAGTTAAATTTGAAAAAAAATTGTCACCATCTCTGTAGACCACAGTGCTTGCTGTTTGGGTGTCTAGACTTCCAAAATGGAACC	30
TRAJ47,TRAJ46,TRAJ45_12	TRAJ47,TRAJ46,TRAJ45_12_hs14_22962134_22962254	CACCATCTCTGTAGACCACAGTGCTTGCTGTTTGGGTGTCTAGACTTCCAAAATGGAACCTCAATCTGTAGTTTCGAGCTTGGAGATTTATCCCGAGCCCGTGACTTAGAGATGTGTAAG	30
TRAJ47,TRAJ46,TRAJ45_13	TRAJ47,TRAJ46,TRAJ45_13_hs14_22962194_22962314	TCAATCTGTAGTTTCGAGCTTGGAGATTTATCCCGAGCCCGTGACTTAGAGATGTGTAAGAAAAGCTGCACACTGCTGGGCCTTGTAGGGCATTTGTGGGATCAGTGTCATGAAATAGCC	30
TRAJ47,TRAJ46,TRAJ45_14	TRAJ47,TRAJ46,TRAJ45_14_hs14_22962254_22962374	AAAAGCTGCACACTGCTGGGCCTTGTAGGGCATTTGTGGGATCAGTGTCATGAAATAGCCTGGGTAGACAGGTTGGTGAGGAGACACTGGTGACAGGTGTCTGCCCTGTTTCTGTAAAGC	30
TRAJ47,TRAJ46,TRAJ45_15	TRAJ47,TRAJ46,TRAJ45_15_hs14_22962314_22962434	TGGGTAGACAGGTTGGTGAGGAGACACTGGTGACAGGTGTCTGCCCTGTTTCTGTAAAGCTGCTGACAGCCGTGAGAAGAAAAGCAGCGGAGACAAGCTGACTTTTGGGACCGGGACTCG	30
TRAJ47,TRAJ46,TRAJ45_16	TRAJ47,TRAJ46,TRAJ45_16_hs14_22962374_22962494	TGCTGACAGCCGTGAGAAGAAAAGCAGCGGAGACAAGCTGACTTTTGGGACCGGGACTCGTTTAGCAGTTAGGCCCAGTAAGTCTGAGCAGAAAGTAAGATATTTATGCCTTTTCCTATT	30
TRAJ47,TRAJ46,TRAJ45_17	TRAJ47,TRAJ46,TRAJ45_17_hs14_22962434_22962554	TTTAGCAGTTAGGCCCAGTAAGTCTGAGCAGAAAGTAAGATATTTATGCCTTTTCCTATTATTTGTTCTAGCCTGACATTTGAGTTGTCCTCCTTTGGATTCCAGATCAACAAACCATAG	30
TRAJ47,TRAJ46,TRAJ45_18	TRAJ47,TRAJ46,TRAJ45_18_hs14_22962494_22962614	ATTTGTTCTAGCCTGACATTTGAGTTGTCCTCCTTTGGATTCCAGATCAACAAACCATAGTGTCTTTTCATACTCCTTTTAATATTTGTGGCTAAGGGCCCTCCGTTCTTCCCATCTGTC	30
TRAJ47,TRAJ46,TRAJ45_19	TRAJ47,TRAJ46,TRAJ45_19_hs14_22962554_22962674	TGTCTTTTCATACTCCTTTTAATATTTGTGGCTAAGGGCCCTCCGTTCTTCCCATCTGTCCTACATGAGGGTCCTGTGGCCAGGTCCACATTCATAAAGAAGCCAACAGTGATGCAGTTG	30
TRAJ47,TRAJ46,TRAJ45_20	TRAJ47,TRAJ46,TRAJ45_20_hs14_22962614_22962734	CTACATGAGGGTCCTGTGGCCAGGTCCACATTCATAAAGAAGCCAACAGTGATGCAGTTGGTTGGCAGTGTGTCAAGAAACTGCAGTCATCATCTCCAGGGCCCTTACTCTGGTTATGTG	30
TRAJ47,TRAJ46,TRAJ45_21	TRAJ47,TRAJ46,TRAJ45_21_hs14_22962674_22962794	GTTGGCAGTGTGTCAAGAAACTGCAGTCATCATCTCCAGGGCCCTTACTCTGGTTATGTGTGTTTCAAGCTTTTATGCCAGCAACAGAGGAGAGGGAGAAGTGACCAGTAGCAATGACCA	30
TRAJ47,TRAJ46,TRAJ45_22	TRAJ47,TRAJ46,TRAJ45_22_hs14_22962734_22962854	TGTTTCAAGCTTTTATGCCAGCAACAGAGGAGAGGGAGAAGTGACCAGTAGCAATGACCAGGGCTATTAGCTGTACCTGGTGTCTGTGGGTTTCAGAGCAGCTGTGGAGGTTACGGGAGG	30
TRAJ47,TRAJ46,TRAJ45_23	TRAJ47,TRAJ46,TRAJ45_23_hs14_22962794_22962914	GGGCTATTAGCTGTACCTGGTGTCTGTGGGTTTCAGAGCAGCTGTGGAGGTTACGGGAGGTTCAGGGCATGAGTTTTTCTGGCAGAGGAGTTTATGTAAAGGGTTGGCCCAGAGTGTGTA	30
TRAJ47,TRAJ46,TRAJ45_24	TRAJ47,TRAJ46,TRAJ45_24_hs14_22962854_22962974	TTCAGGGCATGAGTTTTTCTGGCAGAGGAGTTTATGTAAAGGGTTGGCCCAGAGTGTGTATTCAGGAGGAGGTGCTGACGGACTCACCTTTGGCAAAGGGACTCATCTAATCATCCAGCC	30
TRAJ47,TRAJ46,TRAJ45_25	TRAJ47,TRAJ46,TRAJ45_25_hs14_22962914_22963034	TTCAGGAGGAGGTGCTGACGGACTCACCTTTGGCAAAGGGACTCATCTAATCATCCAGCCCTGTAAGTGCTTTTGCCTGGGAGGTGGGGTTCAAAATGCAGTCCTCATGGGGACATTTCT	30
TRAJ47,TRAJ46,TRAJ45_26	TRAJ47,TRAJ46,TRAJ45_26_hs14_22962974_22963094	CTGTAAGTGCTTTTGCCTGGGAGGTGGGGTTCAAAATGCAGTCCTCATGGGGACATTTCTAAACCTTGGCTCATGTGCTTCTGGTGCCACTACCATTTTTGGCACTATCCTACTTACATG	30
TRAJ47,TRAJ46,TRAJ45_27	TRAJ47,TRAJ46,TRAJ45_27_hs14_22963034_22963154	AAACCTTGGCTCATGTGCTTCTGGTGCCACTACCATTTTTGGCACTATCCTACTTACATGGGAGGTTTTGAGCCATGTAGACAAGGAGGTGATGCAGTTTGTGCTTTGGAGGACTCCTGA	30
TRAJ47,TRAJ46,TRAJ45_28	TRAJ47,TRAJ46,TRAJ45_28_hs14_22963094_22963214	GGAGGTTTTGAGCCATGTAGACAAGGAGGTGATGCAGTTTGTGCTTTGGAGGACTCCTGAGATCTGCCCTTTGGCAACTGTGTTTGAGTAGGAGTCCCTCATTGGAAAATCTGGATGCCA	30
TRAJ47,TRAJ46,TRAJ45_29	TRAJ47,TRAJ46,TRAJ45_29_hs14_22963154_22963274	GATCTGCCCTTTGGCAACTGTGTTTGAGTAGGAGTCCCTCATTGGAAAATCTGGATGCCAGCAGACAAAAGATATGAGCTTAGGATGGGTCACAAACAAATGGAGGCCACTTTGCCAGCA	30
TRAJ44_1	TRAJ44_1_hs14_22963416_22963536	TTGATTTCTCGGCCCCATCACTCATCAAGTATGACAAGAGGGATTCATTAAGATAAAACCCAGAAACAGAAAGGACAAAGAATTCAATTCTCAATGTCTTCAGAGTTGAACTTGACAACT	30
TRAJ44_2	TRAJ44_2_hs14_22963476_22963596	CAGAAACAGAAAGGACAAAGAATTCAATTCTCAATGTCTTCAGAGTTGAACTTGACAACTCCTCAGCCTTAACCATCTAGTCAGCACCCCATGACCAACTGAGGTCAAAGAGGGCAACCA	30
TRAJ44_3	TRAJ44_3_hs14_22963536_22963656	CCTCAGCCTTAACCATCTAGTCAGCACCCCATGACCAACTGAGGTCAAAGAGGGCAACCAGCAGGTAATGTTAGTCAAGTGAGTATCTGGCCAGAGCCAGCTGCCCTCATAGGAATTAAT	30
TRAJ44_4	TRAJ44_4_hs14_22963596_22963716	GCAGGTAATGTTAGTCAAGTGAGTATCTGGCCAGAGCCAGCTGCCCTCATAGGAATTAATACTGTGGAGTTTGGGAAAGGGAAATGCATCTGTGAGGGCTCACCCAGGCTGCCCATCTGG	30
TRAJ44_5	TRAJ44_5_hs14_22963656_22963776	ACTGTGGAGTTTGGGAAAGGGAAATGCATCTGTGAGGGCTCACCCAGGCTGCCCATCTGGGAGAGATCATGGGGAGAGTTCTGAGTGAGGGAGTGAACACCAGATGGAAAGTCAAGCAAC	30
TRAJ44_6	TRAJ44_6_hs14_22963716_22963836	GAGAGATCATGGGGAGAGTTCTGAGTGAGGGAGTGAACACCAGATGGAAAGTCAAGCAACAGGTTTCTGTTATGAAGCATCTCACAGTGTAAATACCGGCACTGCCAGTAAACTCACCTT	30
TRAJ44_7	TRAJ44_7_hs14_22963776_22963896	AGGTTTCTGTTATGAAGCATCTCACAGTGTAAATACCGGCACTGCCAGTAAACTCACCTTTGGGACTGGAACAAGACTTCAGGTCACGCTCGGTAGGTAACAGAAACCGTGAGGTAACTT	30
TRAJ44_8	TRAJ44_8_hs14_22963836_22963956	TGGGACTGGAACAAGACTTCAGGTCACGCTCGGTAGGTAACAGAAACCGTGAGGTAACTTAACTGTGTGTTCCTTTAAAACAGGGGATACTGCAGAGGGGATATCCTGGCTGGATGTAGT	30
TRAJ44_9	TRAJ44_9_hs14_22963896_22964016	AACTGTGTGTTCCTTTAAAACAGGGGATACTGCAGAGGGGATATCCTGGCTGGATGTAGTCCTTCCTTCCTTCCAGTGGGAGGTGATCTCACTGAGGACACATACCTGCATTCAGTCAGT	30
TRAJ44_10	TRAJ44_10_hs14_22963956_22964076	CCTTCCTTCCTTCCAGTGGGAGGTGATCTCACTGAGGACACATACCTGCATTCAGTCAGTTCTTGTGCTATTTTTATACCTGTTACGGAGGCTTTCCTTTCCACCTGTGAAAACAGAACC	30
TRAJ44_11	TRAJ44_11_hs14_22964016_22964136	TCTTGTGCTATTTTTATACCTGTTACGGAGGCTTTCCTTTCCACCTGTGAAAACAGAACCTCTCTGCTCCAAGCTTCTTCAGTCTTTATTACCCTATGTATTTCCTTTAGAACAGTGGTT	30
TRAJ44_12	TRAJ44_12_hs14_22964076_22964196	TCTCTGCTCCAAGCTTCTTCAGTCTTTATTACCCTATGTATTTCCTTTAGAACAGTGGTTTGGGAATTAATTTATCATCAGGACTTTGTCTCTGATGATATCACTCTGGGCAACAAAATG	30
TRAJ43.1_1	TRAJ43.1_1_hs14_22964517_22964637	ATTTTGACCCATGAGTAAGATGCAAATTGTAGAAGTTCTCAGGTAGTTCTTCATAAAAAGTTGTCCCTGAAGACAAATAGTGTACCTGGGCATAATTTGTTTGCAGTGTTGGTTTATGCA	30
TRAJ43.1_2	TRAJ43.1_2_hs14_22964577_22964697	TTGTCCCTGAAGACAAATAGTGTACCTGGGCATAATTTGTTTGCAGTGTTGGTTTATGCACCATTTGGGACCTGTTTGAAAGCTGATTATGTCCCAGTGTGCCAATTTGGGGTCTCAATT	30
TRAJ43.1_3	TRAJ43.1_3_hs14_22964637_22964757	CCATTTGGGACCTGTTTGAAAGCTGATTATGTCCCAGTGTGCCAATTTGGGGTCTCAATTAACTGTGCTCAGTGCCATGATAAGTGCCCATATTTACAGTCTAGAAGCATGACAAAATGA	30
TRAJ43.1_4	TRAJ43.1_4_hs14_22964697_22964817	AACTGTGCTCAGTGCCATGATAAGTGCCCATATTTACAGTCTAGAAGCATGACAAAATGACCCCATTTCTGTAGGAAAAGGAGAATGGAACTGTGTGTGGCGTGGTACTTGTCAGTGCTG	30
TRAJ43.1_5	TRAJ43.1_5_hs14_22964757_22964877	CCCCATTTCTGTAGGAAAAGGAGAATGGAACTGTGTGTGGCGTGGTACTTGTCAGTGCTGCTCCCCCTTGTCCCTGCCATGCTGGAGGTGGCTGCAAGTTTTCCCCAGGAGGTTTTTGTT	30
TRAJ43.1_6	TRAJ43.1_6_hs14_22964817_22964937	CTCCCCCTTGTCCCTGCCATGCTGGAGGTGGCTGCAAGTTTTCCCCAGGAGGTTTTTGTTAGAGCATGTATTACTGTGACAATAACAATGACATGCGCTTTGGAGCAGGGACCAGACTGA	30
TRAJ43.1_7	TRAJ43.1_7_hs14_22964877_22964997	AGAGCATGTATTACTGTGACAATAACAATGACATGCGCTTTGGAGCAGGGACCAGACTGACAGTAAAACCAAGTAAGTTGGGGGAATGGGTCAATCTTAAAAGCTGACCTGAGTGAGCAA	30
TRAJ43.1_8	TRAJ43.1_8_hs14_22964937_22965057	CAGTAAAACCAAGTAAGTTGGGGGAATGGGTCAATCTTAAAAGCTGACCTGAGTGAGCAATGGTGCTGTTCTGGGCAGTTTCTGTGGGGTTAAGACACTGCCACTCCCAAGAGGATCTAA	30
TRAJ43.1_9	TRAJ43.1_9_hs14_22964997_22965117	TGGTGCTGTTCTGGGCAGTTTCTGTGGGGTTAAGACACTGCCACTCCCAAGAGGATCTAAGTACCTGGTTTCTTTGTGCCTGAGACCCTGAGCTGGTTGGAAGTCTGTTAGTTGATGAAT	30
TRAJ43.1_10	TRAJ43.1_10_hs14_22965057_22965177	GTACCTGGTTTCTTTGTGCCTGAGACCCTGAGCTGGTTGGAAGTCTGTTAGTTGATGAATTCCTGGCAATCTTAAGGATTAGGTCAACGAAGAAGTAGAAAATTTCACTGGTTTCTTCAT	30
TRAJ43.1_11	TRAJ43.1_11_hs14_22965117_22965236	TCCTGGCAATCTTAAGGATTAGGTCAACGAAGAAGTAGAAAATTTCACTGGTTTCTTCATTGGCTTGGCTCTGGATATATAAAAATGCTAAATATAAGCCGGGTGCGGTAGCTCACTCCT	30
TRAJ42.1_1	TRAJ42.1_1_hs14_22965494_22965614	AAAAAAGAAAGAAAAAGAAATATGGCTGAGAAAGTGGCATGGTGCTCCTGGTCCCTAAAGTAGCCCCTGGGACCTCAATGTTGACCTCCTGTGCTGGGTGGGATGTTTCTGCCCAACCTT	30
TRAJ42.1_2	TRAJ42.1_2_hs14_22965554_22965674	TAGCCCCTGGGACCTCAATGTTGACCTCCTGTGCTGGGTGGGATGTTTCTGCCCAACCTTGCTATTGTGCCTCTGGCACAAGCATTCTGTCAGAACCCAGTGTCCTAGGAACAAAACAGG	30
TRAJ42.1_3	TRAJ42.1_3_hs14_22965614_22965734	GCTATTGTGCCTCTGGCACAAGCATTCTGTCAGAACCCAGTGTCCTAGGAACAAAACAGGGGATTTACGATCAAGTTCAGATCTATCTGCACAGCCAGCTGTTAATTTTAGAGAACTGTC	30
TRAJ42.1_4	TRAJ42.1_4_hs14_22965674_22965794	GGATTTACGATCAAGTTCAGATCTATCTGCACAGCCAGCTGTTAATTTTAGAGAACTGTCCTGACCTTGCAAAGGAACTGGAAACAGAGGCTGCAAGGTGGGGAGACTTCCACTAGAGGG	30
TRAJ42.1_5	TRAJ42.1_5_hs14_22965734_22965854	CTGACCTTGCAAAGGAACTGGAAACAGAGGCTGCAAGGTGGGGAGACTTCCACTAGAGGGGAAGGTGATCTCACTTGCTCAGCCTTCCCCTCCATCCTTCCCACCTGTTGATTATTGTAA	30
TRAJ42.1_6	TRAJ42.1_6_hs14_22965794_22965914	GAAGGTGATCTCACTTGCTCAGCCTTCCCCTCCATCCTTCCCACCTGTTGATTATTGTAAAGCCCCATAGGACTGTGTGAATTATGGAGGAAGCCAAGGAAATCTCATCTTTGGAAAAGG	30
TRAJ42.1_7	TRAJ42.1_7_hs14_22965854_22965974	AGCCCCATAGGACTGTGTGAATTATGGAGGAAGCCAAGGAAATCTCATCTTTGGAAAAGGCACTAAACTCTCTGTTAAACCAAGTAAGTGTTGGGGATTCAAAGTCCTGATTTATCATCA	30
TRAJ42.1_8	TRAJ42.1_8_hs14_22965914_22966034	CACTAAACTCTCTGTTAAACCAAGTAAGTGTTGGGGATTCAAAGTCCTGATTTATCATCAGTACTTTGTCACTCTGGGCAACAGAATGAAAGGGCTCTCAAATAGAGAACAGAGAGTCCT	30
TRAJ42.1_9	TRAJ42.1_9_hs14_22965974_22966094	GTACTTTGTCACTCTGGGCAACAGAATGAAAGGGCTCTCAAATAGAGAACAGAGAGTCCTGAATACTCAGATAACTTTTCCAGAGTGATATGTGTTATGTGTAATGGGATGAAGTGGGCT	30
TRAJ42.1_10	TRAJ42.1_10_hs14_22966034_22966154	GAATACTCAGATAACTTTTCCAGAGTGATATGTGTTATGTGTAATGGGATGAAGTGGGCTAGAATGACCTTCCAATGACTGTTTTGGAGACACACTAAGGAAACTTGCTTAACATCCTAT	30
TRAJ42.1_11	TRAJ42.1_11_hs14_22966094_22966214	AGAATGACCTTCCAATGACTGTTTTGGAGACACACTAAGGAAACTTGCTTAACATCCTATACCCTTAACTTGTTAGAACATTGGTGAAGTGAAAACAAAAGCAGTAAGTGCAACTAAAGT	30
TRAJ42.1_12	TRAJ42.1_12_hs14_22966154_22966274	ACCCTTAACTTGTTAGAACATTGGTGAAGTGAAAACAAAAGCAGTAAGTGCAACTAAAGTGCAATGCAGAGTGAGTGAGAAGAGACTTACCAACTCCTTTCTCTGTGATATCTTCCCCCC	30
TRAJ41_1	TRAJ41_1_hs14_22966252_22966372	TTCTCTGTGATATCTTCCCCCCACCTTCACCCTTGAACCCCACAGAATTGTTTCTGTCCATGCCCCTGGCTGTTCCCAGTCCAGACCAGCACGTCGTTCTGCTGGACATAGGAAAACTCC	30
TRAJ41_2	TRAJ41_2_hs14_22966312_22966432	TGCCCCTGGCTGTTCCCAGTCCAGACCAGCACGTCGTTCTGCTGGACATAGGAAAACTCCAGACTTCATAACATGTCACAGGGCCCCCTCCCTCAGATGGCAGATCTCAATATTGATCAC	30
TRAJ41_3	TRAJ41_3_hs14_22966372_22966492	AGACTTCATAACATGTCACAGGGCCCCCTCCCTCAGATGGCAGATCTCAATATTGATCACCCACATCACTGTGGGGAGTGGTGACCTTGTCAGCAATGGTCTCATGGAAGAGGGAAGCTT	30
TRAJ41_4	TRAJ41_4_hs14_22966432_22966552	CCACATCACTGTGGGGAGTGGTGACCTTGTCAGCAATGGTCTCATGGAAGAGGGAAGCTTTATTTACACCATCAAGGGCCCATGGATGACCCACAGTCTGTGTGACTGCTGTGTGATTGG	30
TRAJ41_5	TRAJ41_5_hs14_22966492_22966612	TATTTACACCATCAAGGGCCCATGGATGACCCACAGTCTGTGTGACTGCTGTGTGATTGGTTTTCAGACATTAGCTTTAATAGGAATCATAGGAGAAGGGACATGGTGGCTACTGCAAGG	30
TRAJ41_6	TRAJ41_6_hs14_22966552_22966672	TTTTCAGACATTAGCTTTAATAGGAATCATAGGAGAAGGGACATGGTGGCTACTGCAAGGGGTTTTTTGTTTAGGGAGAACGCACTGTGGAACTCAAATTCCGGGTATGCACTCAACTTC	30
TRAJ41_7	TRAJ41_7_hs14_22966612_22966732	GGTTTTTTGTTTAGGGAGAACGCACTGTGGAACTCAAATTCCGGGTATGCACTCAACTTCGGCAAAGGCACCTCGCTGTTGGTCACACCCCGTGAGTTTTTGTGGTTTACTAATTGTCCT	30
TRAJ41_8	TRAJ41_8_hs14_22966672_22966792	GGCAAAGGCACCTCGCTGTTGGTCACACCCCGTGAGTTTTTGTGGTTTACTAATTGTCCTCTCTGGAAAGAAATCCAATGGGACCTGTTGAAACACAGCTGAATTTAATTGCTATGCTTA	30
TRAJ41_9	TRAJ41_9_hs14_22966732_22966852	CTCTGGAAAGAAATCCAATGGGACCTGTTGAAACACAGCTGAATTTAATTGCTATGCTTAGCATGCAGTTGTTAACTATGTCTGATGTGTGAGCAAGATATGAATACATGTTTCCCTGGA	30
TRAJ41_10	TRAJ41_10_hs14_22966792_22966912	GCATGCAGTTGTTAACTATGTCTGATGTGTGAGCAAGATATGAATACATGTTTCCCTGGAGGCTGGATTTGGTTATCAGGTCTCGGGGCAGTTTGATAAATTGTACTAATGCTGCAATCA	30
TRAJ41_11	TRAJ41_11_hs14_22966852_22966972	GGCTGGATTTGGTTATCAGGTCTCGGGGCAGTTTGATAAATTGTACTAATGCTGCAATCACTGTTTTTCAAAGGTCCACAAAGCACGTTATGGCTTTGGGAAAGGCAGAGATAAGAAGCA	30
TRAJ41_12	TRAJ41_12_hs14_22966912_22967032	CTGTTTTTCAAAGGTCCACAAAGCACGTTATGGCTTTGGGAAAGGCAGAGATAAGAAGCAAAGCTTTGTGATAGAGACAGAAACAAGGCCATGAAAAGGGAAGCTACCAAAGCAATGGCA	30
TRAJ40.1_1	TRAJ40.1_1_hs14_22968345_22968465	CCTAGATGGAATATTTCAGAGGGTTCAACAGTCATTTAGATGCTTAAGTCCTCATATGTTCACTAAATCAGACTCTTTAATTAATAAACATGCATAAAGATAGCATGAGATTGAAGAACT	30
TRAJ40.1_2	TRAJ40.1_2_hs14_22968405_22968525	CACTAAATCAGACTCTTTAATTAATAAACATGCATAAAGATAGCATGAGATTGAAGAACTTTTGCAAACTCGGACCCAATAGAAGCAGTGAAGACTTTCTGTATGAATTAAGATATAATC	30
TRAJ40.1_3	TRAJ40.1_3_hs14_22968465_22968585	TTTGCAAACTCGGACCCAATAGAAGCAGTGAAGACTTTCTGTATGAATTAAGATATAATCCGAAATAAATTACTTGTAGAAAAATACGAGGTCAAGGCCTTTCAATGGGGAAAGTGCATG	30
TRAJ40.1_4	TRAJ40.1_4_hs14_22968525_22968645	CGAAATAAATTACTTGTAGAAAAATACGAGGTCAAGGCCTTTCAATGGGGAAAGTGCATGTAATGCCCCTTTTATTCATGGAGAGTAAAGCTGCTTCCATAAATGGTAACATTATGTTGG	30
TRAJ40.1_5	TRAJ40.1_5_hs14_22968585_22968705	TAATGCCCCTTTTATTCATGGAGAGTAAAGCTGCTTCCATAAATGGTAACATTATGTTGGTTTATGTAGAGACACATAACACTGTGACTACCTCAGGAACCTACAAATACATCTTTGGAA	30
TRAJ40.1_6	TRAJ40.1_6_hs14_22968645_22968765	TTTATGTAGAGACACATAACACTGTGACTACCTCAGGAACCTACAAATACATCTTTGGAACAGGCACCAGGCTGAAGGTTTTAGCAAGTGAGTATTACAGACAAGACAGGCTGTATTTTA	30
TRAJ40.1_7	TRAJ40.1_7_hs14_22968705_22968825	CAGGCACCAGGCTGAAGGTTTTAGCAAGTGAGTATTACAGACAAGACAGGCTGTATTTTAAAGGTTGTTGGTGTTCATGTTTGAGGGACAAGGGAAGGTAGGACAAGGGAAATACCCATG	30
TRAJ40.1_8	TRAJ40.1_8_hs14_22968765_22968885	AAGGTTGTTGGTGTTCATGTTTGAGGGACAAGGGAAGGTAGGACAAGGGAAATACCCATGTAAACTGTGCAAGCTAAAATCACTGCTATCTGAAGCGGCAATTCTGGGTCCCTCTACTCT	30
TRAJ40.1_9	TRAJ40.1_9_hs14_22968825_22968945	TAAACTGTGCAAGCTAAAATCACTGCTATCTGAAGCGGCAATTCTGGGTCCCTCTACTCTGGACAGGAGGGGCGAAGGAGAGCTCTGAGGCTTACCATGATGGACTTACTGCCGATTTCA	30
TRAJ40.1_10	TRAJ40.1_10_hs14_22968885_22969005	GGACAGGAGGGGCGAAGGAGAGCTCTGAGGCTTACCATGATGGACTTACTGCCGATTTCATAAGAATTGTATCCATCATTAGCAAAATGTTTATGACTTGAAGGCCTCAAGAAACTCCTG	30
TRAJ40.1_11	TRAJ40.1_11_hs14_22968945_22969065	TAAGAATTGTATCCATCATTAGCAAAATGTTTATGACTTGAAGGCCTCAAGAAACTCCTGTTAACACAACAGGAGTTCTGTGTTCTTTATTCTTTTAAAACTATATTCTCACTTTACATT	30
TRAJ39_1	TRAJ39_1_hs14_22970195_22970315	CCCACTCTGACAACAGTCTCTCTGATTGCTTTTGCTTTGGTGCTCTGGACATAAACTGTTACTACTTTGTCCAAGTGAGGTATATAATTTTCAGAACGCTGGAGAATTATTATCTAAAAC	30
TRAJ39_2	TRAJ39_2_hs14_22970255_22970375	ACTACTTTGTCCAAGTGAGGTATATAATTTTCAGAACGCTGGAGAATTATTATCTAAAACACCAGTGGATACGCTACAATTTTGGCATTCAGTATTCTGGGCTTGTGCAGGAAAACTCTT	30
TRAJ39_3	TRAJ39_3_hs14_22970315_22970435	ACCAGTGGATACGCTACAATTTTGGCATTCAGTATTCTGGGCTTGTGCAGGAAAACTCTTTCTTTAGAACATGTAGAAAGACTATCCTTTAGTTATCCAGTGTGGAAACAGTCCTGAAAT	30
TRAJ39_4	TRAJ39_4_hs14_22970375_22970495	TCTTTAGAACATGTAGAAAGACTATCCTTTAGTTATCCAGTGTGGAAACAGTCCTGAAATCCAAACTGATACTGCGATCCTGTGCCAGGTTATTACTGTGACAATTACTTAATATTCTCT	30
TRAJ39_5	TRAJ39_5_hs14_22970435_22970555	CCAAACTGATACTGCGATCCTGTGCCAGGTTATTACTGTGACAATTACTTAATATTCTCTGTGCTCACGATATCACTCCTTCCAGAAGATCTTTAGGGAAAACTTAGTTCAGTTTCTAGG	30
TRAJ39_6	TRAJ39_6_hs14_22970495_22970615	GTGCTCACGATATCACTCCTTCCAGAAGATCTTTAGGGAAAACTTAGTTCAGTTTCTAGGAGGTTTTTGCTCAGCCGAAGATCACTGTGTGAATAATAATGCAGGCAACATGCTCACCTT	30
TRAJ39_7	TRAJ39_7_hs14_22970555_22970675	AGGTTTTTGCTCAGCCGAAGATCACTGTGTGAATAATAATGCAGGCAACATGCTCACCTTTGGAGGGGGAACAAGGTTAATGGTCAAACCCCGTGAGTATCTCTGCTGAATCCATAATGA	30
TRAJ39_8	TRAJ39_8_hs14_22970615_22970735	TGGAGGGGGAACAAGGTTAATGGTCAAACCCCGTGAGTATCTCTGCTGAATCCATAATGAATGCTCTAATTTCAAAAGGAAGCCGTAGCACTGAGCTCTGTTTTCTGTTTTCTCTACTTA	30
TRAJ39_9	TRAJ39_9_hs14_22970675_22970795	ATGCTCTAATTTCAAAAGGAAGCCGTAGCACTGAGCTCTGTTTTCTGTTTTCTCTACTTAATTTTATCTTTTATATTAATTCTAATGGTTACATGTTATCGATACATGGCATATGTATAT	30
TRAJ39_10	TRAJ39_10_hs14_22970735_22970855	ATTTTATCTTTTATATTAATTCTAATGGTTACATGTTATCGATACATGGCATATGTATATATGAAAATGGACATACATGTAACTGTCTGGCGTGGGAACAAATGTGCTGGAGAAAAACAG	30
TRAJ39_11	TRAJ39_11_hs14_22970795_22970915	ATGAAAATGGACATACATGTAACTGTCTGGCGTGGGAACAAATGTGCTGGAGAAAAACAGATTTCTTGTCCTTTTTGTCTTAACCATTTGGGTCAGAAGGTCTGACTGAGTAGAACATGG	30
TRAJ39_12	TRAJ39_12_hs14_22970855_22970975	ATTTCTTGTCCTTTTTGTCTTAACCATTTGGGTCAGAAGGTCTGACTGAGTAGAACATGGGCTGGGTGAGCACTGCAGTGGGGGAATCCTTCTCCAGCAGCTTTGTCAGAATTATGCTCT	30
TRAJ38_1	TRAJ38_1_hs14_22970825_22970945	CGTGGGAACAAATGTGCTGGAGAAAAACAGATTTCTTGTCCTTTTTGTCTTAACCATTTGGGTCAGAAGGTCTGACTGAGTAGAACATGGGCTGGGTGAGCACTGCAGTGGGGGAATCCT	30
TRAJ38_2	TRAJ38_2_hs14_22970885_22971005	GGTCAGAAGGTCTGACTGAGTAGAACATGGGCTGGGTGAGCACTGCAGTGGGGGAATCCTTCTCCAGCAGCTTTGTCAGAATTATGCTCTTTGCTGGCCTGGTCAGAAGGCAGCTTTGTC	30
TRAJ38_3	TRAJ38_3_hs14_22970945_22971065	TCTCCAGCAGCTTTGTCAGAATTATGCTCTTTGCTGGCCTGGTCAGAAGGCAGCTTTGTCAGGAGGTGGAAGGATGAACTAGTTAACCTCAGAAGAGCCTTTCCACTCCGACCATGCTGG	30
TRAJ38_4	TRAJ38_4_hs14_22971005_22971125	AGGAGGTGGAAGGATGAACTAGTTAACCTCAGAAGAGCCTTTCCACTCCGACCATGCTGGGAATAGACCGCCATAATAAACAGTCTTTTCCGCTGCCTCTTTAGCCAACGTCCCAGCTGG	30
TRAJ38_5	TRAJ38_5_hs14_22971065_22971185	GAATAGACCGCCATAATAAACAGTCTTTTCCGCTGCCTCTTTAGCCAACGTCCCAGCTGGAGGAGCACGCCGGCCAGATTTGGGGATTGAAAGGGATTTCCTGATACACATTGGCCTGGT	30
TRAJ38_6	TRAJ38_6_hs14_22971125_22971245	AGGAGCACGCCGGCCAGATTTGGGGATTGAAAGGGATTTCCTGATACACATTGGCCTGGTCGGTTTTGGTAAAGCTTTCTATGACTGTGTAATGCTGGCAACAACCGTAAGCTGATTTGG	30
TRAJ38_7	TRAJ38_7_hs14_22971185_22971305	CGGTTTTGGTAAAGCTTTCTATGACTGTGTAATGCTGGCAACAACCGTAAGCTGATTTGGGGATTGGGAACAAGCCTGGCAGTAAATCCGAGTGAGTCTTCGTGTTAACTCTGTCAAACC	30
TRAJ38_8	TRAJ38_8_hs14_22971245_22971365	GGATTGGGAACAAGCCTGGCAGTAAATCCGAGTGAGTCTTCGTGTTAACTCTGTCAAACCTGTCTGTGCAGTTTGAAATATCTCAGAAACTGCCTCCTTCTTTTTTAGCCCTGAGGTTTA	30
TRAJ38_9	TRAJ38_9_hs14_22971305_22971425	TGTCTGTGCAGTTTGAAATATCTCAGAAACTGCCTCCTTCTTTTTTAGCCCTGAGGTTTAAGATATCTAGTTATGGCTAGTGTTTTCTTCCTGTCCACCAAAGCTGAACCCTTGCCTACC	30
TRAJ38_10	TRAJ38_10_hs14_22971365_22971485	AGATATCTAGTTATGGCTAGTGTTTTCTTCCTGTCCACCAAAGCTGAACCCTTGCCTACCCCTCAATCAAAATAACTAGATAGAGGGATCCATATGAGCAGGGTAGGAAGGCCATTGGAG	30
TRAJ38_11	TRAJ38_11_hs14_22971425_22971545	CCTCAATCAAAATAACTAGATAGAGGGATCCATATGAGCAGGGTAGGAAGGCCATTGGAGTGTTCAGCTGTTTTCTTAGAGAGCAAATACATTCGTGCATTCCAAAAAGGCCTGTGTGGG	30
TRAJ38_12	TRAJ38_12_hs14_22971485_22971605	TGTTCAGCTGTTTTCTTAGAGAGCAAATACATTCGTGCATTCCAAAAAGGCCTGTGTGGGAGCACTGAATATTACAGAAGGTGAGTGTGTAGCACATTTCATGGCCGCTTTAGTCTGCAC	30
TRAJ37.1_1	TRAJ37.1_1_hs14_22972316_22972436	CAGGATATATTTATTAGGTCAATGAAATATTTTATCCATGTGACTGGTATACACACTTCAAAGGAGAACCCAAAATGGCAGGCAGGGGAGGGTGGCTAATGAAAGGTATGGCATAGTAGT	30
TRAJ37.1_2	TRAJ37.1_2_hs14_22972323_22972443	TATTTATTAGGTCAATGAAATATTTTATCCATGTGACTGGTATACACACTTCAAAGGAGAACCCAAAATGGCAGGCAGGGGAGGGTGGCTAATGAAAGGTATGGCATAGTAGTTAAGAAT	30
TRAJ37.2_1	TRAJ37.2_1_hs14_22972629_22972749	TCAGTTAATATGTTTTTATTGCTACTATGTCAGGTTGCTGGAGGGAAGGAAGAAAAATGGAAATGATCCCCATTTATAGTTTTTGTAAAGTACAGCATTAGAGTGTGGCTCTGGCAACAC	30
TRAJ37.2_2	TRAJ37.2_2_hs14_22972689_22972809	AAATGATCCCCATTTATAGTTTTTGTAAAGTACAGCATTAGAGTGTGGCTCTGGCAACACAGGCAAACTAATCTTTGGGCAAGGGACAACTTTACCAAGTAAAACCAGGTAGGTCTGGAT	30
TRAJ37.2_3	TRAJ37.2_3_hs14_22972749_22972869	AGGCAAACTAATCTTTGGGCAAGGGACAACTTTACCAAGTAAAACCAGGTAGGTCTGGATGTTTCCAAGTGAAGTGCAGTTATCCACTCTGTTCATTTTTTGTTTAATCTTCTCTGTCTC	30
TRAJ37.2_4	TRAJ37.2_4_hs14_22972809_22972929	GTTTCCAAGTGAAGTGCAGTTATCCACTCTGTTCATTTTTTGTTTAATCTTCTCTGTCTCAACTTCTAACCAAAAACTCTTACTCTTAGGTTATATTTTCCTTTTATAAAAGTAAGTAGA	30
TRAJ37.2_5	TRAJ37.2_5_hs14_22972869_22972989	AACTTCTAACCAAAAACTCTTACTCTTAGGTTATATTTTCCTTTTATAAAAGTAAGTAGAATGTGTGTAAAGTCTGGTTGATATGATCCTTTCTAACTCACTTGGTTTCAGCTAGTGGCA	30
TRAJ37.2_6	TRAJ37.2_6_hs14_22972929_22973049	ATGTGTGTAAAGTCTGGTTGATATGATCCTTTCTAACTCACTTGGTTTCAGCTAGTGGCAAAAAGAAGGGTGTATTGGATCTGGAATTCTTAGGTTAAGGCTGAGAGAATGTGAGTTTGG	30
TRAJ37.2_7	TRAJ37.2_7_hs14_22972989_22973109	AAAAGAAGGGTGTATTGGATCTGGAATTCTTAGGTTAAGGCTGAGAGAATGTGAGTTTGGCTGACTTGGAAGAAATAAAAACATCAAATGTGGGTGGTTCACACAAAAGAAGGTGATTTT	30
TRAJ36.1_1	TRAJ36.1_1_hs14_22973971_22974091	TAAGATCCTGTCTCTAAAAATATATATTTAAAAATATAAAATAAATAAGTTAAAGAAGGAGGAAGGAGATGAAGAAAATTTGGCTTAGTAGGAAAGTGTTTTTGTACTGGGCAGAAACAC	30
TRAJ36.1_2	TRAJ36.1_2_hs14_22974028_22974148	GGAGGAAGGAGATGAAGAAAATTTGGCTTAGTAGGAAAGTGTTTTTGTACTGGGCAGAAACACTGTGTCAAACTGGGGCAAACAACCTCTTCTTTGGGACTGGAACGAGACTCACCGTTA	30
TRAJ36.1_3	TRAJ36.1_3_hs14_22974085_22974205	AAACACTGTGTCAAACTGGGGCAAACAACCTCTTCTTTGGGACTGGAACGAGACTCACCGTTATTCCCCTGTAAGTCCTTACCTCTTGACAAAAAAGCTCTTAGTCTGTAATGACAAGTT	30
TRAJ36.1_4	TRAJ36.1_4_hs14_22974142_22974262	CCGTTATTCCCCTGTAAGTCCTTACCTCTTGACAAAAAAGCTCTTAGTCTGTAATGACAAGTTCTCACATCCCAGACACCTAATGAATTTCTAAATGAGCTTCCATGTGTTAAACTGATA	30
TRAJ36.1_5	TRAJ36.1_5_hs14_22974199_22974319	CAAGTTCTCACATCCCAGACACCTAATGAATTTCTAAATGAGCTTCCATGTGTTAAACTGATAAAACTCTCTAGGGAGAAGGTCACCCTTACCTTTGCGGCTCTAAATGTAAGACATGTT	30
TRAJ36.1_6	TRAJ36.1_6_hs14_22974256_22974376	CTGATAAAACTCTCTAGGGAGAAGGTCACCCTTACCTTTGCGGCTCTAAATGTAAGACATGTTGTAAGAAAAATTGGGAACTGTTAATTGCAGTGCCAAAATGAAGACAGTGATTACAAA	30
TRAJ36.1_7	TRAJ36.1_7_hs14_22974313_22974433	CATGTTGTAAGAAAAATTGGGAACTGTTAATTGCAGTGCCAAAATGAAGACAGTGATTACAAATATTGGGCTAGTTTTAATGTTAGATTTATAAAATATAAGCCTTTCCAAAGAACCATC	30
TRAJ36.1_8	TRAJ36.1_8_hs14_22974370_22974490	TACAAATATTGGGCTAGTTTTAATGTTAGATTTATAAAATATAAGCCTTTCCAAAGAACCATCTCAGGGTGCATTTATTAGTTTGTGTCTATACAGCCCAATTGTCCAGTTACTTTGATT	30
TRAJ35.1_1	TRAJ35.1_1_hs14_22975239_22975359	CCCAGCACCGGCACCCCCACGCACACTGCTGCCTGCCTCTGTAACCATCAGCTGTATTTCTGAGGACTTTCCTAGCTCCTTGAGTGATCCTCAAATGGCTCAGGGCCTGAGGGAATCTTT	30
TRAJ35.1_2	TRAJ35.1_2_hs14_22975299_22975419	TGAGGACTTTCCTAGCTCCTTGAGTGATCCTCAAATGGCTCAGGGCCTGAGGGAATCTTTGCTGAGGGTTGGCCCCAGCAGAGCCGCTGCAGAGGTAGAGGTGGCCAGCAAGGGACACAG	30
TRAJ35.1_3	TRAJ35.1_3_hs14_22975359_22975479	GCTGAGGGTTGGCCCCAGCAGAGCCGCTGCAGAGGTAGAGGTGGCCAGCAAGGGACACAGACTGCCTGCATGAAGGCTGGAGCTGGGCCCAGGATGAGGAAAAGCCTCAGGAAGGAAGGG	30
TRAJ35.1_4	TRAJ35.1_4_hs14_22975419_22975539	ACTGCCTGCATGAAGGCTGGAGCTGGGCCCAGGATGAGGAAAAGCCTCAGGAAGGAAGGGCTGACACGAAATAAGGAATACCATGGCATTCATGAGATGTGCGTCTGAATCCTCTCTCTT	30
TRAJ35.1_5	TRAJ35.1_5_hs14_22975479_22975599	CTGACACGAAATAAGGAATACCATGGCATTCATGAGATGTGCGTCTGAATCCTCTCTCTTGCCTGAGAAGCTTTAGCTTCCACCTTGAGACACAAAACATGTGGTTATGAAGAGATGACA	30
TRAJ35.1_6	TRAJ35.1_6_hs14_22975539_22975659	GCCTGAGAAGCTTTAGCTTCCACCTTGAGACACAAAACATGTGGTTATGAAGAGATGACAAGGTTTTTGTAAAAGAATGAGCCATTGTGGATAGGCTTTGGGAATGTGCTGCATTGCGGG	30
TRAJ35.1_7	TRAJ35.1_7_hs14_22975599_22975719	AGGTTTTTGTAAAAGAATGAGCCATTGTGGATAGGCTTTGGGAATGTGCTGCATTGCGGGTCCGGCACTCAAGTGATTGTTTTACCACGTAAGTATATCTTTTCTCATTTCTGTGGGCTG	30
TRAJ35.1_8	TRAJ35.1_8_hs14_22975659_22975779	TCCGGCACTCAAGTGATTGTTTTACCACGTAAGTATATCTTTTCTCATTTCTGTGGGCTGTTATGTCCGTAAATCATATAGAACAGTTCTTCTTATGCACACACACACACACACACCCAT	30
TRAJ35.1_9	TRAJ35.1_9_hs14_22975719_22975839	TTATGTCCGTAAATCATATAGAACAGTTCTTCTTATGCACACACACACACACACACCCATTTTCCAGTCACTGAGGAGAAACAGTCTCTGGGTCTACCTACACAGCCAGTTTGACCATTA	30
TRAJ35.1_10	TRAJ35.1_10_hs14_22975779_22975899	TTTCCAGTCACTGAGGAGAAACAGTCTCTGGGTCTACCTACACAGCCAGTTTGACCATTAAGATGGTCAAATTCATTTTTCAAGATAATTTTAACTGGTTCCATTTAATGCTGCCAACAG	30
TRAJ35.1_11	TRAJ35.1_11_hs14_22975839_22975959	AGATGGTCAAATTCATTTTTCAAGATAATTTTAACTGGTTCCATTTAATGCTGCCAACAGCCAAGGGCATTAGCATGTCGTGGGAACCTAATCTATGTTCACTCACTGCTGTGGGAGGAC	30
TRAJ35.1_12	TRAJ35.1_12_hs14_22975899_22976019	CCAAGGGCATTAGCATGTCGTGGGAACCTAATCTATGTTCACTCACTGCTGTGGGAGGACAGTCATTTCTTCTTCTCCCCTGGCAGTCAGACTTCAGAATCCAGCTGACCTTTTCCATGC	30
TRAJ34.1_1	TRAJ34.1_1_hs14_22976289_22976409	AGGTAAACAGGATCATACATCATCAAACATATGTCACAGACAGAAAAGCTGACACACAGACAAGTTAAATAATTTAAGTCAAACCAAAAAAAAATCATAACTGGGATTAGAGCTTGAGAT	30
TRAJ34.1_2	TRAJ34.1_2_hs14_22976349_22976469	CAAGTTAAATAATTTAAGTCAAACCAAAAAAAAATCATAACTGGGATTAGAGCTTGAGATTCCCTATTTTCTTACAGTGAAGTGTCTTGAGCTGTCACTTAATGCATTGAAAACATAATA	30
TRAJ34.1_3	TRAJ34.1_3_hs14_22976409_22976529	TCCCTATTTTCTTACAGTGAAGTGTCTTGAGCTGTCACTTAATGCATTGAAAACATAATAAGCACAGGCCATAGGCATTTTCAGAACATGAAACTTGACTGAAACAAAAACTGACTGTTT	30
TRAJ34.1_4	TRAJ34.1_4_hs14_22976469_22976589	AGCACAGGCCATAGGCATTTTCAGAACATGAAACTTGACTGAAACAAAAACTGACTGTTTGATTGCTTTGGTGTTTTAAATGTATCCCCAAATCTCCTTTGCTATTGATAGTCATTTGGT	30
TRAJ34.1_5	TRAJ34.1_5_hs14_22976529_22976649	GATTGCTTTGGTGTTTTAAATGTATCCCCAAATCTCCTTTGCTATTGATAGTCATTTGGTGCCAGTGACAGGGAAGAGCAGAGGGGCTTAGGAGGTTTTTGTAGATCTCAGTATCACTGT	30
TRAJ34.1_6	TRAJ34.1_6_hs14_22976589_22976709	GCCAGTGACAGGGAAGAGCAGAGGGGCTTAGGAGGTTTTTGTAGATCTCAGTATCACTGTGTCTTATAACACCGACAAGCTCATCTTTGGGACTGGGACCAGATTACAAGTCTTTCCAAG	30
TRAJ34.1_7	TRAJ34.1_7_hs14_22976649_22976768	GTCTTATAACACCGACAAGCTCATCTTTGGGACTGGGACCAGATTACAAGTCTTTCCAAGTAAGTACTAGAAACCAAGGAGCCATTTTGAAAAGGTGTTTTCTTTTTCTTTTTCTTTTTT	30
TRAJ33_1	TRAJ33_1_hs14_22977197_22977317	ACCATGGTGCTGACTAAAATCTTATCAGCAGTGAAAAGAAGGCACTAGAGCGTCAGATGCATTATGACTCTAAACAAATGATCTGTTTCCCTCTTTTGCATTTTTATTTAAAATATCAGG	30
TRAJ33_2	TRAJ33_2_hs14_22977257_22977377	ATTATGACTCTAAACAAATGATCTGTTTCCCTCTTTTGCATTTTTATTTAAAATATCAGGGAAGGTGAAGCAAGTTCAACTTCTCCAATTTGAAAACTGTTTCTGAATTATGCTTCCCTT	30
TRAJ33_3	TRAJ33_3_hs14_22977317_22977437	GAAGGTGAAGCAAGTTCAACTTCTCCAATTTGAAAACTGTTTCTGAATTATGCTTCCCTTGTATGCAGAGAGACCTAGATTGACTTTGGATGTTTAGTCATTCGATTTAATCAAATGTAA	30
TRAJ33_4	TRAJ33_4_hs14_22977377_22977497	GTATGCAGAGAGACCTAGATTGACTTTGGATGTTTAGTCATTCGATTTAATCAAATGTAATTAAATGAGCAAATAATCTCCAATAGCCAATATTCCTATGTTGTTTCATTGTTTTATGTG	30
TRAJ33_5	TRAJ33_5_hs14_22977437_22977557	TTAAATGAGCAAATAATCTCCAATAGCCAATATTCCTATGTTGTTTCATTGTTTTATGTGCTTTGCTCTAGACTTTTTGTCTGGGCTTTGTCTCTAATAGGATCCCCGGAAGGACAGTGA	30
TRAJ33_6	TRAJ33_6_hs14_22977497_22977617	CTTTGCTCTAGACTTTTTGTCTGGGCTTTGTCTCTAATAGGATCCCCGGAAGGACAGTGAAGGTTTTTGTTAAGGTTTTTGTGTCTGTGTGGATAGCAACTATCAGTTAATCTGGGGCGC	30
TRAJ33_7	TRAJ33_7_hs14_22977557_22977677	AGGTTTTTGTTAAGGTTTTTGTGTCTGTGTGGATAGCAACTATCAGTTAATCTGGGGCGCTGGGACCAAGCTAATTATAAAGCCAGGTAAGTCTCAGAGATGTGACTGCACGGGAGAGGA	30
TRAJ33_8	TRAJ33_8_hs14_22977617_22977737	TGGGACCAAGCTAATTATAAAGCCAGGTAAGTCTCAGAGATGTGACTGCACGGGAGAGGAGACACTAGTTGAATAATGCACAAAGTGTAGCATGCAGATTATATTTTTAAGAACAAGTCA	30
TRAJ33_9	TRAJ33_9_hs14_22977677_22977797	GACACTAGTTGAATAATGCACAAAGTGTAGCATGCAGATTATATTTTTAAGAACAAGTCAGCCTGCTGGAGACAATGCACTCAACCCAAATGGGGTCTCCACTCCCAGTGAGAAGCATGT	30
TRAJ33_10	TRAJ33_10_hs14_22977737_22977857	GCCTGCTGGAGACAATGCACTCAACCCAAATGGGGTCTCCACTCCCAGTGAGAAGCATGTCAGCCGCTAACTCTTTTGTTTGGTCTAGTAGCTTCCGGAATGAATAATGCTTAAGTAGCC	30
TRAJ33_11	TRAJ33_11_hs14_22977797_22977917	CAGCCGCTAACTCTTTTGTTTGGTCTAGTAGCTTCCGGAATGAATAATGCTTAAGTAGCCCTCTAAGAGAGCAGACCAGGTTGTTAGGGAATATCTAATTCCCTCTGATATGGTTAAAAC	30
TRAJ33_12	TRAJ33_12_hs14_22977857_22977977	CTCTAAGAGAGCAGACCAGGTTGTTAGGGAATATCTAATTCCCTCTGATATGGTTAAAACTCTTTGCCAAGGGCAGAAACCAGCCTCATTCCATTGGAAGAGCAAATTCAGAGAAAAAGG	30
TRAJ32_1	TRAJ32_1_hs14_22977935_22978055	ACCAGCCTCATTCCATTGGAAGAGCAAATTCAGAGAAAAAGGAAAGGGTCACACAGCCAAAGACGGTAAAATGTTCAAAGGTGAAAAATAGCCAAGTCTGCAGCTCTCCTGACATCCTTG	30
TRAJ32_2	TRAJ32_2_hs14_22977995_22978115	AGACGGTAAAATGTTCAAAGGTGAAAAATAGCCAAGTCTGCAGCTCTCCTGACATCCTTGCTCAGGCTGCTGTCCCACGTGGAGAGCAGATGCCTGCAAAGCTCTCGGTCACTTGCTGGA	30
TRAJ32_3	TRAJ32_3_hs14_22978055_22978175	CTCAGGCTGCTGTCCCACGTGGAGAGCAGATGCCTGCAAAGCTCTCGGTCACTTGCTGGAGTCACTCAGGGTTCTGGGCCTTGGGATGTAACTTAAATGACAGTGTCAGGGCACTGTCAG	30
TRAJ32_4	TRAJ32_4_hs14_22978115_22978235	GTCACTCAGGGTTCTGGGCCTTGGGATGTAACTTAAATGACAGTGTCAGGGCACTGTCAGAGGAATATGAAGGCTGCAGCGATGCCTGCAAGTCAGCTTTTGCTACACTGGGACTGAGGT	30
TRAJ32_5	TRAJ32_5_hs14_22978175_22978295	AGGAATATGAAGGCTGCAGCGATGCCTGCAAGTCAGCTTTTGCTACACTGGGACTGAGGTGTTCTAAGCCTGGAAAGACACAAAGCTGTCCTCATCCCAACCTGCCGTGCCCCTCCTTGA	30
TRAJ32_6	TRAJ32_6_hs14_22978235_22978355	GTTCTAAGCCTGGAAAGACACAAAGCTGTCCTCATCCCAACCTGCCGTGCCCCTCCTTGAGGGTTAGTGTAAGGCTCTGAAGGACTGTGTGAATTATGGCGGTGCTACAAACAAGCTCAT	30
TRAJ32_7	TRAJ32_7_hs14_22978295_22978415	GGGTTAGTGTAAGGCTCTGAAGGACTGTGTGAATTATGGCGGTGCTACAAACAAGCTCATCTTTGGAACTGGCACTCTGCTTGCTGTCCAGCCAAGTACGTAAGTAGTGGCATGTGTCAG	30
TRAJ32_8	TRAJ32_8_hs14_22978355_22978475	CTTTGGAACTGGCACTCTGCTTGCTGTCCAGCCAAGTACGTAAGTAGTGGCATGTGTCAGGTGGATTCTGTGTCCATGGCAAGTAGGAAGCGACAGCACCCTTAGGTGGAAAGGATGGCT	30
TRAJ32_9	TRAJ32_9_hs14_22978415_22978535	GTGGATTCTGTGTCCATGGCAAGTAGGAAGCGACAGCACCCTTAGGTGGAAAGGATGGCTGAAGGTTGACTTTGTTCACTGCTGTCATCTCTTATCTGCCGTGATATAGCAGGCTGTCAA	30
TRAJ32_10	TRAJ32_10_hs14_22978475_22978595	GAAGGTTGACTTTGTTCACTGCTGTCATCTCTTATCTGCCGTGATATAGCAGGCTGTCAAAATTCCCATTCTCCTGGATGGCACACCACAGTCAGGGGAGGAGAAACATGCTAATTTTAT	30
TRAJ32_11	TRAJ32_11_hs14_22978535_22978655	AATTCCCATTCTCCTGGATGGCACACCACAGTCAGGGGAGGAGAAACATGCTAATTTTATGATAAACCCCAGGGGAGAAAAAGACTACTGTGGGAAAATTTAGTTGAGAAAATCAAATTG	30
TRAJ32_12	TRAJ32_12_hs14_22978595_22978715	GATAAACCCCAGGGGAGAAAAAGACTACTGTGGGAAAATTTAGTTGAGAAAATCAAATTGTTCTCAACTAAATGCTGCAGGCTTTATGCTTCTGTGAACCCAGTTTCCCAGTTATTCATT	30
TRAJ31.1_1	TRAJ31.1_1_hs14_22979561_22979681	AGGTGAGCTGGGATGGCTCTGTAGCTGGAAAATATCCCTGTGGGTGTAGGAATGTACCGTCCCTTCAAACTTGTGTGTTTAGGGCTGAGCTCACACATACGACAGCAAGAGTTGTTAACA	30
TRAJ31.1_2	TRAJ31.1_2_hs14_22979621_22979741	CCCTTCAAACTTGTGTGTTTAGGGCTGAGCTCACACATACGACAGCAAGAGTTGTTAACAAATTAGATTCAGCTTTGGCAGTTTTATGCCTAGAAATGCAAAAGAATTTTAAAAGCTCAT	30
TRAJ31.1_3	TRAJ31.1_3_hs14_22979681_22979801	AATTAGATTCAGCTTTGGCAGTTTTATGCCTAGAAATGCAAAAGAATTTTAAAAGCTCATAAGTTTGGCATTTTTAAAGGAGACATTGTTTGCTTTATGTTGCAGAGCCAATTTTTCTTC	30
TRAJ31.1_4	TRAJ31.1_4_hs14_22979741_22979861	AAGTTTGGCATTTTTAAAGGAGACATTGTTTGCTTTATGTTGCAGAGCCAATTTTTCTTCCTATCATAAAAGGCCAGAAACACAGAGAAAGCAAAAAAAAAAAAGGAAAAAAAAAAAAAC	30
TRAJ31.1_5	TRAJ31.1_5_hs14_22979801_22979921	CTATCATAAAAGGCCAGAAACACAGAGAAAGCAAAAAAAAAAAAGGAAAAAAAAAAAAACACAAGGAGAGTCTAACTGCCCCCTCACCACAGTGCTATGTGTTTGGTAGGGTTTTACTAT	30
TRAJ31.1_6	TRAJ31.1_6_hs14_22979861_22979981	ACAAGGAGAGTCTAACTGCCCCCTCACCACAGTGCTATGTGTTTGGTAGGGTTTTACTATGGGTTTCAGTAAAGGCAGGAAGTGCTGTGGGAATAACAATGCCAGACTCATGTTTGGAGA	30
TRAJ31.1_7	TRAJ31.1_7_hs14_22979921_22980041	GGGTTTCAGTAAAGGCAGGAAGTGCTGTGGGAATAACAATGCCAGACTCATGTTTGGAGATGGAACTCAGCTGGTGGTGAAGCCCAGTAAGTGGCCATGTTTTATTGATATTTGACCAAA	30
TRAJ31.1_8	TRAJ31.1_8_hs14_22979981_22980101	TGGAACTCAGCTGGTGGTGAAGCCCAGTAAGTGGCCATGTTTTATTGATATTTGACCAAACAAATAAATCCCGTGAAGTTAGTGGAGATTTAATTTAATATGTAAACAAATCTACTTCTT	30
TRAJ31.1_9	TRAJ31.1_9_hs14_22980041_22980161	CAAATAAATCCCGTGAAGTTAGTGGAGATTTAATTTAATATGTAAACAAATCTACTTCTTGAAAAATGACTTTTGTGAATACATGAAACACTCGTGATTATTGAGACTAGAGCAATAATG	30
TRAJ31.1_10	TRAJ31.1_10_hs14_22980101_22980221	GAAAAATGACTTTTGTGAATACATGAAACACTCGTGATTATTGAGACTAGAGCAATAATGATAAATAAAGGCAAAATGAGACCACCCCAAATCACCTTTAACATTGTGCTTAGCCCTCTT	30
TRAJ31.1_11	TRAJ31.1_11_hs14_22980161_22980281	ATAAATAAAGGCAAAATGAGACCACCCCAAATCACCTTTAACATTGTGCTTAGCCCTCTTTCTTCTAGAGAGATATGGGGCCATGAGCTATTTACAGCCGCAGTATCTCTTAAACTATGT	30
TRAJ31.1_12	TRAJ31.1_12_hs14_22980221_22980341	TCTTCTAGAGAGATATGGGGCCATGAGCTATTTACAGCCGCAGTATCTCTTAAACTATGTTCTGCAATGACTTGTGTGTTTACTCTGATTTTAGCCACAGAATTTGTTTTCCATTCTATT	30
TRAJ30_1	TRAJ30_1_hs14_22981444_22981564	TTCCTGCCCCATTTTTGTTTGGGCTCTGAAAAGTGGATTCCTAGCTCAGTGGCTGTCTGCCAGGTATCTTTTGCCTTCAGTAACAGAATTATGTTTGATATTGGAAAGGAGTTTGTTGTA	30
TRAJ30_2	TRAJ30_2_hs14_22981504_22981624	CAGGTATCTTTTGCCTTCAGTAACAGAATTATGTTTGATATTGGAAAGGAGTTTGTTGTATTGTTGGCTTTATAATTCACTCTCAGTGTCAAATGAGGTCATTCAACTTCCTCTCGCACA	30
TRAJ30_3	TRAJ30_3_hs14_22981564_22981684	TTGTTGGCTTTATAATTCACTCTCAGTGTCAAATGAGGTCATTCAACTTCCTCTCGCACATTTGCAATAAGCAGCATGAAATTCAAGCAGAACAACTAGAAGACACAGAGAAAGATGGCT	30
TRAJ30_4	TRAJ30_4_hs14_22981624_22981744	TTTGCAATAAGCAGCATGAAATTCAAGCAGAACAACTAGAAGACACAGAGAAAGATGGCTGAGCTGATAATGAGGCCTGTTTATTACAGGAGAAGAGACAATATAGGAATCTGTTAAGTC	30
TRAJ30_5	TRAJ30_5_hs14_22981684_22981804	GAGCTGATAATGAGGCCTGTTTATTACAGGAGAAGAGACAATATAGGAATCTGTTAAGTCCCATGAGGTTGAAATATCCACCAAAAAATATGCAGCTGTCCCCCAAAAAAAAGTCACTAG	30
TRAJ30_6	TRAJ30_6_hs14_22981744_22981864	CCATGAGGTTGAAATATCCACCAAAAAATATGCAGCTGTCCCCCAAAAAAAAGTCACTAGGAGTTTTTGTTATGGTCCCAATCACAGTGTGAACAGAGATGACAAGATCATCTTTGGAAA	30
TRAJ30_7	TRAJ30_7_hs14_22981804_22981924	GAGTTTTTGTTATGGTCCCAATCACAGTGTGAACAGAGATGACAAGATCATCTTTGGAAAAGGGACACGACTTCATATTCTCCCCAGTAAGTGCTGTTTATGTGATTTTCTGACATTAAC	30
TRAJ30_8	TRAJ30_8_hs14_22981864_22981984	AGGGACACGACTTCATATTCTCCCCAGTAAGTGCTGTTTATGTGATTTTCTGACATTAACTCCCACTGAGTTCAAACTGCTGAGAGTGTTCAGTAGGAAAGTTTCTAAGACATGTGGGTG	30
TRAJ30_9	TRAJ30_9_hs14_22981924_22982044	TCCCACTGAGTTCAAACTGCTGAGAGTGTTCAGTAGGAAAGTTTCTAAGACATGTGGGTGGCCTGTAGGTCCTGGGCTCTTCTCTTGCAGAGGTCCAGTCCTCAGCCTTTCCACAGCTGA	30
TRAJ30_10	TRAJ30_10_hs14_22981984_22982104	GCCTGTAGGTCCTGGGCTCTTCTCTTGCAGAGGTCCAGTCCTCAGCCTTTCCACAGCTGAGCCAAATACCAAATTCTCCCCTCCAGGCTGGAAAAGTTGCTACCAGTCCTCTGCTACCCA	30
TRAJ30_11	TRAJ30_11_hs14_22982044_22982164	GCCAAATACCAAATTCTCCCCTCCAGGCTGGAAAAGTTGCTACCAGTCCTCTGCTACCCAAATATAAATTATTTTTTTATTGTTTATTAAGAAGAGTAAAAGAATCGTGACACTTTGTCC	30
TRAJ30_12	TRAJ30_12_hs14_22982104_22982224	AATATAAATTATTTTTTTATTGTTTATTAAGAAGAGTAAAAGAATCGTGACACTTTGTCCAGAACCTATTTTCCAGTCTTTTCCCCCAGGCTTGTCCCTGGTAACCTCTGTTTGGACTCA	30
TRAJ29.1_1	TRAJ29.1_1_hs14_22982531_22982651	GATAAGTGACCACTCCTTTTTATTTCTAGTACAGCAAAGAGTACATCATGATGTCAGAAACAGGGATTTCCTTTGGAATGTTTTTCACAGGCTAACAATAAGCTAGAAGTCTGCAAGCAA	30
TRAJ29.1_2	TRAJ29.1_2_hs14_22982591_22982711	CAGGGATTTCCTTTGGAATGTTTTTCACAGGCTAACAATAAGCTAGAAGTCTGCAAGCAATTCAGAAATGCATCCCTGAGCTACAACTCCATGTATGGAAGCTCATCAGCAGGGTAGACA	30
TRAJ29.1_3	TRAJ29.1_3_hs14_22982651_22982771	TTCAGAAATGCATCCCTGAGCTACAACTCCATGTATGGAAGCTCATCAGCAGGGTAGACAGGCAAAGCAGAAACATTTTAATTATACCCATACTTTGTAGAGATTGGGTGAGAAGTGGGC	30
TRAJ29.1_4	TRAJ29.1_4_hs14_22982711_22982831	GGCAAAGCAGAAACATTTTAATTATACCCATACTTTGTAGAGATTGGGTGAGAAGTGGGCAAATGCGTGCTAAGGAAAAACAAAAACTATGGTTAAGTGGGGAGATTTCTAGATGGTTCT	30
TRAJ29.1_5	TRAJ29.1_5_hs14_22982771_22982891	AAATGCGTGCTAAGGAAAAACAAAAACTATGGTTAAGTGGGGAGATTTCTAGATGGTTCTAACAGGGAAGAAGACCAACAAGAGGAAACTTCCAGGAAAACCACCAAGGCCAGGCATTCA	30
TRAJ29.1_6	TRAJ29.1_6_hs14_22982831_22982951	AACAGGGAAGAAGACCAACAAGAGGAAACTTCCAGGAAAACCACCAAGGCCAGGCATTCAGGGTTTTTGTTATGGAGGAAATCACTGTGGGAATTCAGGAAACACACCTCTTGTCTTTGG	30
TRAJ29.1_7	TRAJ29.1_7_hs14_22982891_22983011	GGGTTTTTGTTATGGAGGAAATCACTGTGGGAATTCAGGAAACACACCTCTTGTCTTTGGAAAGGGCACAAGACTTTCTGTGATTGCAAGTAAGTGTTTCTAGCCATCCTTGATTTTGAT	30
TRAJ29.1_8	TRAJ29.1_8_hs14_22982951_22983071	AAAGGGCACAAGACTTTCTGTGATTGCAAGTAAGTGTTTCTAGCCATCCTTGATTTTGATCAGCAATGGCTTCTTCCCTTGAATTATTTTTCAGTGTACCTAGAATGCTTTTGCCCCCAA	30
TRAJ29.1_9	TRAJ29.1_9_hs14_22983011_22983131	CAGCAATGGCTTCTTCCCTTGAATTATTTTTCAGTGTACCTAGAATGCTTTTGCCCCCAAGAAAGGTTTGGAAGGAGCTGGGTCATTAGCATTGCGCAGGAAAATTACAGGTTATTCTGT	30
TRAJ29.1_10	TRAJ29.1_10_hs14_22983071_22983191	GAAAGGTTTGGAAGGAGCTGGGTCATTAGCATTGCGCAGGAAAATTACAGGTTATTCTGTTATAATTCGAAAGCCAACTGGACAGTCATGAATGCACACAGATCTGGGCCCTGCATTGCA	30
TRAJ29.1_11	TRAJ29.1_11_hs14_22983131_22983251	TATAATTCGAAAGCCAACTGGACAGTCATGAATGCACACAGATCTGGGCCCTGCATTGCACCCTGGCCTAGTTGCCTCCAGCTTGTTCTGATCGTAATCCTGGCCCAGTTTCCTCCTCTG	30
TRAJ29.1_12	TRAJ29.1_12_hs14_22983191_22983311	CCCTGGCCTAGTTGCCTCCAGCTTGTTCTGATCGTAATCCTGGCCCAGTTTCCTCCTCTGATCCCAGGAGACAAAAGCCCTGGGCAGAGAACCAGACTACTTAGCCTGGGGGAAGCACAA	30
TRAJ28.1_1	TRAJ28.1_1_hs14_22984288_22984405	ATTAGATGTAAGAGCTGTTAGCAAAGGAAAACCTTATAAAAACTAGGAGCTCTTAATAACTAGACAGGTCTTTGGTCAGACAACACACTGACTGAGGACAGGAGGATGGATTCGATGACC	30
TRAJ28.2_1	TRAJ28.2_1_hs14_22984422_22984542	CAGGACTCTGAGGACTCTGAGGAATGGTCTGTTCCATAGCCTGCCTCTGTAATGCCCTTCTCTCTTGCCTATTGTCCGGTTGTTACAGTCTGAGCTTTTGTCAGAGCTGCTCCTATGCTG	30
TRAJ28.2_2	TRAJ28.2_2_hs14_22984482_22984602	TCTCTTGCCTATTGTCCGGTTGTTACAGTCTGAGCTTTTGTCAGAGCTGCTCCTATGCTGTGAGTGGTCTGATTTTCTCAGCATCTCTGGGGTTTTTGCAAAGAAAGGAAACTCTGTGCA	30
TRAJ28.2_3	TRAJ28.2_3_hs14_22984542_22984662	TGAGTGGTCTGATTTTCTCAGCATCTCTGGGGTTTTTGCAAAGAAAGGAAACTCTGTGCATACTCTGGGGCTGGGAGTTACCAACTCACTTTCGGGAAGGGGACCAAACTCTCGGTCATA	30
TRAJ28.2_4	TRAJ28.2_4_hs14_22984602_22984722	TACTCTGGGGCTGGGAGTTACCAACTCACTTTCGGGAAGGGGACCAAACTCTCGGTCATACCAAGTAAGTTCTTCTTTCTGGCTAATTATTCTTCCCGAGAAGCCTGTCTTCCATCATGC	30
TRAJ28.2_5	TRAJ28.2_5_hs14_22984662_22984782	CCAAGTAAGTTCTTCTTTCTGGCTAATTATTCTTCCCGAGAAGCCTGTCTTCCATCATGCAGAAGCTGTCAAAACACAGGTGGTGTTTTCTTTGCTTGGTTTGTGTTGGGTGGTTAGTAA	30
TRAJ28.2_6	TRAJ28.2_6_hs14_22984722_22984842	AGAAGCTGTCAAAACACAGGTGGTGTTTTCTTTGCTTGGTTTGTGTTGGGTGGTTAGTAATATCAGTTGGAAAACAAGGTTATTAATGCACATATTCCCTGGGGCATTGTATTCGGACAT	30
TRAJ28.2_7	TRAJ28.2_7_hs14_22984782_22984902	TATCAGTTGGAAAACAAGGTTATTAATGCACATATTCCCTGGGGCATTGTATTCGGACATTTAATATCCATGTAGTCTCTCCCTGTGAAAATATGTGAACCTCCACGAAAAGAAAGGTCC	30
TRAJ28.2_8	TRAJ28.2_8_hs14_22984842_22984962	TTAATATCCATGTAGTCTCTCCCTGTGAAAATATGTGAACCTCCACGAAAAGAAAGGTCCAAGGAAAGTAGCAGGGAAAAGGCAGGAATTGGATGAAAATAGCCAAAGAGCCTGCAGGAA	30
TRAJ27_1	TRAJ27_1_hs14_22984861_22984981	TCCCTGTGAAAATATGTGAACCTCCACGAAAAGAAAGGTCCAAGGAAAGTAGCAGGGAAAAGGCAGGAATTGGATGAAAATAGCCAAAGAGCCTGCAGGAATATAAACAAGGCAGGATCC	30
TRAJ27_2	TRAJ27_2_hs14_22984921_22985041	AGGCAGGAATTGGATGAAAATAGCCAAAGAGCCTGCAGGAATATAAACAAGGCAGGATCCCAGGAGACAGAGCAGTAGCCACTTTGAGTGAATTTCCCAGGAGGTGCTCCTGCCAAGGCC	30
TRAJ27_3	TRAJ27_3_hs14_22984981_22985101	CAGGAGACAGAGCAGTAGCCACTTTGAGTGAATTTCCCAGGAGGTGCTCCTGCCAAGGCCCATACCTTCAAGGAAAATTAAGGCAAATAGAATTGGGCTGGGGAGTTGCTACTTATTAGT	30
TRAJ27_4	TRAJ27_4_hs14_22985041_22985161	CATACCTTCAAGGAAAATTAAGGCAAATAGAATTGGGCTGGGGAGTTGCTACTTATTAGTATTCCTCCCACGTTCTAACCTAATTATAAGGAGGTTGTTTTGGCCATGGGCAGTCATCTC	30
TRAJ27_5	TRAJ27_5_hs14_22985101_22985221	ATTCCTCCCACGTTCTAACCTAATTATAAGGAGGTTGTTTTGGCCATGGGCAGTCATCTCAGGTTTTGTTTTCCTGCTTTCCTCCCTAACCTCCACCTGTCTTCCTAGAGGCCTGAGTCA	30
TRAJ27_6	TRAJ27_6_hs14_22985161_22985281	AGGTTTTGTTTTCCTGCTTTCCTCCCTAACCTCCACCTGTCTTCCTAGAGGCCTGAGTCAAGGTTATTGCAATAGCACTAAAGACTGTGTAACACCAATGCAGGCAAATCAACCTTTGGG	30
TRAJ27_7	TRAJ27_7_hs14_22985221_22985341	AGGTTATTGCAATAGCACTAAAGACTGTGTAACACCAATGCAGGCAAATCAACCTTTGGGGATGGGACTACGCTCACTGTGAAGCCAAGTAAGTTGTGTTCTTCTTTGCCTAGGCCTTCA	30
TRAJ27_8	TRAJ27_8_hs14_22985281_22985401	GATGGGACTACGCTCACTGTGAAGCCAAGTAAGTTGTGTTCTTCTTTGCCTAGGCCTTCAGGGGCAATCAATCAAATCATTAGTTTGAAAAAGACTTTAATCCTATGCATCTGGTTGGGC	30
TRAJ27_9	TRAJ27_9_hs14_22985341_22985461	GGGGCAATCAATCAAATCATTAGTTTGAAAAAGACTTTAATCCTATGCATCTGGTTGGGCTCTTTATTAATGTTCTTTCCCCAGGCCAAAGAGAGTTGGTTCTCTTCCCTGCTTTAAAAT	30
TRAJ27_10	TRAJ27_10_hs14_22985401_22985521	TCTTTATTAATGTTCTTTCCCCAGGCCAAAGAGAGTTGGTTCTCTTCCCTGCTTTAAAATGGGATATGAGTGCATGTATGCACACAGCATGCCCACATGCAGACTCTTGCTCTAGCTCAT	30
TRAJ27_11	TRAJ27_11_hs14_22985461_22985581	GGGATATGAGTGCATGTATGCACACAGCATGCCCACATGCAGACTCTTGCTCTAGCTCATGGTAAGGGCTTCTCAGGAGCATATACAACATTTTGAAAGAAATAGAGAAACAAACAATAA	30
TRAJ27_12	TRAJ27_12_hs14_22985521_22985641	GGTAAGGGCTTCTCAGGAGCATATACAACATTTTGAAAGAAATAGAGAAACAAACAATAATGAGCCAATGGAGCTGTCAGGAAGGTTCTCCACCACCCCTGACCAGGCTTCCCAGCAGGA	30
TRAJ26,TRAJ25.1_1	TRAJ26,TRAJ25.1_1_hs14_22987121_22987241	CCTCTTAAAGCCTCTTTCCAGCCCCCAGAGCCTGTCTCCATGAAAAAGGCCCAGGCTCATTAATGCAGAGCTGCATCCTCCAGGACACAGGGGGTTGCTGGGTTGTTAAGTTTGGAACCT	30
TRAJ26,TRAJ25.1_2	TRAJ26,TRAJ25.1_2_hs14_22987181_22987301	TAATGCAGAGCTGCATCCTCCAGGACACAGGGGGTTGCTGGGTTGTTAAGTTTGGAACCTTTGCCGGCTTAGTGGTTACCAAACTCCCTTTGTTCTCAAGACTTGACTTGATAAATGGGC	30
TRAJ26,TRAJ25.1_3	TRAJ26,TRAJ25.1_3_hs14_22987241_22987361	TTGCCGGCTTAGTGGTTACCAAACTCCCTTTGTTCTCAAGACTTGACTTGATAAATGGGCTGGCTTTATCCCTTTAAAGCCAAAAACACAGGTTCTGAGTGCTGTGTTGTTTGTGGTGTT	30
TRAJ26,TRAJ25.1_4	TRAJ26,TRAJ25.1_4_hs14_22987301_22987421	TGGCTTTATCCCTTTAAAGCCAAAAACACAGGTTCTGAGTGCTGTGTTGTTTGTGGTGTTGAGATGCCCAGGCTGGAGGGAGGAAGCTCTAGGGGGTTTTTGCTGAGCCCAGAAACACTG	30
TRAJ26,TRAJ25.1_5	TRAJ26,TRAJ25.1_5_hs14_22987361_22987481	GAGATGCCCAGGCTGGAGGGAGGAAGCTCTAGGGGGTTTTTGCTGAGCCCAGAAACACTGTGGGGATAACTATGGTCAGAATTTTGTCTTTGGTCCCGGAACCAGATTGTCCGTGCTGCC	30
TRAJ26,TRAJ25.1_6	TRAJ26,TRAJ25.1_6_hs14_22987421_22987541	TGGGGATAACTATGGTCAGAATTTTGTCTTTGGTCCCGGAACCAGATTGTCCGTGCTGCCCTGTAAGTACAGTTAAGTGGAGATAGAAAATGAGTCCAGTGCTTGATGTGGGGAGAAGCT	30
TRAJ26,TRAJ25.1_7	TRAJ26,TRAJ25.1_7_hs14_22987481_22987601	CTGTAAGTACAGTTAAGTGGAGATAGAAAATGAGTCCAGTGCTTGATGTGGGGAGAAGCTGCAGGGTCTTGAGGCCAGGAGTCCACCGTGACCTCAGGAGTGGTGATGGAGAAGAAGGTT	30
TRAJ26,TRAJ25.1_8	TRAJ26,TRAJ25.1_8_hs14_22987541_22987661	GCAGGGTCTTGAGGCCAGGAGTCCACCGTGACCTCAGGAGTGGTGATGGAGAAGAAGGTTAAAAAAGGAATGAGAAACAGAACCATAAGGACAATACAGAGGAAGGGTTCATTTTCGGGA	30
TRAJ26,TRAJ25.1_9	TRAJ26,TRAJ25.1_9_hs14_22987601_22987721	AAAAAAGGAATGAGAAACAGAACCATAAGGACAATACAGAGGAAGGGTTCATTTTCGGGAAGGAAAATCACAAGGCCGTGTGATTAACGCTGGAGGAAATGCACTCCTTTGGAGGGTCCC	30
TRAJ26,TRAJ25.1_10	TRAJ26,TRAJ25.1_10_hs14_22987661_22987781	AGGAAAATCACAAGGCCGTGTGATTAACGCTGGAGGAAATGCACTCCTTTGGAGGGTCCCTTCTCAGGAGGGCTTTGTGTCGGGGAAAGCTGAGCTGTTAGGTTTTTGATGCTGAGATAA	30
TRAJ26,TRAJ25.1_11	TRAJ26,TRAJ25.1_11_hs14_22987721_22987841	TTCTCAGGAGGGCTTTGTGTCGGGGAAAGCTGAGCTGTTAGGTTTTTGATGCTGAGATAATCACTATGCAGAAGGACAAGGCTTCTCCTTTATCTTTGGGAAGGGGACAAGGCTGCTTGT	30
TRAJ26,TRAJ25.1_12	TRAJ26,TRAJ25.1_12_hs14_22987781_22987901	TCACTATGCAGAAGGACAAGGCTTCTCCTTTATCTTTGGGAAGGGGACAAGGCTGCTTGTCAAGCCAAGTAAGTGACATATAATTTATATGTGCTGAATATGATTATCTCCAAGAGGAAA	30
TRAJ26,TRAJ25.1_13	TRAJ26,TRAJ25.1_13_hs14_22987841_22987961	CAAGCCAAGTAAGTGACATATAATTTATATGTGCTGAATATGATTATCTCCAAGAGGAAAACTTGCCCTCTTTTCCACGGGTGCCTCCTTGGGTCAGGAGGACATTAAAGGTGTTGAGCA	30
TRAJ26,TRAJ25.1_14	TRAJ26,TRAJ25.1_14_hs14_22987901_22988021	ACTTGCCCTCTTTTCCACGGGTGCCTCCTTGGGTCAGGAGGACATTAAAGGTGTTGAGCAGACCAAGGCCCAGTACCTCGTCACCTTCTTCATCCTTGAAGGAGCTTTAAGAGGTGTGGA	30
TRAJ26,TRAJ25.1_15	TRAJ26,TRAJ25.1_15_hs14_22987961_22988081	GACCAAGGCCCAGTACCTCGTCACCTTCTTCATCCTTGAAGGAGCTTTAAGAGGTGTGGACGGGAAGAAACCCACCAGGACCCCACCAATAAGCCCAGCCTTGAGACCCCTCCACTCTGT	30
TRAJ26,TRAJ25.1_16	TRAJ26,TRAJ25.1_16_hs14_22988021_22988141	CGGGAAGAAACCCACCAGGACCCCACCAATAAGCCCAGCCTTGAGACCCCTCCACTCTGTCAGACTTGAATAAGAACCATCTGAGAACAAGGTCTTCCTCAGAAGGGGACTCCAGCATAG	30
TRAJ26,TRAJ25.1_17	TRAJ26,TRAJ25.1_17_hs14_22988081_22988201	CAGACTTGAATAAGAACCATCTGAGAACAAGGTCTTCCTCAGAAGGGGACTCCAGCATAGTCATCCCCATTTGATAGATTTTGAAACTCAGGGCGGGGCAGAGTGGCTCATGCCTGTAAT	30
TRAJ24,TRAJ23_1	TRAJ24,TRAJ23_1_hs14_22988571_22988691	CAAGTTATTTAAATGACAGGGCAACCGTTGTGATCAGCTGTCATTTGAGTAGTGCTGAGGACTGGGTCTGACCTTGAGTAAACGCCTAGGCTGGTGGGTTTCTATCCCTGCAGCATCTAA	30
TRAJ24,TRAJ23_2	TRAJ24,TRAJ23_2_hs14_22988631_22988751	ACTGGGTCTGACCTTGAGTAAACGCCTAGGCTGGTGGGTTTCTATCCCTGCAGCATCTAAAGCGGACGCCCAGGCTTCACTGACCCCAGCAGTCTGGCTTTCTGCCCTTGCCGCCCGGGA	30
TRAJ24,TRAJ23_3	TRAJ24,TRAJ23_3_hs14_22988691_22988811	AGCGGACGCCCAGGCTTCACTGACCCCAGCAGTCTGGCTTTCTGCCCTTGCCGCCCGGGAGGTGCAGCTCTTGGCACACACCATCCTTAGTGTCTTGAAAGAAGAGAAATTAAAAGAGAA	30
TRAJ24,TRAJ23_4	TRAJ24,TRAJ23_4_hs14_22988751_22988871	GGTGCAGCTCTTGGCACACACCATCCTTAGTGTCTTGAAAGAAGAGAAATTAAAAGAGAAAGGGGGAAAAGCTTATATCTCATATCATGCAGTTGCCTCATTTTGTAGCAAGATTGTTTC	30
TRAJ24,TRAJ23_5	TRAJ24,TRAJ23_5_hs14_22988811_22988931	AGGGGGAAAAGCTTATATCTCATATCATGCAGTTGCCTCATTTTGTAGCAAGATTGTTTCCCCATGAGCAGTTTGTCTTCATTCAGCAGCTGTCTTCTCTGGGGAAGCCATTTTGTAGAG	30
TRAJ24,TRAJ23_6	TRAJ24,TRAJ23_6_hs14_22988871_22988991	CCCATGAGCAGTTTGTCTTCATTCAGCAGCTGTCTTCTCTGGGGAAGCCATTTTGTAGAGGTGTTTGTCACAGTGTGACAACTGACAGCTGGGGGAAATTGCAGTTTGGAGCAGGGACCC	30
TRAJ24,TRAJ23_7	TRAJ24,TRAJ23_7_hs14_22988931_22989051	GTGTTTGTCACAGTGTGACAACTGACAGCTGGGGGAAATTGCAGTTTGGAGCAGGGACCCAGGTTGTGGTCACCCCAGGTAAGCCCCATTCCCTGGAGCCTCACCTGCCCTTAGTATTTG	30
TRAJ24,TRAJ23_8	TRAJ24,TRAJ23_8_hs14_22988991_22989111	AGGTTGTGGTCACCCCAGGTAAGCCCCATTCCCTGGAGCCTCACCTGCCCTTAGTATTTGGCATGCCCTGCATGCCAAATATTTCTAGCCGAGACTATGAGAAACACATCTGAAAGGAAG	30
TRAJ24,TRAJ23_9	TRAJ24,TRAJ23_9_hs14_22989051_22989171	GCATGCCCTGCATGCCAAATATTTCTAGCCGAGACTATGAGAAACACATCTGAAAGGAAGCCATTTCCCTGAACAGCAGTACCCAAAGCCATTAAGCAAAAATGAGAGATCAGACTGGTG	30
TRAJ24,TRAJ23_10	TRAJ24,TRAJ23_10_hs14_22989111_22989231	CCATTTCCCTGAACAGCAGTACCCAAAGCCATTAAGCAAAAATGAGAGATCAGACTGGTGTTAAATAGAAACGTTTTTGGATAAATAGTAATTCTCATTATTCTCTATCAGTCTCCTGTG	30
TRAJ24,TRAJ23_11	TRAJ24,TRAJ23_11_hs14_22989171_22989291	TTAAATAGAAACGTTTTTGGATAAATAGTAATTCTCATTATTCTCTATCAGTCTCCTGTGTGAATACCCTTATTTCCCTTATAAGGAAAAAAGTTACAATAAGCAGGATAGCCATGATTC	30
TRAJ24,TRAJ23_12	TRAJ24,TRAJ23_12_hs14_22989231_22989351	TGAATACCCTTATTTCCCTTATAAGGAAAAAAGTTACAATAAGCAGGATAGCCATGATTCATGCTGTGGTGTGGGAGCAATCTGCTGTGGATTTGGGGGTGGAGGATTAGAAATGTGTTC	30
TRAJ24,TRAJ23_13	TRAJ24,TRAJ23_13_hs14_22989291_22989411	ATGCTGTGGTGTGGGAGCAATCTGCTGTGGATTTGGGGGTGGAGGATTAGAAATGTGTTCAGGCAGACTGGATGTGTTTTTGACAGGATATGTAACACAGTGTGATTTATAACCAGGGAG	30
TRAJ24,TRAJ23_14	TRAJ24,TRAJ23_14_hs14_22989351_22989471	AGGCAGACTGGATGTGTTTTTGACAGGATATGTAACACAGTGTGATTTATAACCAGGGAGGAAAGCTTATCTTCGGACAGGGAACGGAGTTATCTGTGAAACCCAGTAAGTATAAAATTG	30
TRAJ24,TRAJ23_15	TRAJ24,TRAJ23_15_hs14_22989411_22989531	GAAAGCTTATCTTCGGACAGGGAACGGAGTTATCTGTGAAACCCAGTAAGTATAAAATTGTATCCCTGGATTAAGCAATGTCTGTGGATTAAGGGCTGATTTAGACCCAATTATACACCA	30
TRAJ24,TRAJ23_16	TRAJ24,TRAJ23_16_hs14_22989471_22989591	TATCCCTGGATTAAGCAATGTCTGTGGATTAAGGGCTGATTTAGACCCAATTATACACCATATGAAGAATGTTTAGAGAGGGGGATGAGCATCAAATAGGAAGCCAATCGTCGTCCTGGC	30
TRAJ24,TRAJ23_17	TRAJ24,TRAJ23_17_hs14_22989531_22989651	TATGAAGAATGTTTAGAGAGGGGGATGAGCATCAAATAGGAAGCCAATCGTCGTCCTGGCTAGGATCTAGCATCTCAGTGCAAAATGGGCTATGTAAGTGTGCCTCTGGGAATTGCTCCT	30
TRAJ24,TRAJ23_18	TRAJ24,TRAJ23_18_hs14_22989591_22989711	TAGGATCTAGCATCTCAGTGCAAAATGGGCTATGTAAGTGTGCCTCTGGGAATTGCTCCTGATATATGTGTTGGGACTAAAATGTATGACTGGCTACTTGTTGTATTGGCTGGGATCATA	30
TRAJ24,TRAJ23_19	TRAJ24,TRAJ23_19_hs14_22989651_22989771	GATATATGTGTTGGGACTAAAATGTATGACTGGCTACTTGTTGTATTGGCTGGGATCATATCCCTGGATTTGTGCAGTAATTGGTGACAAGATTTCTAATTCCTTAACAAACCTTCTAAG	30
TRAJ22_1	TRAJ22_1_hs14_22990626_22990746	ATGACATAATCCAGTGATGCCCACAACAGAGGAGGCGTATTCTCTATTCTGGACTTTGTGAGTCTCCTTGGATGAAAAGATTCAAGTGCTGTTTTGACACCTAAAATCAGAGAGTATTTG	30
TRAJ22_2	TRAJ22_2_hs14_22990686_22990806	AGTCTCCTTGGATGAAAAGATTCAAGTGCTGTTTTGACACCTAAAATCAGAGAGTATTTGCTCTATACATATATCAAAAATACACAGTTAATGTTTAGAACTTTGTAGTGGAAAGTGGAA	30
TRAJ22_3	TRAJ22_3_hs14_22990746_22990866	CTCTATACATATATCAAAAATACACAGTTAATGTTTAGAACTTTGTAGTGGAAAGTGGAAAGCAAAGGTCCCCTAAAAGAAAATGGGATTGTAAAGACGAAGGAGGGTTAGTTTAGGATT	30
TRAJ22_4	TRAJ22_4_hs14_22990806_22990926	AGCAAAGGTCCCCTAAAAGAAAATGGGATTGTAAAGACGAAGGAGGGTTAGTTTAGGATTTGTAGAAAGTCAGTTTGGCTACTCCAGACCAAACCTAGATTAACAGTGATGCAGGCCTAA	30
TRAJ22_5	TRAJ22_5_hs14_22990866_22990986	TGTAGAAAGTCAGTTTGGCTACTCCAGACCAAACCTAGATTAACAGTGATGCAGGCCTAATTCAAAAGGAAGCACTGCCAGCTCTTTATTCAGTGCTTTGCCAACCTGGCCTGTTTGATC	30
TRAJ22_6	TRAJ22_6_hs14_22990926_22991046	TTCAAAAGGAAGCACTGCCAGCTCTTTATTCAGTGCTTTGCCAACCTGGCCTGTTTGATCTGGTTTTTGTTGTTGAGCAAATCATAGTGTTTCTTCTGGTTCTGCAAGGCAACTGACCTT	30
TRAJ22_7	TRAJ22_7_hs14_22990986_22991106	TGGTTTTTGTTGTTGAGCAAATCATAGTGTTTCTTCTGGTTCTGCAAGGCAACTGACCTTTGGATCTGGGACACAATTGACTGTTTTACCTGGTAGGCTGCCTCAATTAAATACTATTTG	30
TRAJ22_8	TRAJ22_8_hs14_22991046_22991166	TGGATCTGGGACACAATTGACTGTTTTACCTGGTAGGCTGCCTCAATTAAATACTATTTGCACTGATTTACTAATCTACAAATGTATTCTGTACATGTAACTTAATGGGCCTGAGGTTGA	30
TRAJ22_9	TRAJ22_9_hs14_22991106_22991226	CACTGATTTACTAATCTACAAATGTATTCTGTACATGTAACTTAATGGGCCTGAGGTTGAAGATGGGGAGAGACAGCAACAATGCATACTAGAAAGGGTAATGTGAGCAGAGAATTATTT	30
TRAJ22_10	TRAJ22_10_hs14_22991166_22991286	AGATGGGGAGAGACAGCAACAATGCATACTAGAAAGGGTAATGTGAGCAGAGAATTATTTATCAGAGACCAAGAAGAGAAAGAGAAGCTTTTTGCTAAGGCTTTTAGTAATAGGAGTTAA	30
TRAJ22_11	TRAJ22_11_hs14_22991226_22991346	ATCAGAGACCAAGAAGAGAAAGAGAAGCTTTTTGCTAAGGCTTTTAGTAATAGGAGTTAATGAAAATGAATAGAAAAAAATTTCATTTTAACTTAGAAGAATTGCTGAATAATGGGAACA	30
TRAJ22_12	TRAJ22_12_hs14_22991286_22991406	TGAAAATGAATAGAAAAAAATTTCATTTTAACTTAGAAGAATTGCTGAATAATGGGAACAGATTCCATAAGGGGAACCTCTGCTTCTGAAAATATTTGCACTAGGACCAGCCTACGTGCT	30
TRAJ21_1	TRAJ21_1_hs14_22992183_22992303	AATTTTCCCCTTAGTTAAGTCTACCTGAGGGGAATTTTCATTTATAATTAGGAAAAGAGAAAGGTAAAGAACATTTACTTGCAGTGTCCTGTTTCAAATATTGTGTGCATTGAGCCAGAG	30
TRAJ21_2	TRAJ21_2_hs14_22992243_22992363	AAGGTAAAGAACATTTACTTGCAGTGTCCTGTTTCAAATATTGTGTGCATTGAGCCAGAGGACACAAGAATGAACCCAAGCAGAAAACTAAAGAAAAGAAATCAATAAAACCACTGAAGA	30
TRAJ21_3	TRAJ21_3_hs14_22992303_22992423	GACACAAGAATGAACCCAAGCAGAAAACTAAAGAAAAGAAATCAATAAAACCACTGAAGAAAACCAGTTGCCCTTATCTTGCCTGTCTCTGATAATGAATGTGCCTTCCCTGCTCATTCC	30
TRAJ21_4	TRAJ21_4_hs14_22992363_22992483	AAACCAGTTGCCCTTATCTTGCCTGTCTCTGATAATGAATGTGCCTTCCCTGCTCATTCCTCACTTTGGTTCTCAAATTTTCCAGGGAATTAGCAAAGAACTGGTAGGGTTGGGTTAGTC	30
TRAJ21_5	TRAJ21_5_hs14_22992423_22992543	TCACTTTGGTTCTCAAATTTTCCAGGGAATTAGCAAAGAACTGGTAGGGTTGGGTTAGTCTTGGTCTAATTTGGTTAGTCATCTCTGGATAACAAGTCTCCTTTTTAGGAAGTGCCAGGG	30
TRAJ21_6	TRAJ21_6_hs14_22992483_22992603	TTGGTCTAATTTGGTTAGTCATCTCTGGATAACAAGTCTCCTTTTTAGGAAGTGCCAGGGGATTTTTTGTAATGCCAATAAACATGGTGTACAACTTCAACAAATTTTACTTTGGATCTG	30
TRAJ21_7	TRAJ21_7_hs14_22992543_22992663	GATTTTTTGTAATGCCAATAAACATGGTGTACAACTTCAACAAATTTTACTTTGGATCTGGGACCAAACTCAATGTAAAACCAAGTAAGTTATAGTTGCCTAGAAGAAAAAGTTACCAAC	30
TRAJ21_8	TRAJ21_8_hs14_22992603_22992723	GGACCAAACTCAATGTAAAACCAAGTAAGTTATAGTTGCCTAGAAGAAAAAGTTACCAACACATTATGCTAAATTCTTCTTTTCAGTCTGTATTTCAGTTCTTTTATTTTGCATTTTGGG	30
TRAJ21_9	TRAJ21_9_hs14_22992663_22992783	ACATTATGCTAAATTCTTCTTTTCAGTCTGTATTTCAGTTCTTTTATTTTGCATTTTGGGTCCCCACCCATGATATTTTATTAGTCCTTATTCATATGTCACTTGAACAGATATGTAGTA	30
TRAJ21_10	TRAJ21_10_hs14_22992723_22992843	TCCCCACCCATGATATTTTATTAGTCCTTATTCATATGTCACTTGAACAGATATGTAGTAAACAAATCTCATGATCGAGTAGACATGCTGAAACTGCCAATGTTCTCAAGGTGCTATTCT	30
TRAJ21_11	TRAJ21_11_hs14_22992783_22992903	AACAAATCTCATGATCGAGTAGACATGCTGAAACTGCCAATGTTCTCAAGGTGCTATTCTTTATAAGGAAAATGCCCAAATTTTAACTGTTGCTACTGAACAAAAGAGCATTTGGATATA	30
TRAJ21_12	TRAJ21_12_hs14_22992843_22992963	TTATAAGGAAAATGCCCAAATTTTAACTGTTGCTACTGAACAAAAGAGCATTTGGATATAATTTAAAGCACCCCTGAATGTCCAGGATTTCAGAGAGGAGACATGACAAATTAAAATTAT	30
TRAJ20.1_1	TRAJ20.1_1_hs14_22992877_22992997	ACTGAACAAAAGAGCATTTGGATATAATTTAAAGCACCCCTGAATGTCCAGGATTTCAGAGAGGAGACATGACAAATTAAAATTATATGTATTATTTAAAGATGAAAAGAATTAGATCCT	30
TRAJ20.1_2	TRAJ20.1_2_hs14_22992912_22993032	ACCCCTGAATGTCCAGGATTTCAGAGAGGAGACATGACAAATTAAAATTATATGTATTATTTAAAGATGAAAAGAATTAGATCCTCTTGAAAATACTCTAATAACTAACATTTCTTCAAC	30
TRAJ20.2_1	TRAJ20.2_1_hs14_22993237_22993357	TAGCCCACTCTCTTAACCATGGTCTTGGTGAGGTTTGTGTAGGCGACCTCGCACTGTGGTTCTAACGACTACAAGCTCAGCTTTGGAGCCGGAACCACAGTAACTGTAAGAGCAAGTAAG	30
TRAJ20.2_2	TRAJ20.2_2_hs14_22993297_22993417	TCTAACGACTACAAGCTCAGCTTTGGAGCCGGAACCACAGTAACTGTAAGAGCAAGTAAGTAAGAAAGAAAAGTCCAGAATAATTTTAAGCAAAATGGTGGGTAGGTTTTTCAGCAATTT	30
TRAJ20.2_3	TRAJ20.2_3_hs14_22993357_22993477	TAAGAAAGAAAAGTCCAGAATAATTTTAAGCAAAATGGTGGGTAGGTTTTTCAGCAATTTCACCTAGGAAGTGCAATGTCAAGAACTAAATTCTAAGAGCTTTCCCAGTTTGTGTTAGAA	30
TRAJ20.2_4	TRAJ20.2_4_hs14_22993417_22993537	CACCTAGGAAGTGCAATGTCAAGAACTAAATTCTAAGAGCTTTCCCAGTTTGTGTTAGAACCATAATTTTTCTACCTCACACGTCTCCCTCGCCTTCTCTGTCACCTCAGAACAGCTCCT	30
TRAJ20.2_5	TRAJ20.2_5_hs14_22993477_22993597	CCATAATTTTTCTACCTCACACGTCTCCCTCGCCTTCTCTGTCACCTCAGAACAGCTCCTCCTAAGGCATGACTTCACAATGGTACATTTGTTGGTGGCGCAGTCTTTGTGGTCAGATAA	30
TRAJ20.2_6	TRAJ20.2_6_hs14_22993537_22993657	CCTAAGGCATGACTTCACAATGGTACATTTGTTGGTGGCGCAGTCTTTGTGGTCAGATAAAAACTGAGCTAATTATCTGAAATTATCTCAGGTCTCTAAGTGAGAGAGTTAACTCCTTTC	30
TRAJ19,TRAJ18_1	TRAJ19,TRAJ18_1_hs14_22993857_22993977	ATGAGATGTTGCAGAAGGCACTTCTATGCCATTTTAGCTATTAGATTGAATCACCTCTGGGCTCCCTTTCAAATCTAAATGCTAAGATCCCATGACTCAAGCCTGGAGGATTAATAGGTG	30
TRAJ19,TRAJ18_2	TRAJ19,TRAJ18_2_hs14_22993917_22994037	GCTCCCTTTCAAATCTAAATGCTAAGATCCCATGACTCAAGCCTGGAGGATTAATAGGTGAGCTCAGACTTGTTTCTTCTATTTTTACTATTTTGATAGCCAAAGAAATAATTCATCAAA	30
TRAJ19,TRAJ18_3	TRAJ19,TRAJ18_3_hs14_22993977_22994097	AGCTCAGACTTGTTTCTTCTATTTTTACTATTTTGATAGCCAAAGAAATAATTCATCAAATTATTCATAAGCTAAAGCCTACTTGGGATTTTTACACCTAGAAGATGGTGGGGTATGATT	30
TRAJ19,TRAJ18_4	TRAJ19,TRAJ18_4_hs14_22994037_22994157	TTATTCATAAGCTAAAGCCTACTTGGGATTTTTACACCTAGAAGATGGTGGGGTATGATTTCCCAGTGCAGTAAATGAGAAAACAATAGGAGACATCAAGGAGGAAAAAAAGAAGGAAGA	30
TRAJ19,TRAJ18_5	TRAJ19,TRAJ18_5_hs14_22994097_22994217	TCCCAGTGCAGTAAATGAGAAAACAATAGGAGACATCAAGGAGGAAAAAAAGAAGGAAGAGATAAAGGGAATGTCTTAAGGGAGGCTCAGAGGTTGAATGAAGGAAATGAGGTGATTTTG	30
TRAJ19,TRAJ18_6	TRAJ19,TRAJ18_6_hs14_22994157_22994277	GATAAAGGGAATGTCTTAAGGGAGGCTCAGAGGTTGAATGAAGGAAATGAGGTGATTTTGCAGAGGACAGATGTGGCTATCAAAGATTTTACAATTTCACCTTTGGAAAGGGATCCAAAC	30
TRAJ19,TRAJ18_7	TRAJ19,TRAJ18_7_hs14_22994217_22994337	CAGAGGACAGATGTGGCTATCAAAGATTTTACAATTTCACCTTTGGAAAGGGATCCAAACATAATGTCACTCCAAGTAAGTGAGCAGCCTTTTGTACTCGAAAATAGGGCCAGGGGAGCA	30
TRAJ19,TRAJ18_8	TRAJ19,TRAJ18_8_hs14_22994277_22994397	ATAATGTCACTCCAAGTAAGTGAGCAGCCTTTTGTACTCGAAAATAGGGCCAGGGGAGCAAAGTTTCTTCCAATTTAAACACACTCAAAAGGATGTGTAATTGCTTTCTGATGGGAGGGA	30
TRAJ19,TRAJ18_9	TRAJ19,TRAJ18_9_hs14_22994337_22994457	AAGTTTCTTCCAATTTAAACACACTCAAAAGGATGTGTAATTGCTTTCTGATGGGAGGGAACTCTGAAGGTAGAAAGACTATTGTTACCACAGATCACTTGTCCCTGGAGATATAGCATC	30
TRAJ19,TRAJ18_10	TRAJ19,TRAJ18_10_hs14_22994397_22994517	ACTCTGAAGGTAGAAAGACTATTGTTACCACAGATCACTTGTCCCTGGAGATATAGCATCTGAGGACTGACTGTCTAGCTTAGACTGCTGTCTGCACAAGAAGAAGACTTACAGATGCTT	30
TRAJ19,TRAJ18_11	TRAJ19,TRAJ18_11_hs14_22994457_22994577	TGAGGACTGACTGTCTAGCTTAGACTGCTGTCTGCACAAGAAGAAGACTTACAGATGCTTAAGGAGGATGGAGGCAAATTTTCAACCCTGTACTCCAAAGCTGAGGGGAGAGGGGATGGG	30
TRAJ19,TRAJ18_12	TRAJ19,TRAJ18_12_hs14_22994517_22994637	AAGGAGGATGGAGGCAAATTTTCAACCCTGTACTCCAAAGCTGAGGGGAGAGGGGATGGGAAACATTAGGGCTGGGTTCATGTAAAGGGGACCAGCATTGTGCCGACAGAGGCTCAACCC	30
TRAJ19,TRAJ18_13	TRAJ19,TRAJ18_13_hs14_22994577_22994697	AAACATTAGGGCTGGGTTCATGTAAAGGGGACCAGCATTGTGCCGACAGAGGCTCAACCCTGGGGAGGCTATACTTTGGAAGAGGAACTCAGTTGACTGTCTGGCCTGGTGAGTGAGTCG	30
TRAJ19,TRAJ18_14	TRAJ19,TRAJ18_14_hs14_22994637_22994757	TGGGGAGGCTATACTTTGGAAGAGGAACTCAGTTGACTGTCTGGCCTGGTGAGTGAGTCGCTTTCTATTCCAGGAAAATATTACTGTGGAGAAATTAAAAGGGGAGATGAATTAACTCCT	30
TRAJ19,TRAJ18_15	TRAJ19,TRAJ18_15_hs14_22994697_22994817	CTTTCTATTCCAGGAAAATATTACTGTGGAGAAATTAAAAGGGGAGATGAATTAACTCCTTTAGTCTTGAAACTAAAGAGATATGTGTACTTCCCCTCCTGGAGGACCCCAGTCCTAGGT	30
TRAJ19,TRAJ18_16	TRAJ19,TRAJ18_16_hs14_22994757_22994877	TTAGTCTTGAAACTAAAGAGATATGTGTACTTCCCCTCCTGGAGGACCCCAGTCCTAGGTAGATTAGGACGAGGAAGCAGAGGGAGACAAAGGCGATGGAAAGTCCCTTTTAGGAACCCA	30
TRAJ19,TRAJ18_17	TRAJ19,TRAJ18_17_hs14_22994817_22994937	AGATTAGGACGAGGAAGCAGAGGGAGACAAAGGCGATGGAAAGTCCCTTTTAGGAACCCAGGAATCAGAGAGAACTTGATGGTCCCCACCAAAGGCAAAGAAGGGAGGTCCCACTAAAAC	30
TRAJ19,TRAJ18_18	TRAJ19,TRAJ18_18_hs14_22994877_22994997	GGAATCAGAGAGAACTTGATGGTCCCCACCAAAGGCAAAGAAGGGAGGTCCCACTAAAACATGTGAGCATCCTAAAACACCTGCTCTGGTCCACCCACAATATTTGGTGAAGGACATGGC	30
TRAJ17_1	TRAJ17_1_hs14_22995422_22995542	ATGTATGAATAGCCTTACTCTGAAGACTCCCTGGAGCTTACAGGGCTTTCTGTTTTCAGAGAAAATTGCCTTTGTGAGACAAAAATGCCAAGTGGGCCCCTGAATGAGGTTATGGTTGAG	30
TRAJ17_2	TRAJ17_2_hs14_22995482_22995602	GAAAATTGCCTTTGTGAGACAAAAATGCCAAGTGGGCCCCTGAATGAGGTTATGGTTGAGAGCTATTAATATTATCCTTATTCACAGAGCAAGATCCGAATTCCCAAAGCAGAGTAGACA	30
TRAJ17_3	TRAJ17_3_hs14_22995542_22995662	AGCTATTAATATTATCCTTATTCACAGAGCAAGATCCGAATTCCCAAAGCAGAGTAGACAATAACTATGTGAAGGGCTTAGACCCAAATATGTGCCCACTTGCAAGCATTCCAGCTCTAT	30
TRAJ17_4	TRAJ17_4_hs14_22995602_22995722	ATAACTATGTGAAGGGCTTAGACCCAAATATGTGCCCACTTGCAAGCATTCCAGCTCTATGAAGAGGATACAGTGCTAGGAGATAGGATTACCCTGCACATTGCAAACCCTCCACTTTTC	30
TRAJ17_5	TRAJ17_5_hs14_22995662_22995782	GAAGAGGATACAGTGCTAGGAGATAGGATTACCCTGCACATTGCAAACCCTCCACTTTTCCAAGACCATAGAAAATGTCCTTTGTTGAGCACCAACTGAGTGTTATTTTCTTGGTCCCTG	30
TRAJ17_6	TRAJ17_6_hs14_22995722_22995842	CAAGACCATAGAAAATGTCCTTTGTTGAGCACCAACTGAGTGTTATTTTCTTGGTCCCTGTGGTTTTTGCTGGGCCTTAAATCATTGTGTGATCAAAGCTGCAGGCAACAAGCTAACTTT	30
TRAJ17_7	TRAJ17_7_hs14_22995782_22995902	TGGTTTTTGCTGGGCCTTAAATCATTGTGTGATCAAAGCTGCAGGCAACAAGCTAACTTTTGGAGGAGGAACCAGGGTGCTAGTTAAACCAAGTGAGTACTGGGGCTTGACCCACAATTG	30
TRAJ17_8	TRAJ17_8_hs14_22995842_22995962	TGGAGGAGGAACCAGGGTGCTAGTTAAACCAAGTGAGTACTGGGGCTTGACCCACAATTGAGCCTTGTCATCAATTTGCAATTCAATGTGCCGTATTGGCCCAAATTAATGTCTCAAACT	30
TRAJ17_9	TRAJ17_9_hs14_22995902_22996022	AGCCTTGTCATCAATTTGCAATTCAATGTGCCGTATTGGCCCAAATTAATGTCTCAAACTTGTCTTTAAAATGTTTCATGTTGCTCTTATGCATAAACATGCACTTATGTACAAATTCAG	30
TRAJ17_10	TRAJ17_10_hs14_22995962_22996082	TGTCTTTAAAATGTTTCATGTTGCTCTTATGCATAAACATGCACTTATGTACAAATTCAGCATGGATAAAGGATATTGTCATCTTGACATTTTCTAGAATCTATTTTCTTAAGAGAAGGC	30
TRAJ17_11	TRAJ17_11_hs14_22996022_22996142	CATGGATAAAGGATATTGTCATCTTGACATTTTCTAGAATCTATTTTCTTAAGAGAAGGCACATAGTAAAAGGTACTTTTCTTATTTCTTCACATTTCTTAACTGATTTTCCCAAGAGGC	30
TRAJ17_12	TRAJ17_12_hs14_22996082_22996202	ACATAGTAAAAGGTACTTTTCTTATTTCTTCACATTTCTTAACTGATTTTCCCAAGAGGCAGAGGAACTTGGACGTGGCGTTTCTGTCTATTCAGAGTAGTTGATTTGAATATGGTCACA	30
TRAJ16_1	TRAJ16_1_hs14_22997097_22997217	AATTTCATTTGAGGGTAAACTTAAAGGTGAACAAGTTTAATGGACTTTGGCCATGGCAGAGAAATGGTTAGGTTTGGATATAAGGTGGACCTCTCTAATTATAAGAAAAAAAAGGAACAT	30
TRAJ16_2	TRAJ16_2_hs14_22997157_22997277	GAAATGGTTAGGTTTGGATATAAGGTGGACCTCTCTAATTATAAGAAAAAAAAGGAACATGAGAATTGGTGAACAAGACCTTCCCTGGAGATCTTCAGAAACCTGAGGTCACTCAGGAGA	30
TRAJ16_3	TRAJ16_3_hs14_22997217_22997337	GAGAATTGGTGAACAAGACCTTCCCTGGAGATCTTCAGAAACCTGAGGTCACTCAGGAGAGAAATGTGTGAAGTTGAGAGCTTACAGTAAATGGTCTCTGAAGTTTCCCACCATTCCAAA	30
TRAJ16_4	TRAJ16_4_hs14_22997277_22997397	GAAATGTGTGAAGTTGAGAGCTTACAGTAAATGGTCTCTGAAGTTTCCCACCATTCCAAAGAGTGCGTGAGCTTAAAATTTTTCGTGAGTTTAGCTAAATATGTGCTTAGTGTTAGATTA	30
TRAJ16_5	TRAJ16_5_hs14_22997337_22997457	GAGTGCGTGAGCTTAAAATTTTTCGTGAGTTTAGCTAAATATGTGCTTAGTGTTAGATTAGGTTTCAACCAAGCAAAAGAACCCTGGGAGAAGTACTCTGCTTGGAAATGAAGCATCCTT	30
TRAJ16_6	TRAJ16_6_hs14_22997397_22997517	GGTTTCAACCAAGCAAAAGAACCCTGGGAGAAGTACTCTGCTTGGAAATGAAGCATCCTTTGGTTTTTGTGGTACAATAGATCACTGTGGGTTTTCAGATGGCCAGAAGCTGCTCTTTGC	30
TRAJ16_7	TRAJ16_7_hs14_22997457_22997577	TGGTTTTTGTGGTACAATAGATCACTGTGGGTTTTCAGATGGCCAGAAGCTGCTCTTTGCAAGGGGAACCATGTTAAAGGTGGATCTTAGTAAGTATTATTACTAATGAATTCTTAATTG	30
TRAJ16_8	TRAJ16_8_hs14_22997517_22997637	AAGGGGAACCATGTTAAAGGTGGATCTTAGTAAGTATTATTACTAATGAATTCTTAATTGATTAGTTTTTGAGACAAGTAATAAGCTTTTTTGGAAATCTAAGTGGACTGCCAAATGTTC	30
TRAJ16_9	TRAJ16_9_hs14_22997577_22997697	ATTAGTTTTTGAGACAAGTAATAAGCTTTTTTGGAAATCTAAGTGGACTGCCAAATGTTCTCGATTTATCCATATTTCATGGGGAGCAGAATTCTTCATGCCTTCTCCATCCTCACTTCT	30
TRAJ16_10	TRAJ16_10_hs14_22997637_22997757	TCGATTTATCCATATTTCATGGGGAGCAGAATTCTTCATGCCTTCTCCATCCTCACTTCTGCCAGGTAGCAGTTTGCATTGTTAACAGGGAAGCAGAATGGAAGCTTAACAGAGAAGCAG	30
TRAJ16_11	TRAJ16_11_hs14_22997697_22997817	GCCAGGTAGCAGTTTGCATTGTTAACAGGGAAGCAGAATGGAAGCTTAACAGAGAAGCAGTATGGAAGACGTCTCCTTAGCCCAGTGGTCAGTTGCATCAGAGAAGTCTGCTCTGAAATG	30
TRAJ16_12	TRAJ16_12_hs14_22997757_22997877	TATGGAAGACGTCTCCTTAGCCCAGTGGTCAGTTGCATCAGAGAAGTCTGCTCTGAAATGCGAACACTTTCTCTTGCAGCTGGCAGCCCCCTGCAACCTCAGTGCCCTCCATGGCCAGGG	30
TRAJ15.1_1	TRAJ15.1_1_hs14_22998386_22998506	ACAGTTACTGAGTGAATAAAGGACTTAGCACCAACTGCCGCTCTTTTTCATGAAATTACAGAGCTTTGCTATTTCATACCCAAATACTAAAACCTACTGAGATTTTTGCAAATTTCCATC	30
TRAJ15.1_2	TRAJ15.1_2_hs14_22998446_22998566	GAGCTTTGCTATTTCATACCCAAATACTAAAACCTACTGAGATTTTTGCAAATTTCCATCATTTATAGTTATATCCAAGGTGGATTTGAGTGAGCAGGTACATGAGGTATTTGCAGGGCC	30
TRAJ15.1_3	TRAJ15.1_3_hs14_22998506_22998626	ATTTATAGTTATATCCAAGGTGGATTTGAGTGAGCAGGTACATGAGGTATTTGCAGGGCCTCATTTCACTGTGCCAACCAGGCAGGGAACTGCTCTGATCTTTGGGAAGGGAACCCACCT	30
TRAJ15.1_4	TRAJ15.1_4_hs14_22998566_22998686	TCATTTCACTGTGCCAACCAGGCAGGGAACTGCTCTGATCTTTGGGAAGGGAACCCACCTTATCAGTGAGTTCCAGTAAGTACCTGATAATTATTGATCATAGTGCTTGTACTTATCCTG	30
TRAJ15.1_5	TRAJ15.1_5_hs14_22998626_22998746	TATCAGTGAGTTCCAGTAAGTACCTGATAATTATTGATCATAGTGCTTGTACTTATCCTGTAGTCATATATTGCACAGGTGACCAAATGCCTCCTATTTCTTTGAGTTAAGGAATATTGA	30
TRAJ15.1_6	TRAJ15.1_6_hs14_22998686_22998806	TAGTCATATATTGCACAGGTGACCAAATGCCTCCTATTTCTTTGAGTTAAGGAATATTGACATTTGATGAGGAAAGCCATTTAAACACATGGGAAAATTGGATGTTGTCTCTCACCCCTA	30
TRAJ15.1_7	TRAJ15.1_7_hs14_22998746_22998866	CATTTGATGAGGAAAGCCATTTAAACACATGGGAAAATTGGATGTTGTCTCTCACCCCTAATACTCCAACCATAGCCCCTGTCCTATTCCATGCTCTTAAAAAAATTTTAATTGATAGAA	30
TRAJ15.1_8	TRAJ15.1_8_hs14_22998806_22998926	ATACTCCAACCATAGCCCCTGTCCTATTCCATGCTCTTAAAAAAATTTTAATTGATAGAAGAAAGAAAGATTATCTACAAGGATATGAGCAATTTGCTAAACAGTGGTAAAATGAGATTA	30
TRAJ15.1_9	TRAJ15.1_9_hs14_22998866_22998986	GAAAGAAAGATTATCTACAAGGATATGAGCAATTTGCTAAACAGTGGTAAAATGAGATTATGTACAGGTGTTGATTCCTAGGTAAAAATGGGGGTCAGAGCTGCTATCCTTTGGCTAGTA	30
TRAJ14_1	TRAJ14_1_hs14_22998888_22999008	ATATGAGCAATTTGCTAAACAGTGGTAAAATGAGATTATGTACAGGTGTTGATTCCTAGGTAAAAATGGGGGTCAGAGCTGCTATCCTTTGGCTAGTAAAACAAGATTACTTGGTGAAAT	30
TRAJ14_2	TRAJ14_2_hs14_22998948_22999068	TAAAAATGGGGGTCAGAGCTGCTATCCTTTGGCTAGTAAAACAAGATTACTTGGTGAAATTATGTAAATCTCCTCGAAAGAAATAAGTTTCAGAGTTGTCTAGAGAATATCACTTGGACT	30
TRAJ14_3	TRAJ14_3_hs14_22999008_22999128	TATGTAAATCTCCTCGAAAGAAATAAGTTTCAGAGTTGTCTAGAGAATATCACTTGGACTGTTCTCAGGCTTTCCACTACATCTATTGTACCACTATGGTGCCCTGAAAAGAGGCTTTCT	30
TRAJ14_4	TRAJ14_4_hs14_22999068_22999188	GTTCTCAGGCTTTCCACTACATCTATTGTACCACTATGGTGCCCTGAAAAGAGGCTTTCTCAGGCTTAATTCCATGGCTTAGTCTTTATTCCAGTATCAAAAAGGGGGAATCCAGCCAGA	30
TRAJ14_5	TRAJ14_5_hs14_22999128_22999248	CAGGCTTAATTCCATGGCTTAGTCTTTATTCCAGTATCAAAAAGGGGGAATCCAGCCAGAGCTCCCATGAGGGAGATAGCTGCATGCTAACCACATTAATCTATTATCAAGGTAACTCGG	30
TRAJ14_6	TRAJ14_6_hs14_22999188_22999308	GCTCCCATGAGGGAGATAGCTGCATGCTAACCACATTAATCTATTATCAAGGTAACTCGGTCATTTTTGTCAGGCAGCACAGTGCTGTGATTTATAGCACATTCATCTTTGGGAGTGGGA	30
TRAJ14_7	TRAJ14_7_hs14_22999248_22999368	TCATTTTTGTCAGGCAGCACAGTGCTGTGATTTATAGCACATTCATCTTTGGGAGTGGGACAAGATTATCAGTAAAACCTGGTAAGTAGGCAATATGTCACTAAAGTAGGAGGCTTAATG	30
TRAJ14_8	TRAJ14_8_hs14_22999308_22999428	CAAGATTATCAGTAAAACCTGGTAAGTAGGCAATATGTCACTAAAGTAGGAGGCTTAATGTGGCTACTGAGACCCACTAAACTTACTGCAGTATTTGGAAGGCCCAAGTGTCAAGAAATT	30
TRAJ14_9	TRAJ14_9_hs14_22999368_22999488	TGGCTACTGAGACCCACTAAACTTACTGCAGTATTTGGAAGGCCCAAGTGTCAAGAAATTAATGGTTTATGCAGACTTAAGTGGATTCCAATGAAGGAAGAAATGTTAAAGTAATGGCAC	30
TRAJ14_10	TRAJ14_10_hs14_22999428_22999548	AATGGTTTATGCAGACTTAAGTGGATTCCAATGAAGGAAGAAATGTTAAAGTAATGGCACAGAGGATAGAAGAGCTAGCTGTGAAAAAAAATAGCCATGTGGATGAACCAAACGCAACAG	30
TRAJ14_11	TRAJ14_11_hs14_22999488_22999608	AGAGGATAGAAGAGCTAGCTGTGAAAAAAAATAGCCATGTGGATGAACCAAACGCAACAGACTGAAAGATCCTAGAGAGTTGATCCTAAAGAAAAAGGCAGAAAGTCTGGCTGAGCACTT	30
TRAJ14_12	TRAJ14_12_hs14_22999548_22999668	ACTGAAAGATCCTAGAGAGTTGATCCTAAAGAAAAAGGCAGAAAGTCTGGCTGAGCACTTCCAGTTCTTCTGACCTGGCTTGATTAGTGAATCTGGGCCACAGTATCTTTATCTATAAAA	30
TRAJ13.1_1	TRAJ13.1_1_hs14_22999791_22999911	TCCACAGTGAAAATATTATTTGTTTATAGAACAAAAAAAACTATGTCAGATTTAGAATTCTTTTAACATGAGAATTTGTAGGTTCTTAGTGAAATAGCCATTTACATGTGATCTGTAGCC	30
TRAJ13.1_2	TRAJ13.1_2_hs14_22999851_22999971	TTTTAACATGAGAATTTGTAGGTTCTTAGTGAAATAGCCATTTACATGTGATCTGTAGCCCTAGGCATTGGTAAAAAGCACTTTCTCTTCTACTGAAATATAGTGGCTCAAATGCTACCC	30
TRAJ13.1_3	TRAJ13.1_3_hs14_22999911_23000031	CTAGGCATTGGTAAAAAGCACTTTCTCTTCTACTGAAATATAGTGGCTCAAATGCTACCCAAATGAAAAGGGCAGGGGAAGGGAAGTCATTTTGTAAAGGCAGGCATTACAGTGTGAATT	30
TRAJ13.1_4	TRAJ13.1_4_hs14_22999971_23000091	AAATGAAAAGGGCAGGGGAAGGGAAGTCATTTTGTAAAGGCAGGCATTACAGTGTGAATTCTGGGGGTTACCAGAAAGTTACCTTTGGAATTGGAACAAAGCTCCAAGTCATCCCAAGTG	30
TRAJ13.1_5	TRAJ13.1_5_hs14_23000031_23000151	CTGGGGGTTACCAGAAAGTTACCTTTGGAATTGGAACAAAGCTCCAAGTCATCCCAAGTGAGTCCAATTTCCTATGCTTTCCTCTTCCTTGTGTTGTCTTCTCTCAGACCGTAACATTTG	30
TRAJ13.1_6	TRAJ13.1_6_hs14_23000091_23000211	AGTCCAATTTCCTATGCTTTCCTCTTCCTTGTGTTGTCTTCTCTCAGACCGTAACATTTGGAGCACATAAAGAGATATTATGGGCCTGCTCTTCTCTGGCTGTTTCAGGAGACTGAAAAG	30
TRAJ13.1_7	TRAJ13.1_7_hs14_23000151_23000271	GAGCACATAAAGAGATATTATGGGCCTGCTCTTCTCTGGCTGTTTCAGGAGACTGAAAAGGATTGTATAAGAACATCCTTTAGCATGTTCTTAGTATTGTTTTGTCCAGTGTGTGTTTCT	30
TRAJ13.1_8	TRAJ13.1_8_hs14_23000211_23000331	GATTGTATAAGAACATCCTTTAGCATGTTCTTAGTATTGTTTTGTCCAGTGTGTGTTTCTTCTTAATATCAAAAAAAACTAAGACATTGCCTGTGAAGCCAATGGAAAACAGTAGATTTG	30
TRAJ13.1_9	TRAJ13.1_9_hs14_23000271_23000391	TCTTAATATCAAAAAAAACTAAGACATTGCCTGTGAAGCCAATGGAAAACAGTAGATTTGCAAAGAAAAGAACTAAAGAGAAGACAAGTGGTACTTTTTACCAAGCTTAAAGCAGAGTGG	30
TRAJ12,TRAJ11.1_1	TRAJ12,TRAJ11.1_1_hs14_23000476_23000596	TCTAAAATGAGTTGACTCGGGGGAGCAGGAAGCTGCCACTCATGATGATCTGAATGCTATTCCGTGAAGTTTCAGATTGATTGAAGTTAAAATTAGGGGTGACACTATGTCAGGAATCTA	30
TRAJ12,TRAJ11.1_2	TRAJ12,TRAJ11.1_2_hs14_23000536_23000656	TCCGTGAAGTTTCAGATTGATTGAAGTTAAAATTAGGGGTGACACTATGTCAGGAATCTAAAAATTGATAACTGTAATGGAAATGAAAGAAGGGCTAGCTACATCTGTTGGATAAATGGA	30
TRAJ12,TRAJ11.1_3	TRAJ12,TRAJ11.1_3_hs14_23000596_23000716	AAAATTGATAACTGTAATGGAAATGAAAGAAGGGCTAGCTACATCTGTTGGATAAATGGAGTTGAAAATCATGAATTTGATGGCGACAGACCCAGAGAGTTGGGCAGGTAGAAACTTCAT	30
TRAJ12,TRAJ11.1_4	TRAJ12,TRAJ11.1_4_hs14_23000656_23000776	GTTGAAAATCATGAATTTGATGGCGACAGACCCAGAGAGTTGGGCAGGTAGAAACTTCATTTCAAGTGATATGCAGTAAATACCCCAAATTTGAGTCAAATGGCCTGTGTAAAAAGGAAG	30
TRAJ12,TRAJ11.1_5	TRAJ12,TRAJ11.1_5_hs14_23000716_23000836	TTCAAGTGATATGCAGTAAATACCCCAAATTTGAGTCAAATGGCCTGTGTAAAAAGGAAGTGAAAATGTAACCCGTATCTCCTTGTAGGTGAAAAGGCCATATCTCTAGGTCTTAGGTAT	30
TRAJ12,TRAJ11.1_6	TRAJ12,TRAJ11.1_6_hs14_23000776_23000896	TGAAAATGTAACCCGTATCTCCTTGTAGGTGAAAAGGCCATATCTCTAGGTCTTAGGTATGAAAAGGATGTGTGGGCTTCTGGGTGTTTTTGACTGACTAAGAAACACTGTGGGATGGAT	30
TRAJ12,TRAJ11.1_7	TRAJ12,TRAJ11.1_7_hs14_23000836_23000956	GAAAAGGATGTGTGGGCTTCTGGGTGTTTTTGACTGACTAAGAAACACTGTGGGATGGATAGCAGCTATAAATTGATCTTCGGGAGTGGGACCAGACTGCTGGTCAGGCCTGGTAAGTAA	30
TRAJ12,TRAJ11.1_8	TRAJ12,TRAJ11.1_8_hs14_23000896_23001016	AGCAGCTATAAATTGATCTTCGGGAGTGGGACCAGACTGCTGGTCAGGCCTGGTAAGTAAGGTGTCAGAGAGGCAACAGAAAGATTGAGGGTAAAATGTCTTCATGTCTCAGGAAATGAT	30
TRAJ12,TRAJ11.1_9	TRAJ12,TRAJ11.1_9_hs14_23000956_23001076	GGTGTCAGAGAGGCAACAGAAAGATTGAGGGTAAAATGTCTTCATGTCTCAGGAAATGATTGTATAATGCAAAATGAGCTGGAGTTTTTTAGGAGCACTGTTACTAGAGTTCTGATGTCT	30
TRAJ12,TRAJ11.1_10	TRAJ12,TRAJ11.1_10_hs14_23001016_23001136	TGTATAATGCAAAATGAGCTGGAGTTTTTTAGGAGCACTGTTACTAGAGTTCTGATGTCTGGTTCTAGCAAAAGAACCCTAATATAGCTGTAATCCCTCTCTAGAAGGAACAAGGAAGAG	30
TRAJ12,TRAJ11.1_11	TRAJ12,TRAJ11.1_11_hs14_23001076_23001196	GGTTCTAGCAAAAGAACCCTAATATAGCTGTAATCCCTCTCTAGAAGGAACAAGGAAGAGGATTCTTCTCTGAAAGCTCCTCCTAAGATTTATCCATCCTCTGCCAAAGTGTCTTGTGGA	30
TRAJ12,TRAJ11.1_12	TRAJ12,TRAJ11.1_12_hs14_23001136_23001255	GATTCTTCTCTGAAAGCTCCTCCTAAGATTTATCCATCCTCTGCCAAAGTGTCTTGTGGATCCAGGATACTTACATCTTTGTTAGCAGTGCTGGCCCAACCTGCTCAGCCTCAGATCACC	30
TRAJ12,TRAJ11.2_1	TRAJ12,TRAJ11.2_1_hs14_23001265_23001385	TTTGTAAAATGAGGATAATATTTAAGCTCATGGCACAGTTGAAGCCCAAATGAGGTAGTGGAATATATGCAGATTATTAATCCATTTGGCTCATAAATGAAGGTTTTCTTTCCTTTTCCC	30
TRAJ12,TRAJ11.2_2	TRAJ12,TRAJ11.2_2_hs14_23001325_23001445	GAATATATGCAGATTATTAATCCATTTGGCTCATAAATGAAGGTTTTCTTTCCTTTTCCCTATGTAGATCATGGGTTGAAATACCTAACACTGCAAATCATTTTTGTATGGGGATTTGCT	30
TRAJ12,TRAJ11.2_3	TRAJ12,TRAJ11.2_3_hs14_23001385_23001505	TATGTAGATCATGGGTTGAAATACCTAACACTGCAAATCATTTTTGTATGGGGATTTGCTATAGTGTGAATTCAGGATACAGCACCCTCACCTTTGGGAAGGGGACTATGCTTCTAGTCT	30
TRAJ12,TRAJ11.2_4	TRAJ12,TRAJ11.2_4_hs14_23001445_23001565	ATAGTGTGAATTCAGGATACAGCACCCTCACCTTTGGGAAGGGGACTATGCTTCTAGTCTCTCCAGGTACATGTTGACCCCATCCCACCCATGTTTTCCCCTTATCTGGTTTAAGGCTTC	30
TRAJ12,TRAJ11.2_5	TRAJ12,TRAJ11.2_5_hs14_23001505_23001625	CTCCAGGTACATGTTGACCCCATCCCACCCATGTTTTCCCCTTATCTGGTTTAAGGCTTCCATATGTATTGCGTGTTATCCTCATGGATTTCATCATCCTTGTTTTATTATCAATGTTCT	30
TRAJ12,TRAJ11.2_6	TRAJ12,TRAJ11.2_6_hs14_23001565_23001685	CATATGTATTGCGTGTTATCCTCATGGATTTCATCATCCTTGTTTTATTATCAATGTTCTGTGAATTTAAGATTGAGCCTCCATGGACTCTTCATTTAAAAATGAAAATAGCTAATAGAA	30
TRAJ12,TRAJ11.2_7	TRAJ12,TRAJ11.2_7_hs14_23001625_23001745	GTGAATTTAAGATTGAGCCTCCATGGACTCTTCATTTAAAAATGAAAATAGCTAATAGAAGAGTTGGAAATAACAGTAGAACTAATTCACTAGGTCAGGATGGAGAAGGGAGTAATACCC	30
TRAJ12,TRAJ11.2_8	TRAJ12,TRAJ11.2_8_hs14_23001685_23001805	GAGTTGGAAATAACAGTAGAACTAATTCACTAGGTCAGGATGGAGAAGGGAGTAATACCCTAGACAATTAGGACAAACGATGGTTTTTCCAGAAATAGCCTCACTCCTGTTTAAGCCTAG	30
TRAJ12,TRAJ11.2_9	TRAJ12,TRAJ11.2_9_hs14_23001745_23001865	TAGACAATTAGGACAAACGATGGTTTTTCCAGAAATAGCCTCACTCCTGTTTAAGCCTAGACGTGGTCTCTCCCCGGGCACCCTTCACATTCCTCTAACCCTCCATATCCCAAATTTAGC	30
TRAJ10.1_1	TRAJ10.1_1_hs14_23002285_23002405	CAAAAAGTCTATGAATGTATCCCATTTGGGGCACTTTTTTCTCCTAGGAGTAACTCAATAGCTATTTTAAAGCTTGAGTGTTTTCTAACTCATTAGAGCACATCAAGAAGAGGGGTGAAG	30
TRAJ10.1_2	TRAJ10.1_2_hs14_23002345_23002465	GCTATTTTAAAGCTTGAGTGTTTTCTAACTCATTAGAGCACATCAAGAAGAGGGGTGAAGTGACAAAAGGGAGTTTATTGTGAGGCATCAAACACTGTGATACTCACGGGAGGAGGAAAC	30
TRAJ10.1_3	TRAJ10.1_3_hs14_23002405_23002525	TGACAAAAGGGAGTTTATTGTGAGGCATCAAACACTGTGATACTCACGGGAGGAGGAAACAAACTCACCTTTGGGACAGGCACTCAGCTAAAAGTGGAACTCAGTAAGTATGAGATTCTA	30
TRAJ10.1_4	TRAJ10.1_4_hs14_23002465_23002585	AAACTCACCTTTGGGACAGGCACTCAGCTAAAAGTGGAACTCAGTAAGTATGAGATTCTATGGTAATTACAAAATGTATTCTGGTGACAATAAGTGGAAGAAAAGGTGATGTAATTTTTG	30
TRAJ10.1_5	TRAJ10.1_5_hs14_23002525_23002645	TGGTAATTACAAAATGTATTCTGGTGACAATAAGTGGAAGAAAAGGTGATGTAATTTTTGTCATTGTATCTTATTTTTAATCTATTACTGAAGCATTAAGAATTGTGACATCCAGATAAA	30
TRAJ10.1_6	TRAJ10.1_6_hs14_23002585_23002705	TCATTGTATCTTATTTTTAATCTATTACTGAAGCATTAAGAATTGTGACATCCAGATAAATTAGTGAAAGTATTCAAAGGCTATATAAGCATGCTTTCTTTAGGGTGGAATTTAGCTAAC	30
TRAJ10.1_7	TRAJ10.1_7_hs14_23002645_23002765	TTAGTGAAAGTATTCAAAGGCTATATAAGCATGCTTTCTTTAGGGTGGAATTTAGCTAACCACTAAGACTTTTTCCAAGATATGAGATTTTCAGCTCTCTTCAACGTGAGAGTTTTTAAT	30
TRAJ10.1_8	TRAJ10.1_8_hs14_23002705_23002825	CACTAAGACTTTTTCCAAGATATGAGATTTTCAGCTCTCTTCAACGTGAGAGTTTTTAATACTAGTATTAAGCTAAACGATGCTCAATGGAAGAAAAGAGCTAGAAGAGCAGAAAATTGC	30
TRAJ9,TRAJ8.1_1	TRAJ9,TRAJ8.1_1_hs14_23004275_23004395	GGCCATATTCTGTGACTGCTGTTTGGTGAACTAAACTTCTGATAGGTAGGAAGTGTGAGTTATGCTCATAAACAGGAAAAACAAATAGGTTTTACAAGGGGAGTATAAAAATGTCCTCCT	30
TRAJ9,TRAJ8.1_2	TRAJ9,TRAJ8.1_2_hs14_23004335_23004455	TATGCTCATAAACAGGAAAAACAAATAGGTTTTACAAGGGGAGTATAAAAATGTCCTCCTTATTACTAGCACCTTAGTATAGGCTCCCTAGACCTGCTCCCCAGCTGTGGTGTAAAAATG	30
TRAJ9,TRAJ8.1_3	TRAJ9,TRAJ8.1_3_hs14_23004395_23004515	TATTACTAGCACCTTAGTATAGGCTCCCTAGACCTGCTCCCCAGCTGTGGTGTAAAAATGGAAGGAGAAGGAAATGGCCCATTTTGTCGCAGTGCAAATCACTGTGGGAAATACTGGAGG	30
TRAJ9,TRAJ8.1_4	TRAJ9,TRAJ8.1_4_hs14_23004455_23004575	GAAGGAGAAGGAAATGGCCCATTTTGTCGCAGTGCAAATCACTGTGGGAAATACTGGAGGCTTCAAAACTATCTTTGGAGCAGGAACAAGACTATTTGTTAAAGCAAGTAAGTTCCATGA	30
TRAJ9,TRAJ8.1_5	TRAJ9,TRAJ8.1_5_hs14_23004515_23004635	CTTCAAAACTATCTTTGGAGCAGGAACAAGACTATTTGTTAAAGCAAGTAAGTTCCATGAAATAACCTGATTTATATTACAGTTGAAGAACATCTGTTTTCATTGATTTTTTTCTTTTTA	30
TRAJ9,TRAJ8.1_6	TRAJ9,TRAJ8.1_6_hs14_23004575_23004695	AATAACCTGATTTATATTACAGTTGAAGAACATCTGTTTTCATTGATTTTTTTCTTTTTAGGGGGAAGGGGACATAGTTTTGTCTGCCAGTTAAATTAGAAGATACATTGGCAATAATAA	30
TRAJ9,TRAJ8.1_7	TRAJ9,TRAJ8.1_7_hs14_23004635_23004755	GGGGGAAGGGGACATAGTTTTGTCTGCCAGTTAAATTAGAAGATACATTGGCAATAATAATGTTGCACTGTACAGTATCCATGGGCATCACTCTTGCAAGAAACATGTATAATTAACAAA	30
TRAJ9,TRAJ8.1_8	TRAJ9,TRAJ8.1_8_hs14_23004695_23004815	TGTTGCACTGTACAGTATCCATGGGCATCACTCTTGCAAGAAACATGTATAATTAACAAACAGTTAAGTGTGGATGGTAAAACTTCCCTAGGTCCTATCTAGAACTGAAACTCTGTAATT	30
TRAJ9,TRAJ8.1_9	TRAJ9,TRAJ8.1_9_hs14_23004755_23004875	CAGTTAAGTGTGGATGGTAAAACTTCCCTAGGTCCTATCTAGAACTGAAACTCTGTAATTATATTAATAACTTTTTTAACTTGAATATTAGTGACATTTTTATATAACCCAAGGTATACA	30
TRAJ9,TRAJ8.1_10	TRAJ9,TRAJ8.1_10_hs14_23004815_23004935	ATATTAATAACTTTTTTAACTTGAATATTAGTGACATTTTTATATAACCCAAGGTATACAAAGCAGAATCTTCAGTTGGGTTCTATCTGATTTGTTGTCATCTTCCAATGGTCTTAGGAA	30
TRAJ9,TRAJ8.1_11	TRAJ9,TRAJ8.1_11_hs14_23004875_23004995	AAGCAGAATCTTCAGTTGGGTTCTATCTGATTTGTTGTCATCTTCCAATGGTCTTAGGAAAATTAAGGTTAAATAGTAAGATTAGATGCCTCCTACCACTTTGGTACATGCATGCAGACA	30
TRAJ9,TRAJ8.1_12	TRAJ9,TRAJ8.1_12_hs14_23004935_23005055	AATTAAGGTTAAATAGTAAGATTAGATGCCTCCTACCACTTTGGTACATGCATGCAGACATAGAAACACCCTTAGTAACTAACTTGCATGTGACTTGGCAATCCTAGCTATGGCCCAGTG	30
TRAJ9,TRAJ8.1_13	TRAJ9,TRAJ8.1_13_hs14_23004995_23005115	TAGAAACACCCTTAGTAACTAACTTGCATGTGACTTGGCAATCCTAGCTATGGCCCAGTGACAGGGTCCCATTTTGTACAGAGTTATGTCAGAGTGTGAACACAGGCTTTCAGAAACTTG	30
TRAJ9,TRAJ8.1_14	TRAJ9,TRAJ8.1_14_hs14_23005055_23005175	ACAGGGTCCCATTTTGTACAGAGTTATGTCAGAGTGTGAACACAGGCTTTCAGAAACTTGTATTTGGAACTGGCACCCGACTTCTGGTCAGTCCAAGTAAGTCAAATCTGCAGAAATGTG	30
TRAJ9,TRAJ8.1_15	TRAJ9,TRAJ8.1_15_hs14_23005115_23005229	TATTTGGAACTGGCACCCGACTTCTGGTCAGTCCAAGTAAGTCAAATCTGCAGAAATGTGTAGCCCTATCCTCAATATTGGGCATATATGGATATAATTATTCTGGTCTATAATAGATTA	30
TRAJ9,TRAJ8.2_1	TRAJ9,TRAJ8.2_1_hs14_23005241_23005361	CTACTATTTTGTTCTTATTAATCATAACAATGCTGCTAATTTCAAATATACATTTTCTGCCATATTATTATTTTTACCTTTAAGGAGAATTATTGTCAAGATATCAGGAGGGAAATATTT	30
TRAJ9,TRAJ8.2_2	TRAJ9,TRAJ8.2_2_hs14_23005301_23005421	CATATTATTATTTTTACCTTTAAGGAGAATTATTGTCAAGATATCAGGAGGGAAATATTTGAATTTCCTTTGAGTCAAGTTTCTTATTTGTTCGTCAGTTCCCACCTCTCTGCTGAGGGT	30
TRAJ9,TRAJ8.2_3	TRAJ9,TRAJ8.2_3_hs14_23005361_23005481	GAATTTCCTTTGAGTCAAGTTTCTTATTTGTTCGTCAGTTCCCACCTCTCTGCTGAGGGTCATATGAACCTCACGATGTTTTGGTTTTTATACCGCCTTCTTATTATCTCTCTTAGAAAT	30
TRAJ7_1	TRAJ7_1_hs14_23006177_23006297	CTTCTTCTCAGGCATGGCAGATGAAGTAGGAAAATGCCCGCCTGCTCTCTGGTATCTTTAGAAATACTCACACCCATCCAGCCTATGTAGGATACAATGTTTTTCATGAAGTTTTATGAA	30
TRAJ7_2	TRAJ7_2_hs14_23006237_23006357	GAAATACTCACACCCATCCAGCCTATGTAGGATACAATGTTTTTCATGAAGTTTTATGAAGATTCTGTTTTTCCCAAAGGAGAAATAGCCAAAGCTGTGTTTATTGATAGCTGTGATGAG	30
TRAJ7_3	TRAJ7_3_hs14_23006297_23006417	GATTCTGTTTTTCCCAAAGGAGAAATAGCCAAAGCTGTGTTTATTGATAGCTGTGATGAGGAAAATGAAGGCCAACAGGTAGCAGTGGGGTCTGGTGCTGTTTATACCTTTTAGGGAGGT	30
TRAJ7_4	TRAJ7_4_hs14_23006357_23006477	GAAAATGAAGGCCAACAGGTAGCAGTGGGGTCTGGTGCTGTTTATACCTTTTAGGGAGGTTCCTTCAAGTCTTCATACCACCCATTACAAGGAAAACTTTAGCATCCGCCTTTCAGGGTT	30
TRAJ7_5	TRAJ7_5_hs14_23006417_23006537	TCCTTCAAGTCTTCATACCACCCATTACAAGGAAAACTTTAGCATCCGCCTTTCAGGGTTTCCAGATCTTAGAGCTACTGTGAAGGGGATGTGTCTTCAGAGAAGGGGTGGGCAAAACCA	30
TRAJ7_6	TRAJ7_6_hs14_23006477_23006597	TCCAGATCTTAGAGCTACTGTGAAGGGGATGTGTCTTCAGAGAAGGGGTGGGCAAAACCAGGAGGTTTTTGTAATACACTTACACAGTGTGACTATGGGAACAACAGACTCGCTTTTGGG	30
TRAJ7_7	TRAJ7_7_hs14_23006537_23006657	GGAGGTTTTTGTAATACACTTACACAGTGTGACTATGGGAACAACAGACTCGCTTTTGGGAAGGGGAACCAAGTGGTGGTCATACCAAGTAAGTGAGCTGGGATCCTCCTGCACAAATGG	30
TRAJ7_8	TRAJ7_8_hs14_23006597_23006717	AAGGGGAACCAAGTGGTGGTCATACCAAGTAAGTGAGCTGGGATCCTCCTGCACAAATGGCCACAGCACCCCCATCGCTACCCTGTGCTGGAGAGCCTCTTATCATATTTCCATGGGAGC	30
TRAJ7_9	TRAJ7_9_hs14_23006657_23006777	CCACAGCACCCCCATCGCTACCCTGTGCTGGAGAGCCTCTTATCATATTTCCATGGGAGCGGGGGAAGGACATGCCATTCATCAGTGCTATATCGAAGAACCTTAGGCGGCCACTGTCCC	30
TRAJ7_10	TRAJ7_10_hs14_23006717_23006837	GGGGGAAGGACATGCCATTCATCAGTGCTATATCGAAGAACCTTAGGCGGCCACTGTCCCAAATCTTTGCCTGTCCCTGGTTTCTTTCACTCTCCCCTTCTCTGCATCTCCACTGACCAC	30
TRAJ7_11	TRAJ7_11_hs14_23006777_23006897	AAATCTTTGCCTGTCCCTGGTTTCTTTCACTCTCCCCTTCTCTGCATCTCCACTGACCACACTCCCATTCTCATGTAAGCTGCCCCTGATCTTCCCTGAGGCTGGATTTCAGATTGAACA	30
TRAJ7_12	TRAJ7_12_hs14_23006837_23006957	ACTCCCATTCTCATGTAAGCTGCCCCTGATCTTCCCTGAGGCTGGATTTCAGATTGAACAAAGGACCACAGAAGTGAGAGCTGGAGGGGACCGTGGGGACATCTTGCTCATGTTGCAGAG	30
TRAJ6_1	TRAJ6_1_hs14_23007626_23007746	CTGTCCTCGCAGCACTTTCAGAAGCTCCTTGCATCTGACTAAAGAGTAGCAGAGCCAGACCCTCAGAATGTCTGCCCCAAGCAAGCAGAGTGTGGTGTTTGTATTGGGGTGCTGGGAGCA	30
TRAJ6_2	TRAJ6_2_hs14_23007686_23007806	CCTCAGAATGTCTGCCCCAAGCAAGCAGAGTGTGGTGTTTGTATTGGGGTGCTGGGAGCAGACATGGGGAGTTGCTGCCCTGCTTCTCTGCTGATGGGAAGGTGGTATTTTCCCCTGGGT	30
TRAJ6_3	TRAJ6_3_hs14_23007746_23007866	GACATGGGGAGTTGCTGCCCTGCTTCTCTGCTGATGGGAAGGTGGTATTTTCCCCTGGGTACACGGGGGCCAAAGAGCTCTCCAGTCCCCAGCCCCTGGCTCCCGCCCCTGGGCTCCAGC	30
TRAJ6_4	TRAJ6_4_hs14_23007806_23007926	ACACGGGGGCCAAAGAGCTCTCCAGTCCCCAGCCCCTGGCTCCCGCCCCTGGGCTCCAGCACTCGGGGGCTCTAAGGACAGCAGTAGGAGACTTTCTACAACTCAGAGAGTATTCAGGAG	30
TRAJ6_5	TRAJ6_5_hs14_23007866_23007986	ACTCGGGGGCTCTAAGGACAGCAGTAGGAGACTTTCTACAACTCAGAGAGTATTCAGGAGGGTTTCCCAGGATGTTGCCCAATACCATGGGGCAATTGGTAGAGGGAGGTCACATGAAAC	30
TRAJ6_6	TRAJ6_6_hs14_23007926_23008046	GGTTTCCCAGGATGTTGCCCAATACCATGGGGCAATTGGTAGAGGGAGGTCACATGAAACAGGTTTTATCAAAGGCTGTCCTCACTGTGTGCATCAGGAGGAAGCTACATACCTACATTT	30
TRAJ6_7	TRAJ6_7_hs14_23007986_23008106	AGGTTTTATCAAAGGCTGTCCTCACTGTGTGCATCAGGAGGAAGCTACATACCTACATTTGGAAGAGGAACCAGCCTTATTGTTCATCCGTGTAAGTATTATAGAAATGATCAAGGGAAA	30
TRAJ6_8	TRAJ6_8_hs14_23008046_23008166	GGAAGAGGAACCAGCCTTATTGTTCATCCGTGTAAGTATTATAGAAATGATCAAGGGAAATTTTGCAGACAGATTATATTATGGAAGGATACTGTAGTAGTGAGAGTTTGTGTTGTGATC	30
TRAJ6_9	TRAJ6_9_hs14_23008106_23008226	TTTTGCAGACAGATTATATTATGGAAGGATACTGTAGTAGTGAGAGTTTGTGTTGTGATCTATTCCATCATTAAAGGAGTCCTTTGTTGCCTGGGAGTAACTATCAGTGTCAGGTCTGAT	30
TRAJ6_10	TRAJ6_10_hs14_23008166_23008286	TATTCCATCATTAAAGGAGTCCTTTGTTGCCTGGGAGTAACTATCAGTGTCAGGTCTGATGAGATGATTGAGGCTGTGCCGGACAAGGGTTTTGCACAATGATTTCAGAGGACAAATCCC	30
TRAJ6_11	TRAJ6_11_hs14_23008226_23008346	GAGATGATTGAGGCTGTGCCGGACAAGGGTTTTGCACAATGATTTCAGAGGACAAATCCCCAAGTTGTGAAAAAAGACTTCACTCTTGGTTAGGTTTCTAAAACAGAACTTTCTTCTTGG	30
TRAJ6_12	TRAJ6_12_hs14_23008286_23008406	CAAGTTGTGAAAAAAGACTTCACTCTTGGTTAGGTTTCTAAAACAGAACTTTCTTCTTGGCAACCAAGGGGTCTACTCTGCCCCCTCACTCCTATGTCTCTTCCACCTGAGACTCTGTCA	30
TRAJ5.1_1	TRAJ5.1_1_hs14_23008815_23008935	CCGTGCCACCACCATGCCTCCTGCATTCTGTGAAGGAAGACTTCACACCTCAAAGGCCATCTGTTTGGCCTTTGGTTTGCCCATCCTGAGCCTTCTTACCATAGCGACCATGGCATGGTG	30
TRAJ5.1_2	TRAJ5.1_2_hs14_23008875_23008995	CTGTTTGGCCTTTGGTTTGCCCATCCTGAGCCTTCTTACCATAGCGACCATGGCATGGTGACTCAGCACTTCTGAAGAGATCAGCAGAGTCATTGGGTTGGGTGGCAGAATACAGGTATG	30
TRAJ5.1_3	TRAJ5.1_3_hs14_23008935_23009055	ACTCAGCACTTCTGAAGAGATCAGCAGAGTCATTGGGTTGGGTGGCAGAATACAGGTATGGCAGGGAGGGAAGGAGAAACTTAGGGGGACTGTTTATTGCGCATACAGTTAGAGAGAAAG	30
TRAJ5.1_4	TRAJ5.1_4_hs14_23008995_23009115	GCAGGGAGGGAAGGAGAAACTTAGGGGGACTGTTTATTGCGCATACAGTTAGAGAGAAAGAAAAATGTATCATCAAACCATAGAATAGGCTGCTTAAAAGTTTTTCTCCCAAGAAACTGT	30
TRAJ5.1_5	TRAJ5.1_5_hs14_23009055_23009175	AAAAATGTATCATCAAACCATAGAATAGGCTGCTTAAAAGTTTTTCTCCCAAGAAACTGTGAGTGTATGAGGGTCATGGGCAGCTGCCCCCAGCTGGCAGAGGGCAGGATTTTGTACTGT	30
TRAJ5.1_6	TRAJ5.1_6_hs14_23009115_23009235	GAGTGTATGAGGGTCATGGGCAGCTGCCCCCAGCTGGCAGAGGGCAGGATTTTGTACTGTGATGTACCAGGGTGTGGACACGGGCAGGAGAGCACTTACTTTTGGGAGTGGAACAAGACT	30
TRAJ5.1_7	TRAJ5.1_7_hs14_23009175_23009295	GATGTACCAGGGTGTGGACACGGGCAGGAGAGCACTTACTTTTGGGAGTGGAACAAGACTCCAAGTGCAACCAAGTAAGTACCCAAACTTAGGCTCTGGCCAAAGACACAGAAAGGCCCT	30
TRAJ5.1_8	TRAJ5.1_8_hs14_23009235_23009355	CCAAGTGCAACCAAGTAAGTACCCAAACTTAGGCTCTGGCCAAAGACACAGAAAGGCCCTACTCTGCTTTCTTAGATGATGAATCTGTACTTCCTGAACTAATTTTTCATGTTTCTTTAT	30
TRAJ5.1_9	TRAJ5.1_9_hs14_23009295_23009415	ACTCTGCTTTCTTAGATGATGAATCTGTACTTCCTGAACTAATTTTTCATGTTTCTTTATGAGGCTTGAATATCTTGAAATTTTAATTCCTAGCCACTAGCTTAATAGTCTGTTTTCTAA	30
TRAJ5.1_10	TRAJ5.1_10_hs14_23009355_23009475	GAGGCTTGAATATCTTGAAATTTTAATTCCTAGCCACTAGCTTAATAGTCTGTTTTCTAACGGTAGTATTTGCCAATGGGAATTGGCCATTTCATCATTGCAGAGACAGATTCCTTTGAG	30
TRAJ5.1_11	TRAJ5.1_11_hs14_23009415_23009535	CGGTAGTATTTGCCAATGGGAATTGGCCATTTCATCATTGCAGAGACAGATTCCTTTGAGACAAAAGATCTTTATCAGAAAAGAAACTGTGACTGATTATGCCAAAAGATTTATTTTTGT	30
TRAJ5.1_12	TRAJ5.1_12_hs14_23009475_23009595	ACAAAAGATCTTTATCAGAAAAGAAACTGTGACTGATTATGCCAAAAGATTTATTTTTGTTCCATTTAGTTTTCATGAAAGGTGATGAATTATGCTTCCCAAAGACTCTGGGCATTGGAC	30
TRAJ4_1	TRAJ4_1_hs14_23010752_23010872	TAAAGTTGCCATTGTTTCTAGTAGGGAAACCCTGCAAAGTGTTGGGGCATCGTAGATCCTGCATGTTGACGCCTGCAACTAATCTGCCCCGGAGCTGTTCCGACAGTGGCTGGAGCATTT	30
TRAJ4_2	TRAJ4_2_hs14_23010812_23010932	GCATGTTGACGCCTGCAACTAATCTGCCCCGGAGCTGTTCCGACAGTGGCTGGAGCATTTGCTGCACAGTTGCATAGGTGTTCAACAATTGCCAAAATAAAATGAAGCTATTTCGTGATG	30
TRAJ4_3	TRAJ4_3_hs14_23010872_23010992	GCTGCACAGTTGCATAGGTGTTCAACAATTGCCAAAATAAAATGAAGCTATTTCGTGATGATTAGAAAGAAATAATCAGCATCAATGAGGCCTCTGATGCATCTTCAGGAGTGAGTAGGT	30
TRAJ4_4	TRAJ4_4_hs14_23010932_23011052	ATTAGAAAGAAATAATCAGCATCAATGAGGCCTCTGATGCATCTTCAGGAGTGAGTAGGTGGAATGAAGACCTGGTAGGTGAGACTTTTCTCTCTTGTCAGAGAAAGTTTGACTTGGGGG	30
TRAJ4_5	TRAJ4_5_hs14_23010992_23011112	GGAATGAAGACCTGGTAGGTGAGACTTTTCTCTCTTGTCAGAGAAAGTTTGACTTGGGGGAGCCTGGAAAACAGGGACAGGAGATGGAGTGCCCCAGCCAGGCTTGCCCTGCCCAGGTCA	30
TRAJ4_6	TRAJ4_6_hs14_23011052_23011172	AGCCTGGAAAACAGGGACAGGAGATGGAGTGCCCCAGCCAGGCTTGCCCTGCCCAGGTCAGAGTTCTTGTAAAGCACCATCTGATTGTGTGTTTTCTGGTGGCTACAATAAGCTGATTTT	30
TRAJ4_7	TRAJ4_7_hs14_23011112_23011232	GAGTTCTTGTAAAGCACCATCTGATTGTGTGTTTTCTGGTGGCTACAATAAGCTGATTTTTGGAGCAGGGACCAGGCTGGCTGTACACCCATGTGAGTATGACCCTGCAAGTGACCAGTG	30
TRAJ4_8	TRAJ4_8_hs14_23011172_23011292	TGGAGCAGGGACCAGGCTGGCTGTACACCCATGTGAGTATGACCCTGCAAGTGACCAGTGCAAAAAGAACTGACCACTTGTCTATGAGAAAACAGGTGATGATCTATAGCAAACTTGGGG	30
TRAJ4_9	TRAJ4_9_hs14_23011232_23011352	CAAAAAGAACTGACCACTTGTCTATGAGAAAACAGGTGATGATCTATAGCAAACTTGGGGATATATTGAGAAGCACTCATTTTCCATTCCTACAAGCTCTCTTGGTGACTTAAAATGTTC	30
TRAJ4_10	TRAJ4_10_hs14_23011292_23011412	ATATATTGAGAAGCACTCATTTTCCATTCCTACAAGCTCTCTTGGTGACTTAAAATGTTCCCATTTCTCATATGAAACACAGAAGTGCCAAGAGCCAATTGCGTAAATGAAAATCTGAGC	30
TRAJ4_11	TRAJ4_11_hs14_23011352_23011472	CCATTTCTCATATGAAACACAGAAGTGCCAAGAGCCAATTGCGTAAATGAAAATCTGAGCAGAATAATTTATAGAAACATAAAAAGAGTTCCAAATAATGAGTGCTTTCAAGCGAAGCTG	30
TRAJ4_12	TRAJ4_12_hs14_23011412_23011532	AGAATAATTTATAGAAACATAAAAAGAGTTCCAAATAATGAGTGCTTTCAAGCGAAGCTGATAATATCGGCACCAGATAATCTGAACATTCAGGAAATTAGCTAAGTGCCCTTGGGGGAA	30
TRAJ3.1_1	TRAJ3.1_1_hs14_23011732_23011852	AAGGTATAGAGGCAGCAATGTAGAGGGAGGCCCACAGACCTGGGGAAAATCTGGGCTCTACTCTCACTGGCTGTTTTCAATAAAGCCTCCACTTTCTCAGCAGCAAAATGACTATAACTA	30
TRAJ3.1_2	TRAJ3.1_2_hs14_23011792_23011912	CTCTCACTGGCTGTTTTCAATAAAGCCTCCACTTTCTCAGCAGCAAAATGACTATAACTACATCATAATAATATGAGATAATGGCCAGAATGTAAAAAGTGATCAATAAGTAGTAGCTTT	30
TRAJ3.1_3	TRAJ3.1_3_hs14_23011852_23011972	CATCATAATAATATGAGATAATGGCCAGAATGTAAAAAGTGATCAATAAGTAGTAGCTTTTCTAAAATATTATTATAATTATTATTATTGAGGCTTTGCTTATACTAAGGTTTACACTAT	30
TRAJ3.1_4	TRAJ3.1_4_hs14_23011912_23012032	TCTAAAATATTATTATAATTATTATTATTGAGGCTTTGCTTATACTAAGGTTTACACTATCATAAAGGGAAAGGAGAATCGCTTCCTTGGGAAATAAAAGATGTAAGCAACAAAGACCCA	30
TRAJ3.1_5	TRAJ3.1_5_hs14_23011972_23012092	CATAAAGGGAAAGGAGAATCGCTTCCTTGGGAAATAAAAGATGTAAGCAACAAAGACCCAAGGAGCCTTTTAGAATGTTGCTCTGGGACCCCAGTGGCTTCCAGCAGATTAGCATCAAGA	30
TRAJ3.1_6	TRAJ3.1_6_hs14_23012032_23012152	AGGAGCCTTTTAGAATGTTGCTCTGGGACCCCAGTGGCTTCCAGCAGATTAGCATCAAGAAGGTTATCTCAAAGACCTTACCCACAGTGGGGGTACAGCAGTGCTTCCAAGATAATCTTT	30
TRAJ3.1_7	TRAJ3.1_7_hs14_23012092_23012212	AGGTTATCTCAAAGACCTTACCCACAGTGGGGGTACAGCAGTGCTTCCAAGATAATCTTTGGATCAGGGACCAGACTCAGCATCCGGCCAAGTAAGTAGAATGAAGCAGGAGAGCAAGGG	30
TRAJ3.1_8	TRAJ3.1_8_hs14_23012152_23012272	GGATCAGGGACCAGACTCAGCATCCGGCCAAGTAAGTAGAATGAAGCAGGAGAGCAAGGGAGGACGGACAACTATTTCTTCTTTGTCCAAAATGCCAACTTGAACCCAGGTATTTTCCTC	30
TRAJ3.1_9	TRAJ3.1_9_hs14_23012212_23012332	AGGACGGACAACTATTTCTTCTTTGTCCAAAATGCCAACTTGAACCCAGGTATTTTCCTCTGTGGGCTCCAAAATGGTTTCTTCCACCCATCCCCAGAAAATCCTCCCATCCAGCTCTCG	30
TRAJ3.1_10	TRAJ3.1_10_hs14_23012272_23012392	TGTGGGCTCCAAAATGGTTTCTTCCACCCATCCCCAGAAAATCCTCCCATCCAGCTCTCGGTGCTCTGCAGACATCATCCTTAGGCTGGGACCTTAGGAACCATGAGGCAGGCAATGAGC	30
TRAJ3.1_11	TRAJ3.1_11_hs14_23012332_23012452	GTGCTCTGCAGACATCATCCTTAGGCTGGGACCTTAGGAACCATGAGGCAGGCAATGAGCGAGTACTCCTGAACCTTCCACAAACATATCCAAGATACTGCTGCCTGGAATTGAGGTTTT	30
TRAJ3.1_12	TRAJ3.1_12_hs14_23012392_23012512	GAGTACTCCTGAACCTTCCACAAACATATCCAAGATACTGCTGCCTGGAATTGAGGTTTTTGTTCTAGGGAATTATTGGTTTATTGAAATCATATGAAGTCACAACCTCAGCCCAGGGAA	30
TRAJ2.1_1	TRAJ2.1_1_hs14_23012875_23012995	AAAAAAAAAAAAAAAAAGAAGGTCTAACCCTTAGGAGTGTGATTATCCTGTTCTCCTGCCTTGTGGGGGAGATCAGTGTTTCTCTTATTTAAGTAATAGGTAGGTCCTGTGAGTTTGTGC	30
TRAJ2.1_2	TRAJ2.1_2_hs14_23012927_23013047	CTCCTGCCTTGTGGGGGAGATCAGTGTTTCTCTTATTTAAGTAATAGGTAGGTCCTGTGAGTTTGTGCAATGGTGTCACCTACGGTATGAATACTGGAGGAACAATTGATAAACTCACAT	30
TRAJ2.1_3	TRAJ2.1_3_hs14_23012979_23013099	TCCTGTGAGTTTGTGCAATGGTGTCACCTACGGTATGAATACTGGAGGAACAATTGATAAACTCACATTTGGGAAAGGGACCCATGTATTCATTATATCTGGTGAGTCATCCCAGGTGGC	30
TRAJ2.1_4	TRAJ2.1_4_hs14_23013031_23013151	ATTGATAAACTCACATTTGGGAAAGGGACCCATGTATTCATTATATCTGGTGAGTCATCCCAGGTGGCACCACGTGCAACCCCATGGGCCAGTGTCACTAATCCTTTCTCTGGAGATATC	30
TRAJ2.1_5	TRAJ2.1_5_hs14_23013083_23013203	AGTCATCCCAGGTGGCACCACGTGCAACCCCATGGGCCAGTGTCACTAATCCTTTCTCTGGAGATATCACTTATTACTATGGTGAGGCTTGCTGTAGATGTTGTAACTAATTTTCTTACA	30
TRAJ2.1_6	TRAJ2.1_6_hs14_23013135_23013255	TTTCTCTGGAGATATCACTTATTACTATGGTGAGGCTTGCTGTAGATGTTGTAACTAATTTTCTTACAGAGGTCTGGGAAGGGAAAAGCATTACTATCTATCTTGAATATTCATGTTTCT	30
TRAJ2.1_7	TRAJ2.1_7_hs14_23013187_23013304	AACTAATTTTCTTACAGAGGTCTGGGAAGGGAAAAGCATTACTATCTATCTTGAATATTCATGTTTCTCTAGGTCAAACACATTAAAATTTGACTTTAATCATTCAATGGGTATTGTAAA	30
TRAJ1.1_1	TRAJ1.1_1_hs14_23013651_23013771	ATCTTGGGAATAATCAAGGCACATGCAAAGTAGCCTAAGTATACATCTGATAATAAAATTGGTTGAAAAGTAGTCAGAGAAGATGTCTTTTTAGGCATGGAAAAAGGAAATACTAGAGCA	30
TRAJ1.1_2	TRAJ1.1_2_hs14_23013711_23013831	GGTTGAAAAGTAGTCAGAGAAGATGTCTTTTTAGGCATGGAAAAAGGAAATACTAGAGCATTCAACAGAATACAGAAATTAGGGCCAGGGCCAGCCATTGGGAAACTGAGAATCCGATTT	30
TRAJ1.1_3	TRAJ1.1_3_hs14_23013771_23013891	TTCAACAGAATACAGAAATTAGGGCCAGGGCCAGCCATTGGGAAACTGAGAATCCGATTTAGAGATGCAGACTAGAAGTGAAGGTGAGAGCAGCCAGCTATGGTGCCGCAGACCTCCCCT	30
TRAJ1.1_4	TRAJ1.1_4_hs14_23013831_23013951	AGAGATGCAGACTAGAAGTGAAGGTGAGAGCAGCCAGCTATGGTGCCGCAGACCTCCCCTCTCCTTCCTCAGTGGGCTCTGAGAGGGGTCATCCCACACCTTAGAGGAGGAGAAACCTAA	30
TRAJ1.1_5	TRAJ1.1_5_hs14_23013891_23014011	CTCCTTCCTCAGTGGGCTCTGAGAGGGGTCATCCCACACCTTAGAGGAGGAGAAACCTAAGGGATTCTGTAATAGAGACACGGGGCATGGTATGAAAGTATTACCTCCCAGTTGCAATTT	30
TRAJ1.1_6	TRAJ1.1_6_hs14_23013951_23014071	GGGATTCTGTAATAGAGACACGGGGCATGGTATGAAAGTATTACCTCCCAGTTGCAATTTGGCAAAGGAACCAGAGTTTCCACTTCTCCCCGTACGTCTGCCCATGCCCAGAGTTTCCTG	30
TRAJ1.1_7	TRAJ1.1_7_hs14_23014011_23014131	GGCAAAGGAACCAGAGTTTCCACTTCTCCCCGTACGTCTGCCCATGCCCAGAGTTTCCTGATGCTCACTAAAGCCTCGGTGGGACCCAGAGTGACTGTCACTAATTCTGATTTCTGGGTC	30
TRAJ1.1_8	TRAJ1.1_8_hs14_23014071_23014191	ATGCTCACTAAAGCCTCGGTGGGACCCAGAGTGACTGTCACTAATTCTGATTTCTGGGTCCCTAGTGCCCAAACACAGGGGACAGATTTAATGGTAAGGAAGCTTTCAATCACTGCTGTG	30
TRAJ1.1_9	TRAJ1.1_9_hs14_23014131_23014251	CCTAGTGCCCAAACACAGGGGACAGATTTAATGGTAAGGAAGCTTTCAATCACTGCTGTGTCCCTAGGGATCTAAAGCACTAGAGCACATGTGCTTCTGCAGTTCATTTTGAATTTAAAG	30
TRAJ1.1_10	TRAJ1.1_10_hs14_23014191_23014311	TCCCTAGGGATCTAAAGCACTAGAGCACATGTGCTTCTGCAGTTCATTTTGAATTTAAAGGACAGCTTAGGATCTAGAATAGCTGAATTTCCACCTCAAAACATTGGTTCCGTCTTGCCA	30
TRAJ1.1_11	TRAJ1.1_11_hs14_23014251_23014371	GACAGCTTAGGATCTAGAATAGCTGAATTTCCACCTCAAAACATTGGTTCCGTCTTGCCAAGCCTACCTTCTGATATCATCAGTGATGGGATGTGTTTTTCTTACTAGGGTAGAATAGGA	30
TRGJ2.1_1	TRGJ2.1_1_hs07_38293214_38293334	TATAGGCACGAGCCACTGCACTGGGACCTATAACATTTTAATCAAATTGCTTTTTTATATCTTGTTTCATTTTGGTCTCACTTCAGTGTTGGTAGCGATGTTGAACTGATTTTGAAACAT	30
TRGJ2.1_2	TRGJ2.1_2_hs07_38293154_38293274	CTTGTTTCATTTTGGTCTCACTTCAGTGTTGGTAGCGATGTTGAACTGATTTTGAAACATCACTGTTTTTAGACAAATAAAACACCAAAAGCTTTAAGTTATTTGATTTGTGGAGCAACA	30
TRGJ2.1_3	TRGJ2.1_3_hs07_38293094_38293214	CACTGTTTTTAGACAAATAAAACACCAAAAGCTTTAAGTTATTTGATTTGTGGAGCAACAGAACTTGTTATGAGCAAAATGAACCAGGACTGGAACCCTGGTCTTTTGAGAATCCCAGAC	30
TRGJ2.1_4	TRGJ2.1_4_hs07_38293034_38293154	GAACTTGTTATGAGCAAAATGAACCAGGACTGGAACCCTGGTCTTTTGAGAATCCCAGACCACCAGAATTTGAAGAACTCAGGGAAACTGAATTAGAGTTTTTGATATGGACTGAATCAC	30
TRGJ2.1_5	TRGJ2.1_5_hs07_38292974_38293094	CACCAGAATTTGAAGAACTCAGGGAAACTGAATTAGAGTTTTTGATATGGACTGAATCACTGTGGAATTATTATAAGAAACTCTTTGGCAGTGGAACAACACTTGTTGTCACAGGTAAGT	30
TRGJ2.1_6	TRGJ2.1_6_hs07_38292914_38293034	TGTGGAATTATTATAAGAAACTCTTTGGCAGTGGAACAACACTTGTTGTCACAGGTAAGTATCGGAAGAATACAACATTTCCAAGGTAATAGAGGGAAGGCAGGAAATGATTAAACTGGA	30
TRGJ2.1_7	TRGJ2.1_7_hs07_38292854_38292974	ATCGGAAGAATACAACATTTCCAAGGTAATAGAGGGAAGGCAGGAAATGATTAAACTGGAATAATGTAATAATGTTTAGAAAAAAGAGGAATTGGATGGGGATTTGATGTAGAAATCCTA	30
TRGJ2.1_8	TRGJ2.1_8_hs07_38292794_38292914	ATAATGTAATAATGTTTAGAAAAAAGAGGAATTGGATGGGGATTTGATGTAGAAATCCTAGGAGAGACTTTAAAACAAATGCTCATACTAAAAGAGAACATAGATAACATGGCACAGATA	30
TRGJ2.1_9	TRGJ2.1_9_hs07_38292734_38292854	GGAGAGACTTTAAAACAAATGCTCATACTAAAAGAGAACATAGATAACATGGCACAGATATCATAATAGGATTTGGCTTTGTGCATATACGGACTTCCATAAAGGGCTCATATGTAATGT	30
TRGJ2.1_10	TRGJ2.1_10_hs07_38292674_38292794	TCATAATAGGATTTGGCTTTGTGCATATACGGACTTCCATAAAGGGCTCATATGTAATGTATGAAATGATCTCATTAAAATGTCTGGCCCTGAGACCAAATGTATTATGACAGGTTAGTT	30
TRGJ2.1_11	TRGJ2.1_11_hs07_38292614_38292734	ATGAAATGATCTCATTAAAATGTCTGGCCCTGAGACCAAATGTATTATGACAGGTTAGTTTGTGATAGACTCTATAAAGCGGACACATGTTCATCTCTGATGGTCAAAGAGATGTTGACT	30
TRGJP2.1_1	TRGJP2.1_1_hs07_38296152_38296272	CGTGACCCACTGCGCCCGGCCTTTCTTTTTTTGTTGTTGTTGGTTTTTTATCTTAACATTTCTTTTTTCTGTTGATGCTTTTCAAGAATTACTGCCTTAGAAGAAAGCAGGCAATTTATG	30
TRGJP2.1_2	TRGJP2.1_2_hs07_38296092_38296212	TCTTTTTTCTGTTGATGCTTTTCAAGAATTACTGCCTTAGAAGAAAGCAGGCAATTTATGAGGAAAAATTACAAACTATCACATGTCACAAAACCTATATTCAAGGACTTCCAAAAAAGC	30
TRGJP2.1_3	TRGJP2.1_3_hs07_38296032_38296152	AGGAAAAATTACAAACTATCACATGTCACAAAACCTATATTCAAGGACTTCCAAAAAAGCCAGAAGATGAAATTGCTAGTTCAAAGTTGTTGGATTGCTAGTCATGTCATGAGGATCAGA	30
TRGJP2.1_4	TRGJP2.1_4_hs07_38295972_38296092	CAGAAGATGAAATTGCTAGTTCAAAGTTGTTGGATTGCTAGTCATGTCATGAGGATCAGAAGGTTGAGATTTTTGTAGAAGCTTAGACCAGTGTGATAGTAGTGATTGGATCAAGACGTT	30
TRGJP2.1_5	TRGJP2.1_5_hs07_38295912_38296032	AGGTTGAGATTTTTGTAGAAGCTTAGACCAGTGTGATAGTAGTGATTGGATCAAGACGTTTGCAAAAGGGACTAGGCTCATAGTAACTTCGCCTGGTAAGTAATTTTTTTTCTGTTTTTA	30
TRGJP2.1_6	TRGJP2.1_6_hs07_38295852_38295972	TGCAAAAGGGACTAGGCTCATAGTAACTTCGCCTGGTAAGTAATTTTTTTTCTGTTTTTATTCCAGTAATGAAAAACTGATAGATGTTTTTTAGAAAAAAATGATCAACCTTACCTGAAT	30
TRGJP2.1_7	TRGJP2.1_7_hs07_38295792_38295912	TTCCAGTAATGAAAAACTGATAGATGTTTTTTAGAAAAAAATGATCAACCTTACCTGAATATGTCACATTCCTGGCCTCAGTATACGAACAGCAATTTTTCAGGGTAGCTGAATGCCTGG	30
TRGJP2.1_8	TRGJP2.1_8_hs07_38295732_38295852	ATGTCACATTCCTGGCCTCAGTATACGAACAGCAATTTTTCAGGGTAGCTGAATGCCTGGCACTTGGTAGGTGATAGAAATATTATTTCCTCTTCCAGAATTCAAGTTACTACCCAAGAG	30
TRGJP2.1_9	TRGJP2.1_9_hs07_38295672_38295792	CACTTGGTAGGTGATAGAAATATTATTTCCTCTTCCAGAATTCAAGTTACTACCCAAGAGAGGTCTTTATACACTCAGGAATACAGATAAATGTATCAATCCCCATCTATTCAACAGCTC	30
TRGJP2.1_10	TRGJP2.1_10_hs07_38295612_38295732	AGGTCTTTATACACTCAGGAATACAGATAAATGTATCAATCCCCATCTATTCAACAGCTCACTTCAGAAGAAATGTCACTATTCATAAAATGCTTTTTATTTCTAAAAGCCTAATTGTAC	30
TRGJ1.1_1	TRGJ1.1_1_hs07_38309325_38309445	TATAGGCACAAACCACTGCACTGGGACCTATAACATTTTAATCAAATTGCTTTTTTATATCTTGTTTCATTTTGGTCTCACTTCAGTGCTGGTAGCGATGTTGAACTGATTTTGAAACAT	30
TRGJ1.1_2	TRGJ1.1_2_hs07_38309265_38309385	CTTGTTTCATTTTGGTCTCACTTCAGTGCTGGTAGCGATGTTGAACTGATTTTGAAACATCACTGTTTTTAGACAAATAAAACACCAAAAGCTTTAAGTTATTTGATTTGTGGAGCAACA	30
TRGJ1.1_3	TRGJ1.1_3_hs07_38309205_38309325	CACTGTTTTTAGACAAATAAAACACCAAAAGCTTTAAGTTATTTGATTTGTGGAGCAACAGAACTTGTTATGAGCAAAATGAACCAGGACTGGAACCCTGGTCTTTTGAGAATCCCAGAC	30
TRGJ1.1_4	TRGJ1.1_4_hs07_38309145_38309265	GAACTTGTTATGAGCAAAATGAACCAGGACTGGAACCCTGGTCTTTTGAGAATCCCAGACCACCAGAATTTGAAGAACTCAGGGAAACTGAATTAGAGTTTTTGATATGGACTGAATCAC	30
TRGJ1.1_5	TRGJ1.1_5_hs07_38309085_38309205	CACCAGAATTTGAAGAACTCAGGGAAACTGAATTAGAGTTTTTGATATGGACTGAATCACTGTGGAATTATTATAAGAAACTCTTTGGCAGTGGAACAACACTTGTTGTCACAGGTAAGT	30
TRGJ1.1_6	TRGJ1.1_6_hs07_38309025_38309145	TGTGGAATTATTATAAGAAACTCTTTGGCAGTGGAACAACACTTGTTGTCACAGGTAAGTATCGGAAGAATACAACATTTCCAAGGTAATAGAGGGAAAGCAGGAAATTATTAAACTGGA	30
TRGJ1.1_7	TRGJ1.1_7_hs07_38308965_38309085	ATCGGAAGAATACAACATTTCCAAGGTAATAGAGGGAAAGCAGGAAATTATTAAACTGGAATAATGTAATAATGTTTAGAAAAAAGAGGAATTGGATGGGGATTTGATGTAGAAAACTTA	30
TRGJ1.1_8	TRGJ1.1_8_hs07_38308905_38309025	ATAATGTAATAATGTTTAGAAAAAAGAGGAATTGGATGGGGATTTGATGTAGAAAACTTAGGAGAGACTTTAAAACAAACGCTCATACTAAAAGAGAACATAGATAACATTGCACAGATA	30
TRGJ1.1_9	TRGJ1.1_9_hs07_38308845_38308965	GGAGAGACTTTAAAACAAACGCTCATACTAAAAGAGAACATAGATAACATTGCACAGATATCATAATAAGATTTGGCTTTGTGCATATACGGACTTCCATAAAGGGCTCATATGTAATGT	30
TRGJ1.1_10	TRGJ1.1_10_hs07_38308785_38308905	TCATAATAAGATTTGGCTTTGTGCATATACGGACTTCCATAAAGGGCTCATATGTAATGTATGAAATGATCTCATTAAAATGTCTGGCCCTGAGACCAAATGTATTATGACAGGTAAGTT	30
TRGJ1.1_11	TRGJ1.1_11_hs07_38308725_38308845	ATGAAATGATCTCATTAAAATGTCTGGCCCTGAGACCAAATGTATTATGACAGGTAAGTTTGTGATAGACTCTACAGAGTGGACACATATTCATCTCTGATGGTCAAAGACATGTTTACT	30
TRGJP.1_1	TRGJP.1_1_hs07_38313519_38313639	AATGTCAAACATAGGAATCCTATTATTGTCTCTCTTTGAAAATTAAGGAAATATTAACTCTAAATTACACTTAAGACAAAGTGTATACAAGAAAACTTTTTAGGGAAGATTTAGAAGATT	30
TRGJP.1_2	TRGJP.1_2_hs07_38313459_38313579	TAAATTACACTTAAGACAAAGTGTATACAAGAAAACTTTTTAGGGAAGATTTAGAAGATTCAGGCAAAATCATGAGAAAAGGTAAAATCAGACTCTCTAATGTATGGGATACAAGGAGAG	30
TRGJP.1_3	TRGJP.1_3_hs07_38313399_38313519	CAGGCAAAATCATGAGAAAAGGTAAAATCAGACTCTCTAATGTATGGGATACAAGGAGAGAATGTACATAGCCCAAAGTGCCCAGGGCAAGGTGAGGTCAGTTCTTAAATTCCTGATTAC	30
TRGJP.1_4	TRGJP.1_4_hs07_38313339_38313459	AATGTACATAGCCCAAAGTGCCCAGGGCAAGGTGAGGTCAGTTCTTAAATTCCTGATTACATTCAGATCCAGTGTGATTTTGTTTGACCTTTGTCTTGACTTAACGTCAGCAGGGCCAAT	30
TRGJP.1_5	TRGJP.1_5_hs07_38313279_38313399	ATTCAGATCCAGTGTGATTTTGTTTGACCTTTGTCTTGACTTAACGTCAGCAGGGCCAATTTTTATGTATTTATGTAAATATTGAAAAAAATGTTGGCACAATTTTAAGACAAACACAAA	30
TRGJP.1_6	TRGJP.1_6_hs07_38313219_38313339	TTTTATGTATTTATGTAAATATTGAAAAAAATGTTGGCACAATTTTAAGACAAACACAAAGGGAGATTCTTATAAAGGCTTCTCAGGTGGTGGGCAAGAGTTGGGCAAAAAAATCAAGGT	30
TRGJP.1_7	TRGJP.1_7_hs07_38313159_38313279	GGGAGATTCTTATAAAGGCTTCTCAGGTGGTGGGCAAGAGTTGGGCAAAAAAATCAAGGTATTTGGTCCCGGAACAAAGCTTATCATTACAGGTAAGTTTTCTTTAAATTTTGCAATGTA	30
TRGJP.1_8	TRGJP.1_8_hs07_38313099_38313219	ATTTGGTCCCGGAACAAAGCTTATCATTACAGGTAAGTTTTCTTTAAATTTTGCAATGTAAAGAAGGGATGGGAGGCTGGCAGGCAGGAGCTGGCTCAGAATTCTAGGATTCCCTCCTTG	30
TRGJP.1_9	TRGJP.1_9_hs07_38313039_38313159	AAGAAGGGATGGGAGGCTGGCAGGCAGGAGCTGGCTCAGAATTCTAGGATTCCCTCCTTGGTCACTAATCATGGTGAAATCTCCAGAGAGGTCAGGTGACTTGGTTCATGCCTTAGGAGT	30
TRGJP.1_10	TRGJP.1_10_hs07_38312979_38313099	GTCACTAATCATGGTGAAATCTCCAGAGAGGTCAGGTGACTTGGTTCATGCCTTAGGAGTCAGAACTTTTCCTGCCCTAGCATGGGAGACATTACTAAGGAGCTTAGACCAACTGCAAAT	30
TRGJP.1_11	TRGJP.1_11_hs07_38312919_38313039	CAGAACTTTTCCTGCCCTAGCATGGGAGACATTACTAAGGAGCTTAGACCAACTGCAAATCTCTAAAGGATGGAGGCCTTATGTTGTTCCATTGGTATCTCTCTGTTGAAAGTTTTGTGA	30
TRGJP.1_12	TRGJP.1_12_hs07_38312859_38312979	CTCTAAAGGATGGAGGCCTTATGTTGTTCCATTGGTATCTCTCTGTTGAAAGTTTTGTGAACAAGTTTAGTTTTGAGATTTTATTTCTTCAGTTCTAAAAATAACCAATGGAAAAAATTA	30
TRGJP1.1_1	TRGJP1.1_1_hs07_38316189_38316309	GTTTGTGGGAACAGAAGGGCTTTTCCTTTGATGTAATCTCAAAGCAGTTTCAACACAATTGAACCCCTGGAAAAAAAAAAGACAATTCTCTGAATACTTTTCCTGGTAATTTAGAAAAGC	30
TRGJP1.1_2	TRGJP1.1_2_hs07_38316129_38316249	GAACCCCTGGAAAAAAAAAAGACAATTCTCTGAATACTTTTCCTGGTAATTTAGAAAAGCAGTGGGTTGACCCATTAAACCTGCTGTTTTCTCTTCCTGCTTTTTTTTTTCCATTTCCCT	30
TRGJP1.1_3	TRGJP1.1_3_hs07_38316069_38316189	AGTGGGTTGACCCATTAAACCTGCTGTTTTCTCTTCCTGCTTTTTTTTTTCCATTTCCCTTTTCTGTTGGTGCTTTTCAAGAATTACTGCCTTAGAAGAAAACAGGCAATTTATGAGGAA	30
TRGJP1.1_4	TRGJP1.1_4_hs07_38316009_38316129	TTTCTGTTGGTGCTTTTCAAGAATTACTGCCTTAGAAGAAAACAGGCAATTTATGAGGAAAAATTACAAACTATCACATGTCACAAAACCTATATTCAAGGACTTCCAAAAAAGCCAGAA	30
TRGJP1.1_5	TRGJP1.1_5_hs07_38315949_38316069	AAATTACAAACTATCACATGTCACAAAACCTATATTCAAGGACTTCCAAAAAAGCCAGAAGATGAAATTGCTAGTTCAAAGTTGTTGGATTGCTAGTCGTGTCCCGAGGATCAGAAGGCT	30
TRGJP1.1_6	TRGJP1.1_6_hs07_38315889_38316009	GATGAAATTGCTAGTTCAAAGTTGTTGGATTGCTAGTCGTGTCCCGAGGATCAGAAGGCTGAGATTTTTGTAGAAGCTTAGACCGGTGTGATACCACTGGTTGGTTCAAGATATTTGCTG	30
TRGJP1.1_7	TRGJP1.1_7_hs07_38315829_38315949	GAGATTTTTGTAGAAGCTTAGACCGGTGTGATACCACTGGTTGGTTCAAGATATTTGCTGAAGGGACTAAGCTCATAGTAACTTCACCTGGTAAGTAACTTTTCTTTCTGTTTTTATTCC	30
TRGJP1.1_8	TRGJP1.1_8_hs07_38315769_38315889	AAGGGACTAAGCTCATAGTAACTTCACCTGGTAAGTAACTTTTCTTTCTGTTTTTATTCCAGTAATGAAAAACTGATAGATGATTTTTAGAAAAAAATGATCAACCTTATCTGAATATGT	30
TRGJP1.1_9	TRGJP1.1_9_hs07_38315709_38315829	AGTAATGAAAAACTGATAGATGATTTTTAGAAAAAAATGATCAACCTTATCTGAATATGTCACATTCCTGGCCTCAGTATACGAACAGCAATTTTGCAGATTAGCTGAATATGGAAACAA	30
TRGJP1.1_10	TRGJP1.1_10_hs07_38315649_38315769	CACATTCCTGGCCTCAGTATACGAACAGCAATTTTGCAGATTAGCTGAATATGGAAACAAAACGATTTTGTACATGATATCTTCCCTTCCCTGTCTGTAAGCGGATTAAAATTCTACTTT	30
TRBJ2_whole_region_1	TRBJ2_whole_region_1_hs07_142493665_142493785	CACAGCCTCGGGGCAGGGCCAGGGTAGTGATGGGGGCTGTGGCTTCTCTATAAGGACATGCCCCAACGTGACAACAGCTTGGAGAGGGGTGGGTACTGGAGAAGACCAGCCCCTTCGCCA	30
TRBJ2_whole_region_2	TRBJ2_whole_region_2_hs07_142493725_142493845	CCCCAACGTGACAACAGCTTGGAGAGGGGTGGGTACTGGAGAAGACCAGCCCCTTCGCCAAACAGCCTTACAAAGACATCCAGCTCTAAGGAGCTCAAAACATCCTGAGGACAGTGCCTG	30
TRBJ2_whole_region_3	TRBJ2_whole_region_3_hs07_142493785_142493905	AACAGCCTTACAAAGACATCCAGCTCTAAGGAGCTCAAAACATCCTGAGGACAGTGCCTGGAGGTGAGAAGGAAGCCCCCGGCCTGGTCCATACCCCACCACCAACTTGCATAATGGGGG	30
TRBJ2_whole_region_4	TRBJ2_whole_region_4_hs07_142493845_142493965	GAGGTGAGAAGGAAGCCCCCGGCCTGGTCCATACCCCACCACCAACTTGCATAATGGGGGGTGATGTCACCCACCCTCCACTCCCCTCAAAGGAGCAGCTGCTCTGGTGGTCTCTCCCAG	30
TRBJ2_whole_region_5	TRBJ2_whole_region_5_hs07_142493905_142494025	GTGATGTCACCCACCCTCCACTCCCCTCAAAGGAGCAGCTGCTCTGGTGGTCTCTCCCAGGCTCTGGGGGCGGACCCATGGGAGGGGCTGTTTTTGTACAAAGCTGTAACATTGTGGGGA	30
TRBJ2_whole_region_6	TRBJ2_whole_region_6_hs07_142493965_142494085	GCTCTGGGGGCGGACCCATGGGAGGGGCTGTTTTTGTACAAAGCTGTAACATTGTGGGGACAGGGTCCCTAGCGGGCCAGAAACTCCTACAATGAGCAGTTCTTCGGGCCAGGGACACGG	30
TRBJ2_whole_region_7	TRBJ2_whole_region_7_hs07_142494025_142494145	CAGGGTCCCTAGCGGGCCAGAAACTCCTACAATGAGCAGTTCTTCGGGCCAGGGACACGGCTCACCGTGCTAGGTAAGAAGGGGGCTCCAGGTGGGAGAGAGGGTGAGCAGCCCAGCCTG	30
TRBJ2_whole_region_8	TRBJ2_whole_region_8_hs07_142494085_142494205	CTCACCGTGCTAGGTAAGAAGGGGGCTCCAGGTGGGAGAGAGGGTGAGCAGCCCAGCCTGCACGACCCCAGAACCCTGTTCTTAGGGGAGTGGACACTGGGCAATCCAGGGCCCTCCTCG	30
TRBJ2_whole_region_9	TRBJ2_whole_region_9_hs07_142494145_142494265	CACGACCCCAGAACCCTGTTCTTAGGGGAGTGGACACTGGGCAATCCAGGGCCCTCCTCGAGGGAAGCGGGGTTTGCGCCAGGGTCCCCAGGGCTGTGCGAACACCGGGGAGCTGTTTTT	30
TRBJ2_whole_region_10	TRBJ2_whole_region_10_hs07_142494205_142494325	AGGGAAGCGGGGTTTGCGCCAGGGTCCCCAGGGCTGTGCGAACACCGGGGAGCTGTTTTTTGGAGAAGGCTCTAGGCTGACCGTACTGGGTAAGGAGGCGGTTGGGGCTCCGGAGAGCTC	30
TRBJ2_whole_region_11	TRBJ2_whole_region_11_hs07_142494265_142494385	TGGAGAAGGCTCTAGGCTGACCGTACTGGGTAAGGAGGCGGTTGGGGCTCCGGAGAGCTCCGAGAGGGCGGGATGGGCAGAGGTAAGCAGCTGCCCCACTCTGAGAGGGGCTGTGCTGAG	30
TRBJ2_whole_region_12	TRBJ2_whole_region_12_hs07_142494325_142494445	CGAGAGGGCGGGATGGGCAGAGGTAAGCAGCTGCCCCACTCTGAGAGGGGCTGTGCTGAGAGGCGCTGCTGGGCGTCTGGGCGGAGGACTCCTGGTTCTGGGTGCTGGGAGAGCGATGGG	30
TRBJ2_whole_region_13	TRBJ2_whole_region_13_hs07_142494385_142494505	AGGCGCTGCTGGGCGTCTGGGCGGAGGACTCCTGGTTCTGGGTGCTGGGAGAGCGATGGGGCTCTCAGCGGTGGGAAGGACCCGAGCTGAGTCTGGGACAGCAGAGCGGGCAGCACCGGT	30
TRBJ2_whole_region_14	TRBJ2_whole_region_14_hs07_142494445_142494565	GCTCTCAGCGGTGGGAAGGACCCGAGCTGAGTCTGGGACAGCAGAGCGGGCAGCACCGGTTTTTGTCCTGGGCCTCCAGGCTGTGAGCACAGATACGCAGTATTTTGGCCCAGGCACCCG	30
TRBJ2_whole_region_15	TRBJ2_whole_region_15_hs07_142494505_142494625	TTTTGTCCTGGGCCTCCAGGCTGTGAGCACAGATACGCAGTATTTTGGCCCAGGCACCCGGCTGACAGTGCTCGGTAAGCGGGGGCTCCCGCTGAAGCCCCGGAACTGGGGAGGGGGCGC	30
TRBJ2_whole_region_16	TRBJ2_whole_region_16_hs07_142494565_142494685	GCTGACAGTGCTCGGTAAGCGGGGGCTCCCGCTGAAGCCCCGGAACTGGGGAGGGGGCGCCCCGGGACGCCGGGGGCGTCGCAGGGCCAGTTTCTGTGCCGCGTCTCGGGGCTGTGAGCC	30
TRBJ2_whole_region_17	TRBJ2_whole_region_17_hs07_142494625_142494745	CCCGGGACGCCGGGGGCGTCGCAGGGCCAGTTTCTGTGCCGCGTCTCGGGGCTGTGAGCCAAAAACATTCAGTACTTCGGCGCCGGGACCCGGCTCTCAGTGCTGGGTAAGCTGGGGCCG	30
TRBJ2_whole_region_18	TRBJ2_whole_region_18_hs07_142494685_142494805	AAAAACATTCAGTACTTCGGCGCCGGGACCCGGCTCTCAGTGCTGGGTAAGCTGGGGCCGCCGGGGGACCGGGGACGAGACTGCGCTCGGGTTTTTGTGCGGGGCTCGGGGGCCGTGACC	30
TRBJ2_whole_region_19	TRBJ2_whole_region_19_hs07_142494745_142494865	CCGGGGGACCGGGGACGAGACTGCGCTCGGGTTTTTGTGCGGGGCTCGGGGGCCGTGACCAAGAGACCCAGTACTTCGGGCCAGGCACGCGGCTCCTGGTGCTCGGTGAGCGCGGGCTGC	30
TRBJ2_whole_region_20	TRBJ2_whole_region_20_hs07_142494805_142494925	AAGAGACCCAGTACTTCGGGCCAGGCACGCGGCTCCTGGTGCTCGGTGAGCGCGGGCTGCTGGGGCGCGGGCGCGGGCGGCTTGGGTCTGGTTTTTGCGGGGAGTCCCCGGGCTGTGCTC	30
TRBJ2_whole_region_21	TRBJ2_whole_region_21_hs07_142494865_142494985	TGGGGCGCGGGCGCGGGCGGCTTGGGTCTGGTTTTTGCGGGGAGTCCCCGGGCTGTGCTCTGGGGCCAACGTCCTGACTTTCGGGGCCGGCAGCAGGCTGACCGTGCTGGGTGAGTTTTC	30
TRBJ2_whole_region_22	TRBJ2_whole_region_22_hs07_142494925_142495045	TGGGGCCAACGTCCTGACTTTCGGGGCCGGCAGCAGGCTGACCGTGCTGGGTGAGTTTTCGCGGGACCACCCGGGCGGCGGGATTCAGGTGGAAGGCGGCGGCTGCTTCGCGGCACCCGG	30
TRBJ2_whole_region_23	TRBJ2_whole_region_23_hs07_142494985_142495105	GCGGGACCACCCGGGCGGCGGGATTCAGGTGGAAGGCGGCGGCTGCTTCGCGGCACCCGGTCCGGCCCTGTGCTGGGAGACCTGGGCTGGGTCCCCAGGGTGGGCAGGAGCTCGGGGAGC	30
TRBJ2_whole_region_24	TRBJ2_whole_region_24_hs07_142495045_142495165	TCCGGCCCTGTGCTGGGAGACCTGGGCTGGGTCCCCAGGGTGGGCAGGAGCTCGGGGAGCCTTAGAGGTTTGCATGCGGGGGTGCACCTCCGTGCTCCTACGAGCAGTACTTCGGGCCGG	30
TRBJ2_whole_region_25	TRBJ2_whole_region_25_hs07_142495105_142495225	CTTAGAGGTTTGCATGCGGGGGTGCACCTCCGTGCTCCTACGAGCAGTACTTCGGGCCGGGCACCAGGCTCACGGTCACAGGTGAGATTCGGGCGTCTCCCCACCTTCCAGCCCCTCGGT	30
TRBJ2_whole_region_26	TRBJ2_whole_region_26_hs07_142495165_142495285	GCACCAGGCTCACGGTCACAGGTGAGATTCGGGCGTCTCCCCACCTTCCAGCCCCTCGGTCCCCGGAGTCGGAGGGTGGACCGGAGCTGGAGGAGCTGGGTGTCCGGGGTCAGCTCTGCA	30
TRBJ2_whole_region_27	TRBJ2_whole_region_27_hs07_142495225_142495345	CCCCGGAGTCGGAGGGTGGACCGGAGCTGGAGGAGCTGGGTGTCCGGGGTCAGCTCTGCAAGGTCACCTCCCCGCTCCTGGGGAAAGACTGGGGAAGAGGGAGGGGGTGGGGAGGTGCTC	30
TRBJ2_whole_region_28	TRBJ2_whole_region_28_hs07_142495285_142495405	AGGTCACCTCCCCGCTCCTGGGGAAAGACTGGGGAAGAGGGAGGGGGTGGGGAGGTGCTCAGAGTCCGGAAAGCTGAGCAGAGGGCGAGGCCACTTTTAATCTTTTTTCTGGGGTGTTTA	30
TRBJ2_whole_region_29	TRBJ2_whole_region_29_hs07_142495345_142495465	AGAGTCCGGAAAGCTGAGCAGAGGGCGAGGCCACTTTTAATCTTTTTTCTGGGGTGTTTAGAGAGAAGGTGAACGATGGAGGAGAGGATTTGTTAGGACTCTGGGAGAGGCGAGACTGGA	30
TRBJ2_whole_region_30	TRBJ2_whole_region_30_hs07_142495405_142495525	GAGAGAAGGTGAACGATGGAGGAGAGGATTTGTTAGGACTCTGGGAGAGGCGAGACTGGAGAGGACGAAGGGAAATCCTGGTTTGGGGAATGGGTAGGAGTGGGGGTAACTGCTATTCGT	30
TRAV1-1	TRAV1-1_chr14_22089991_22090111	TTCTGCAGACTACAGTGGCTCAGGAACCGGGGATGCAGTGCCAGGCTCATGGTATCCTGCAGCAGATGTGGGGAGCTTTCCTTCTCTATGTTTCCATGAAGATGGGAGGTAAGTCTCAAT	30
TRAV1-1	TRAV1-1_chr14_22090531_22090651	TTATGGGCTGTCCTGGTACCAGCAACATGATGGCGGAGCACCCACATTTCTTTCTTACAATGCTCTGGATGGTTTGGAGGAGACAGGTCGTTTTTCTTCATTCCTTAGTCGCTCTGATAG	30
TRAV1-1	TRAV1-1_chr14_22090591_22090711	TGCTCTGGATGGTTTGGAGGAGACAGGTCGTTTTTCTTCATTCCTTAGTCGCTCTGATAGTTATGGTTACCTCCTTCTACAGGAGCTCCAGATGAAAGACTCTGCCTCTTACTTCTGCGC	30
TRAV1-1	TRAV1-1_chr14_22090651_22090771	TTATGGTTACCTCCTTCTACAGGAGCTCCAGATGAAAGACTCTGCCTCTTACTTCTGCGCTGTGAGAGACACAGTGACTATGAGGCCTCCTTAACTGTGCCAAAATTCAAAAGACAATCA	30
TRAV1-1	TRAV1-1_chr14_22090711_22090831	TGTGAGAGACACAGTGACTATGAGGCCTCCTTAACTGTGCCAAAATTCAAAAGACAATCAGTGGAGTACAGGTGGGCTTGAGAAGTTCTAGAACTTCCTGAGTGTATCTTTGCTTACCGT	30
TRAV1-1	TRAV1-1_chr14_22090771_22090891	GTGGAGTACAGGTGGGCTTGAGAAGTTCTAGAACTTCCTGAGTGTATCTTTGCTTACCGTCTAATTTTAAACTTGTTTAGAATATGTAGCATAGGGCTCTGAGACGGAACCCCATTATTT	30
TRAV1-1	TRAV1-1_chr14_22090831_22090950	CTAATTTTAAACTTGTTTAGAATATGTAGCATAGGGCTCTGAGACGGAACCCCATTATTTTCTGAACCATTGATTGCTAAAGAGAAGGATAAACTATTTTCTCTCTCTCTTTCTTCTTTA	30
TRAV1-1	TRAV1-1_chr14_22090051_22090171	AGCAGATGTGGGGAGCTTTCCTTCTCTATGTTTCCATGAAGATGGGAGGTAAGTCTCAATCTAATAGTAAATGCTGCTAGGAATTTTCAAAACAATTTCCTTTCAGCTAAATTATTGCAA	30
TRAV1-1	TRAV1-1_chr14_22090111_22090231	CTAATAGTAAATGCTGCTAGGAATTTTCAAAACAATTTCCTTTCAGCTAAATTATTGCAAATTTTGACATTTGTAATGAGAGTATTTCCTGAATATACATTTTCCTAACGTGGTGCTAAT	30
TRAV1-1	TRAV1-1_chr14_22090171_22090291	ATTTTGACATTTGTAATGAGAGTATTTCCTGAATATACATTTTCCTAACGTGGTGCTAATTGTCCTCCTGTTACTATTGCTGCTGCTGTTACTGCAACCATTTATTTCAGTCTAAGAAAT	30
TRAV1-1	TRAV1-1_chr14_22090231_22090351	TGTCCTCCTGTTACTATTGCTGCTGCTGTTACTGCAACCATTTATTTCAGTCTAAGAAATTCTCCCATCAATGGCAGTTCTTTTGTGACCACATGGAAGCATCATTTAAAAAATTATTCC	30
TRAV1-1	TRAV1-1_chr14_22090291_22090411	TCTCCCATCAATGGCAGTTCTTTTGTGACCACATGGAAGCATCATTTAAAAAATTATTCCAATAGTTTTTGGAGGAAACATCATTTTTAATAATGATGGGGCTTCTGGGGGTGCTGCCCT	30
TRAV1-1	TRAV1-1_chr14_22090351_22090471	AATAGTTTTTGGAGGAAACATCATTTTTAATAATGATGGGGCTTCTGGGGGTGCTGCCCTAGTAACAATCATGTATCTTGTCATAGGCACTGCAGGACAAAGCCTTGAGCAGCCCTCTGA	30
TRAV1-1	TRAV1-1_chr14_22090411_22090531	AGTAACAATCATGTATCTTGTCATAGGCACTGCAGGACAAAGCCTTGAGCAGCCCTCTGAAGTGACAGCTGTGGAAGGAGCCATTGTCCAGATAAACTGCACGTACCAGACATCTGGGTT	30
TRAV1-1	TRAV1-1_chr14_22090471_22090591	AGTGACAGCTGTGGAAGGAGCCATTGTCCAGATAAACTGCACGTACCAGACATCTGGGTTTTATGGGCTGTCCTGGTACCAGCAACATGATGGCGGAGCACCCACATTTCTTTCTTACAA	30
TRAV1-1	TRAV1-1_chr14_22090953_22091073	TTCTTCTTTTCCTCTTCCTCCTGCTTATTTATGCCTCCAGTATCCTGTGGTTCCACGTATGGAAGATGGAATTTACTTTTGGAGGAAGCTTTTTATACAAGGGAAGGATCCCTTGGTGAG	30
TRAV1-1	TRAV1-1_chr14_22091013_22091133	GGAAGATGGAATTTACTTTTGGAGGAAGCTTTTTATACAAGGGAAGGATCCCTTGGTGAGTGCTTTAGTTTATGCAGTAGTAAGTTACATTAATATTCATGTATCCTTGGGAGGCTCTGA	30
TRAV1-1	TRAV1-1_chr14_22091073_22091193	TGCTTTAGTTTATGCAGTAGTAAGTTACATTAATATTCATGTATCCTTGGGAGGCTCTGAAATTTGTGAAGTAAATGCAAATTCCTCAGCTTGAGATAGTATGATTTCATTTAATTATGT	30
TRAV1-2	TRAV1-2_chr14_22111079_22111199	TTGCATCCAGACTGAGTTTCCTTCCCTCACCCACATGAAGTGTCTACCTTCTGCAGACTCCAATGGCTCAGGAACTGGGAATGCAGTGCCAGGCTCGTGGTATCCTGCAGCAGATGTGGG	30
TRAV1-2	TRAV1-2_chr14_22111619_22111739	ACGGGCTGTTCTGGTACCAGCAACATGCTGGCGAAGCACCCACATTTCTGTCTTACAATGTTCTGGATGGTTTGGAGGAGAAAGGTCGTTTTTCTTCATTCCTTAGTCGGTCTAAAGGGT	30
TRAV1-2	TRAV1-2_chr14_22111679_22111799	TTCTGGATGGTTTGGAGGAGAAAGGTCGTTTTTCTTCATTCCTTAGTCGGTCTAAAGGGTACAGTTACCTCCTTTTGAAGGAGCTCCAGATGAAAGACTCTGCCTCTTACCTCTGTGCTG	30
TRAV1-2	TRAV1-2_chr14_22111739_22111859	ACAGTTACCTCCTTTTGAAGGAGCTCCAGATGAAAGACTCTGCCTCTTACCTCTGTGCTGTGAGAGACACGGTGACTATGAGGCCTCTTTAGCTGCACCAAAATTCAAAAGGCAACCACA	30
TRAV1-2	TRAV1-2_chr14_22111799_22111918	TGAGAGACACGGTGACTATGAGGCCTCTTTAGCTGCACCAAAATTCAAAAGGCAACCACAGCAGCGAGAAGCTGTATTTCCTGAGTGTATGCCTGCTGTGAGTTAAGACTGGGGACTTTG	30
TRAV1-2	TRAV1-2_chr14_22111139_22111259	CAATGGCTCAGGAACTGGGAATGCAGTGCCAGGCTCGTGGTATCCTGCAGCAGATGTGGGGAGTTTTCCTTCTTTATGTTTCCATGAAGATGGGAGGTAAGTCTCAATCTAATAGCAAAT	30
TRAV1-2	TRAV1-2_chr14_22111199_22111319	GAGTTTTCCTTCTTTATGTTTCCATGAAGATGGGAGGTAAGTCTCAATCTAATAGCAAATGCTGCTGGGAGTTTTCAAAACGATTTTCTTTCAGCTAAATGATTGCCATTTCTGACACTC	30
TRAV1-2	TRAV1-2_chr14_22111259_22111379	GCTGCTGGGAGTTTTCAAAACGATTTTCTTTCAGCTAAATGATTGCCATTTCTGACACTCGTAACAAAAGTGTTTCTTAATAGATATTTTCTTTATGCGGTGCTAATTGTTATTGGATAT	30
TRAV1-2	TRAV1-2_chr14_22111319_22111439	GTAACAAAAGTGTTTCTTAATAGATATTTTCTTTATGCGGTGCTAATTGTTATTGGATATCAAATAATAACGACTTTGCTGCCATTTATTTCTAAGAATCTCTCCTTAATGGCAATTCTT	30
TRAV1-2	TRAV1-2_chr14_22111379_22111499	CAAATAATAACGACTTTGCTGCCATTTATTTCTAAGAATCTCTCCTTAATGGCAATTCTTTTGTGACCACATGGAGACATCGTTTTTAATGATAATGGGTTTCCAGGAGCGCTGCCCTAG	30
TRAV1-2	TRAV1-2_chr14_22111439_22111559	TTGTGACCACATGGAGACATCGTTTTTAATGATAATGGGTTTCCAGGAGCGCTGCCCTAGTAACAGTCATGTATCTTGTCTTAGGCACTACAGGACAAAACATTGACCAGCCCACTGAGA	30
TRAV1-2	TRAV1-2_chr14_22111499_22111619	TAACAGTCATGTATCTTGTCTTAGGCACTACAGGACAAAACATTGACCAGCCCACTGAGATGACAGCTACGGAAGGTGCCATTGTCCAGATCAACTGCACGTACCAGACATCTGGGTTCA	30
TRAV1-2	TRAV1-2_chr14_22111559_22111679	TGACAGCTACGGAAGGTGCCATTGTCCAGATCAACTGCACGTACCAGACATCTGGGTTCAACGGGCTGTTCTGGTACCAGCAACATGCTGGCGAAGCACCCACATTTCTGTCTTACAATG	30
TRAV1-2	TRAV1-2_chr14_22112084_22112204	TCTATCTATAGCTATATCTAGTGTTACTCAGAGAAGTAGTGGCACACAGTAAACTTTATTTAAGTTTAGTTATTTCAATTCTAGTCTTGAATTTTCACTAAGTATTACGTGGTAGGACCT	30
TRAV1-2	TRAV1-2_chr14_22112144_22112264	TAAGTTTAGTTATTTCAATTCTAGTCTTGAATTTTCACTAAGTATTACGTGGTAGGACCTCTGAGACTGGAACTCAGTATTTCTCTACCCTTGGTTTGTGGAAGGTGAAATCCTGACCAC	30
TRAV2	TRAV2_chr14_22180450_22180570	AAAGGTTGTAGATTCTGGCTGATGATGTCACTGACACAAAGGAAAAAATGCAAAACAGGTAGTCTTAAATAAGCATTCTGGTGAGACCAACTGCATTTTGGCCATGGCTTTGCAGAGCAC	30
TRAV2	TRAV2_chr14_22180990_22181110	AACGGTTCTCTTCATCGCTGCTCATCCTCCAGGTGCGGGAGGCAGATGCTGCTGTTTACTACTGTGCTGTGGAGGACACAGAGGCAGGGAACCCATGAAGAGCTGAACAGAAACAGAGAT	30
TRAV2	TRAV2_chr14_22181050_22181170	ACTGTGCTGTGGAGGACACAGAGGCAGGGAACCCATGAAGAGCTGAACAGAAACAGAGATCACAGCCTTTGCAGGAGGCAAAACAGAGATGAGCAATAACTTTTTCCTCCTTAATTCAGT	30
TRAV2	TRAV2_chr14_22181110_22181230	CACAGCCTTTGCAGGAGGCAAAACAGAGATGAGCAATAACTTTTTCCTCCTTAATTCAGTATTACCCAAGCTTTTTCATTTGGTACTGCTATTAGGAAAAAAAATTGAGTCCAGACATAC	30
TRAV2	TRAV2_chr14_22181170_22181289	ATTACCCAAGCTTTTTCATTTGGTACTGCTATTAGGAAAAAAAATTGAGTCCAGACATACTATATATTAACAAATGTCTATAAAAATATGCTTTTAATTTTTTTTTGAGACACAGTCTTG	30
TRAV2	TRAV2_chr14_22180510_22180630	AGTCTTAAATAAGCATTCTGGTGAGACCAACTGCATTTTGGCCATGGCTTTGCAGAGCACTCTGGGGGCGGTGTGGCTAGGGCTTCTCCTCAACTCTCTCTGGAAGGGTGAGTAGCCTCC	30
TRAV2	TRAV2_chr14_22180570_22180690	TCTGGGGGCGGTGTGGCTAGGGCTTCTCCTCAACTCTCTCTGGAAGGGTGAGTAGCCTCCTTCACTATTTGGTTTTGTAAAAGTGTATGAAATTGTTTTAAAATTTGGACTCATTTTTAA	30
TRAV2	TRAV2_chr14_22180630_22180750	TTCACTATTTGGTTTTGTAAAAGTGTATGAAATTGTTTTAAAATTTGGACTCATTTTTAATACAAAAACAAGAGAAGTCAGATCTAACATTCACTGTACCTAAGGGGCAATCAACAAGCC	30
TRAV2	TRAV2_chr14_22180690_22180810	TACAAAAACAAGAGAAGTCAGATCTAACATTCACTGTACCTAAGGGGCAATCAACAAGCCAAATAGTACTATTAAAGTGACAGCCCTTTTTGTTTTCTGTAGTTGCAGAAAGCAAGGACC	30
TRAV2	TRAV2_chr14_22180750_22180870	AAATAGTACTATTAAAGTGACAGCCCTTTTTGTTTTCTGTAGTTGCAGAAAGCAAGGACCAAGTGTTTCAGCCTTCCACAGTGGCATCTTCAGAGGGAGCTGTGGTGGAAATCTTCTGTA	30
TRAV2	TRAV2_chr14_22180810_22180930	AAGTGTTTCAGCCTTCCACAGTGGCATCTTCAGAGGGAGCTGTGGTGGAAATCTTCTGTAATCACTCTGTGTCCAATGCTTACAACTTCTTCTGGTACCTTCACTTCCCGGGATGTGCAC	30
TRAV2	TRAV2_chr14_22180870_22180990	ATCACTCTGTGTCCAATGCTTACAACTTCTTCTGGTACCTTCACTTCCCGGGATGTGCACCAAGACTCCTTGTTAAAGGCTCAAAGCCTTCTCAGCAGGGACGATACAACATGACCTATG	30
TRAV2	TRAV2_chr14_22180930_22181050	CAAGACTCCTTGTTAAAGGCTCAAAGCCTTCTCAGCAGGGACGATACAACATGACCTATGAACGGTTCTCTTCATCGCTGCTCATCCTCCAGGTGCGGGAGGCAGATGCTGCTGTTTACT	30
TRAV3	TRAV3_chr14_22192020_22192140	CAGGGTTGCTGGTTCCTCTTCAAGAGCCCACTCTCTGGGGTGGGGCCATATCTCCAGCAGAGGTGGGCTGGAAAGGACCCCCCCAATCCCGCCCGCCGTGAGCTTAGCTGGAGCCATGGC	30
TRAV3	TRAV3_chr14_22192560_22192680	GAGAGACACACACTGATAGGGGCTGCAGGGGGAGCAGAACACAAACTCTTGAGTCTGGTAAAGCCCATTTTCTTGAAGTCTTTGTTCCTTCACATGAGAACGGTGTGCTTCCAGGATATG	30
TRAV3	TRAV3_chr14_22192620_22192739	AAGCCCATTTTCTTGAAGTCTTTGTTCCTTCACATGAGAACGGTGTGCTTCCAGGATATGTCACTTATTATGTTAAACTACAATTTAAAACCATAGAATTTGCTCATTCAGCAAGTGTTT	30
TRAV3	TRAV3_chr14_22192080_22192200	AGGTGGGCTGGAAAGGACCCCCCCAATCCCGCCCGCCGTGAGCTTAGCTGGAGCCATGGCCTCTGCACCCATCTCGATGCTTGCGATGCTCTTCACATTGAGTGAGTAATATCCCCTTCC	30
TRAV3	TRAV3_chr14_22192140_22192260	CTCTGCACCCATCTCGATGCTTGCGATGCTCTTCACATTGAGTGAGTAATATCCCCTTCCCATTTTCCACTCGCATGATCCACTTACATGCTCTCCAGCAGCTTCACTGATGCAGCATGA	30
TRAV3	TRAV3_chr14_22192200_22192320	CATTTTCCACTCGCATGATCCACTTACATGCTCTCCAGCAGCTTCACTGATGCAGCATGATTAATTTACAGGTGGGCTGAGAGCTCAGTCAGTGGCTCAGCCGGAAGATCAGGTCAACGT	30
TRAV3	TRAV3_chr14_22192260_22192380	TTAATTTACAGGTGGGCTGAGAGCTCAGTCAGTGGCTCAGCCGGAAGATCAGGTCAACGTTGCTGAAGGGAATCCTCTGACTGTGAAATGCACCTATTCAGTCTCTGGAAACCCTTATCT	30
TRAV3	TRAV3_chr14_22192320_22192440	TGCTGAAGGGAATCCTCTGACTGTGAAATGCACCTATTCAGTCTCTGGAAACCCTTATCTTTTTTGGTATGTTCAATACCCCAACCGAGGCCTCCAGTTCCTTCTGAAATACATCACAGG	30
TRAV3	TRAV3_chr14_22192380_22192500	TTTTTGGTATGTTCAATACCCCAACCGAGGCCTCCAGTTCCTTCTGAAATACATCACAGGGGATAACCTGGTTAAAGGCAGCTATGGCTTTGAAGCTGAATTTAACAAGAGCCAAACCTC	30
TRAV3	TRAV3_chr14_22192440_22192560	GGATAACCTGGTTAAAGGCAGCTATGGCTTTGAAGCTGAATTTAACAAGAGCCAAACCTCCTTCCACCTGAAGAAACCATCTGCCCTTGTGAGCGACTCCGCTTTGTACTTCTGTGCTGT	30
TRAV3	TRAV3_chr14_22192500_22192620	CTTCCACCTGAAGAAACCATCTGCCCTTGTGAGCGACTCCGCTTTGTACTTCTGTGCTGTGAGAGACACACACTGATAGGGGCTGCAGGGGGAGCAGAACACAAACTCTTGAGTCTGGTA	30
TRAV4	TRAV4_chr14_22204420_22204540	CTGGCAGTTGCTGCTGGGCTCATTGCAGCTCAGACACAGCAAAAGAGCCTAGAACCTGGGTCCTAGTTTGCACCTAGAATATGAGGCAAGTGGCGAGAGTGATCGTGTTCCTGACCCTGA	30
TRAV4	TRAV4_chr14_22204960_22205080	TGTTTTACTCCCATAGGTACTTTGAGCCTTGCTAAGACCACCCAGCCCATCTCCATGGACTCATATGAAGGACAAGAAGTGAACATAACCTGTAGCCACAACAACATTGCTACAAATGAT	30
TRAV4	TRAV4_chr14_22205020_22205140	TCATATGAAGGACAAGAAGTGAACATAACCTGTAGCCACAACAACATTGCTACAAATGATTATATCACGTGGTACCAACAGTTTCCCAGCCAAGGACCACGATTTATTATTCAAGGATAC	30
TRAV4	TRAV4_chr14_22205080_22205200	TATATCACGTGGTACCAACAGTTTCCCAGCCAAGGACCACGATTTATTATTCAAGGATACAAGACAAAAGTTACAAACGAAGTGGCCTCCCTGTTTATCCCTGCCGACAGAAAGTCCAGC	30
TRAV4	TRAV4_chr14_22205140_22205260	AAGACAAAAGTTACAAACGAAGTGGCCTCCCTGTTTATCCCTGCCGACAGAAAGTCCAGCACTCTGAGCCTGCCCCGGGTTTCCCTGAGCGACACTGCTGTGTACTACTGCCTCGTGGGT	30
TRAV4	TRAV4_chr14_22205200_22205320	ACTCTGAGCCTGCCCCGGGTTTCCCTGAGCGACACTGCTGTGTACTACTGCCTCGTGGGTGACACACAGTGAGACAGATGGGCCTGCACCTGTGCCGTTTTCCTCTGTGGGGTGGGAGTC	30
TRAV4	TRAV4_chr14_22205260_22205380	GACACACAGTGAGACAGATGGGCCTGCACCTGTGCCGTTTTCCTCTGTGGGGTGGGAGTCACAGCCTAGAAAGAAGTCCAAAAGTGCTTTCTAAAATTTTTATTTTCAAAAGGTATTAGC	30
TRAV4	TRAV4_chr14_22205320_22205439	ACAGCCTAGAAAGAAGTCCAAAAGTGCTTTCTAAAATTTTTATTTTCAAAAGGTATTAGCAAATTTATGTATTCTTCTACTATTTGCAAAATCAATCTTATTTATTTTTTAAATAGGTAT	30
TRAV4	TRAV4_chr14_22204480_22204600	TCCTAGTTTGCACCTAGAATATGAGGCAAGTGGCGAGAGTGATCGTGTTCCTGACCCTGAGTGAGTTATTTTGGGATGAAGAGGAATGGGATCTGGGCCTGATGATGCTGGAAAGGAATC	30
TRAV4	TRAV4_chr14_22204540_22204660	GTGAGTTATTTTGGGATGAAGAGGAATGGGATCTGGGCCTGATGATGCTGGAAAGGAATCTGGAACTTTGCCTGCTAGCAGTTGCTCTTTATCCAAGATGTAGAGGGATAGCTTCAGGGT	30
TRAV4	TRAV4_chr14_22204600_22204720	TGGAACTTTGCCTGCTAGCAGTTGCTCTTTATCCAAGATGTAGAGGGATAGCTTCAGGGTTCCATTTTTCTCCAGGCAGCTCCTGAGCATTTATGTGAGATGTGTCTCAGGGCAGCAAAG	30
TRAV4	TRAV4_chr14_22204660_22204780	TCCATTTTTCTCCAGGCAGCTCCTGAGCATTTATGTGAGATGTGTCTCAGGGCAGCAAAGATTTTCGGGGTTTCTAATCCCTAGGGTCTATCCATGGGAGGGAGATAGTAAACCTGACAC	30
TRAV4	TRAV4_chr14_22204720_22204840	ATTTTCGGGGTTTCTAATCCCTAGGGTCTATCCATGGGAGGGAGATAGTAAACCTGACACTTCTGTGTATGCCTGGGATAAATATTTTTGTACTGAAACATAAATGAGAAGTAAATTGTA	30
TRAV4	TRAV4_chr14_22204780_22204900	TTCTGTGTATGCCTGGGATAAATATTTTTGTACTGAAACATAAATGAGAAGTAAATTGTATGTACATGTATATGGCAGGGAAGTAGAGCGTGGGGATGGATTTGACTGTGAGAGGGAACC	30
TRAV4	TRAV4_chr14_22204840_22204960	TGTACATGTATATGGCAGGGAAGTAGAGCGTGGGGATGGATTTGACTGTGAGAGGGAACCGTGGGGCTACTGAGTGGGACCGTCTAACTTACCTTGCTTTCAGGATAGGGGCTAGGATTG	30
TRAV4	TRAV4_chr14_22204900_22205020	GTGGGGCTACTGAGTGGGACCGTCTAACTTACCTTGCTTTCAGGATAGGGGCTAGGATTGTGTTTTACTCCCATAGGTACTTTGAGCCTTGCTAAGACCACCCAGCCCATCTCCATGGAC	30
TRAV4	TRAV4_chr14_22205507_22205627	TGGTCCCTGAGTACTCAATTATCAAAGTGAGGTATCTGTGGTATTTATACTATTGTTGCTAAGTTCACTGGTACTCCTCAGTTTGTGTGTATAGACAGACACACACTACATATACTTTAT	30
TRAV4	TRAV4_chr14_22205567_22205687	AAGTTCACTGGTACTCCTCAGTTTGTGTGTATAGACAGACACACACTACATATACTTTATATGCATACCACGCACAGTCAACATGGGCAATATGCTTCTTAGCTTTTGAAACATTTAGCC	30
TRAV5	TRAV5_chr14_22217396_22217516	TGCTTTGGAGGAAAGGAAGAGATACTTGATAATATAGCTCTCTTGGCTGGAGATTGCAGGTCCCAGTGGGGAGAACAATGAAGACATTTGCTGGATTTTCGTTCCTGTTTTTGTGGCTGC	30
TRAV5	TRAV5_chr14_22217936_22218056	CATTGCAGACACCCAGACTGGGGACTCAGCTATCTACTTCTGTGCAGAGAGTACACATTGCTTCTCAGGCACCTGTATCCTGTACCCAAACCTGCACCTGGGACTAAAGCCACACTCTAT	30
TRAV5	TRAV5_chr14_22217996_22218116	CTTCTCAGGCACCTGTATCCTGTACCCAAACCTGCACCTGGGACTAAAGCCACACTCTATTTCCTTTACCTTTAAGTCAGGGATTTTGCTGTAAGGTATTTTTAATGTACGGACATTACA	30
TRAV5	TRAV5_chr14_22218056_22218176	TTCCTTTACCTTTAAGTCAGGGATTTTGCTGTAAGGTATTTTTAATGTACGGACATTACAAAACATCCTAAAAGGTCAGTTTCAAAATGACTTAATGATTTTCAGAACATTTTGATTAAA	30
TRAV5	TRAV5_chr14_22218116_22218236	AAACATCCTAAAAGGTCAGTTTCAAAATGACTTAATGATTTTCAGAACATTTTGATTAAACTCTTTTTGGGAGTTAATGATTTCTTAGTTGATATCCTGGTCTTAGGGTTGACTTTATGG	30
TRAV5	TRAV5_chr14_22218176_22218296	CTCTTTTTGGGAGTTAATGATTTCTTAGTTGATATCCTGGTCTTAGGGTTGACTTTATGGGTGCCATAAAGTCATCTGAATGATTTCTCCCCTACCAAGGACATCTTGGTGTCAGAGAAT	30
TRAV5	TRAV5_chr14_22218236_22218356	GTGCCATAAAGTCATCTGAATGATTTCTCCCCTACCAAGGACATCTTGGTGTCAGAGAATCCTCTCCTTGATGGAGTCTTTTATCTTTTAACATTAGTATTTATTAACTTTTTCTAACTA	30
TRAV5	TRAV5_chr14_22218296_22218416	CCTCTCCTTGATGGAGTCTTTTATCTTTTAACATTAGTATTTATTAACTTTTTCTAACTATAAATATATTAAGTGCACGGTATAGGAAAAAACAGGAAATTATAAAATAGAAAATCAAAA	30
TRAV5	TRAV5_chr14_22217456_22217576	TCCCAGTGGGGAGAACAATGAAGACATTTGCTGGATTTTCGTTCCTGTTTTTGTGGCTGCAGCTGGACTGTGAGTCGAGAGCTTTTGGGGAACAGAGGGTTTAGTAAATACTCATTAGAA	30
TRAV5	TRAV5_chr14_22217516_22217636	AGCTGGACTGTGAGTCGAGAGCTTTTGGGGAACAGAGGGTTTAGTAAATACTCATTAGAAGTCTGAGGAGGAGACTCATCTGGTCTTTTCCAGAATGTCTGAAGTTACTACAGTGAAAAA	30
TRAV5	TRAV5_chr14_22217576_22217696	GTCTGAGGAGGAGACTCATCTGGTCTTTTCCAGAATGTCTGAAGTTACTACAGTGAAAAAAATAAAAAAGCAAACTCCAGAGAATGATGGCCTGATGATCTTGTCTGACTTTTCCTTTTG	30
TRAV5	TRAV5_chr14_22217636_22217756	AATAAAAAAGCAAACTCCAGAGAATGATGGCCTGATGATCTTGTCTGACTTTTCCTTTTGCACAGGTATGAGTAGAGGAGAGGATGTGGAGCAGAGTCTTTTCCTGAGTGTCCGAGAGGG	30
TRAV5	TRAV5_chr14_22217696_22217816	CACAGGTATGAGTAGAGGAGAGGATGTGGAGCAGAGTCTTTTCCTGAGTGTCCGAGAGGGAGACAGCTCCGTTATAAACTGCACTTACACAGACAGCTCCTCCACCTACTTATACTGGTA	30
TRAV5	TRAV5_chr14_22217756_22217876	AGACAGCTCCGTTATAAACTGCACTTACACAGACAGCTCCTCCACCTACTTATACTGGTATAAGCAAGAACCTGGAGCAGGTCTCCAGTTGCTGACGTATATTTTTTCAAATATGGACAT	30
TRAV5	TRAV5_chr14_22217816_22217936	TAAGCAAGAACCTGGAGCAGGTCTCCAGTTGCTGACGTATATTTTTTCAAATATGGACATGAAACAAGACCAAAGACTCACTGTTCTATTGAATAAAAAGGATAAACATCTGTCTCTGCG	30
TRAV5	TRAV5_chr14_22217876_22217996	GAAACAAGACCAAAGACTCACTGTTCTATTGAATAAAAAGGATAAACATCTGTCTCTGCGCATTGCAGACACCCAGACTGGGGACTCAGCTATCTACTTCTGTGCAGAGAGTACACATTG	30
TRAV6	TRAV6_chr14_22236721_22236841	TCAAACTAAACAGAATGGCTTTTTGGCTGAGAAGGCTGGGTCTACATTTCAGGCCACATTTGGGGAGACGAATGGAGTCATTCCTGGGAGGTGTTTTGCTGATTTTGTGGCTTCAAGTGG	30
TRAV6	TRAV6_chr14_22237261_22237381	GTTTCATATCACAGCCTCCCAGCCTGCAGACTCAGCTACCTACCTCTGTGCTCTAGACACACAGTAGTGCCCTGGCAGCTGCTTCCTGCACCCAAACTCTGCTAACTCTCACAATCAGAG	30
TRAV6	TRAV6_chr14_22237321_22237441	ACAGTAGTGCCCTGGCAGCTGCTTCCTGCACCCAAACTCTGCTAACTCTCACAATCAGAGCTCATGGCTGTGCTGTCTCCCAAAGGCTAATCACAGCTCCTGACAGAATGGGGGGGTGTT	30
TRAV6	TRAV6_chr14_22237381_22237501	CTCATGGCTGTGCTGTCTCCCAAAGGCTAATCACAGCTCCTGACAGAATGGGGGGGTGTTAGTTGAAAGGGCAATTTTCAAAACAAACAAACAAATGCTCTGAAGAATTCCTCAGAGAAA	30
TRAV6	TRAV6_chr14_22237441_22237561	AGTTGAAAGGGCAATTTTCAAAACAAACAAACAAATGCTCTGAAGAATTCCTCAGAGAAAGGAGGGAGGACTTGCTTTTAAAAAATGCATAAATTCTGCTTAGTTTTTGTGACTAGCCTA	30
TRAV6	TRAV6_chr14_22237501_22237621	GGAGGGAGGACTTGCTTTTAAAAAATGCATAAATTCTGCTTAGTTTTTGTGACTAGCCTAGAGCAGCGTGATAAATTTATGGAGTTAAACACATTACACTTAAGCATTAAAACATGGATT	30
TRAV6	TRAV6_chr14_22237561_22237681	GAGCAGCGTGATAAATTTATGGAGTTAAACACATTACACTTAAGCATTAAAACATGGATTCTTCTAGATGAAAAAATAATCCAAACATTTTTGAGTCCCTTCCCAAACTGAACACTGAAT	30
TRAV6	TRAV6_chr14_22237621_22237741	CTTCTAGATGAAAAAATAATCCAAACATTTTTGAGTCCCTTCCCAAACTGAACACTGAATAATGATGATGATGATGATAATGATAAAAAATTGACCTTTTTAAAAATTGTTCATCTTATG	30
TRAV6	TRAV6_chr14_22236781_22236901	TGGGGAGACGAATGGAGTCATTCCTGGGAGGTGTTTTGCTGATTTTGTGGCTTCAAGTGGACTGTGAGTTGGAGATTTCCTGTTGATGGAGACAGAGAGATCCAGGGCTGCAGTGCACAG	30
TRAV6	TRAV6_chr14_22236841_22236961	ACTGTGAGTTGGAGATTTCCTGTTGATGGAGACAGAGAGATCCAGGGCTGCAGTGCACAGGATGAAGGGGAGGGGCTAGGATCCATTCTTCCCCATCTTTGGTTATATCTGGGGTTGTGG	30
TRAV6	TRAV6_chr14_22236901_22237021	GATGAAGGGGAGGGGCTAGGATCCATTCTTCCCCATCTTTGGTTATATCTGGGGTTGTGGGAGGAAAATAGACTCAACAGTGTCAGTGTAGTGACTAACCCTCCTACTTTTGGTGTTGTG	30
TRAV6	TRAV6_chr14_22236961_22237081	GAGGAAAATAGACTCAACAGTGTCAGTGTAGTGACTAACCCTCCTACTTTTGGTGTTGTGTTTCTGCCTAGGGGTGAAGAGCCAAAAGATAGAACAGAATTCCGAGGCCCTGAACATTCA	30
TRAV6	TRAV6_chr14_22237021_22237141	TTTCTGCCTAGGGGTGAAGAGCCAAAAGATAGAACAGAATTCCGAGGCCCTGAACATTCAGGAGGGTAAAACGGCCACCCTGACCTGCAACTATACAAACTATTCCCCAGCATACTTACA	30
TRAV6	TRAV6_chr14_22237081_22237201	GGAGGGTAAAACGGCCACCCTGACCTGCAACTATACAAACTATTCCCCAGCATACTTACAGTGGTACCGACAAGATCCAGGAAGAGGCCCTGTTTTCTTGCTACTCATACGTGAAAATGA	30
TRAV6	TRAV6_chr14_22237141_22237261	GTGGTACCGACAAGATCCAGGAAGAGGCCCTGTTTTCTTGCTACTCATACGTGAAAATGAGAAAGAAAAAAGGAAAGAAAGACTGAAGGTCACCTTTGATACCACCCTTAAACAGAGTTT	30
TRAV6	TRAV6_chr14_22237201_22237321	GAAAGAAAAAAGGAAAGAAAGACTGAAGGTCACCTTTGATACCACCCTTAAACAGAGTTTGTTTCATATCACAGCCTCCCAGCCTGCAGACTCAGCTACCTACCTCTGTGCTCTAGACAC	30
TRAV7	TRAV7_chr14_22251130_22251250	TAAAAGAAACAAACAATAAAAGCTTTGTTTGGCTACATAATTTTATGCAGCATTTTTGGTATCAAGACAAAGTATCAGGATGGAGAAGATGCGGAGACCTGTCCTAATTATATTTTGTCT	30
TRAV7	TRAV7_chr14_22251670_22251790	TACAGCCGTGCAGCCTGAAGATTCAGCCACCTATTTCTGTGCTGTAGATGCACAGTACTCCCTAGGCACCTGCAACCTGTATCCAAACATGCAGCTGGGTAGAAGTACCATAACAGAAGC	30
TRAV7	TRAV7_chr14_22251730_22251850	CCTAGGCACCTGCAACCTGTATCCAAACATGCAGCTGGGTAGAAGTACCATAACAGAAGCATCAGCAATAGGGGCCCTGAGCCTGAGTAGACGTGAAGAACTAAGGCATGAGTATGACCA	30
TRAV7	TRAV7_chr14_22251790_22251910	ATCAGCAATAGGGGCCCTGAGCCTGAGTAGACGTGAAGAACTAAGGCATGAGTATGACCAGAGAGGGGAGGAGATAAAGGGTGCTGTTCATTTGACTCATGTATCTTTTATCAGGCCACC	30
TRAV7	TRAV7_chr14_22251850_22251970	GAGAGGGGAGGAGATAAAGGGTGCTGTTCATTTGACTCATGTATCTTTTATCAGGCCACCCTTCACAAAGACCGTCTTTGTGCCTTATTTGAATTGATCAATCCTGACCCTTCCTATCTT	30
TRAV7	TRAV7_chr14_22251910_22252030	CTTCACAAAGACCGTCTTTGTGCCTTATTTGAATTGATCAATCCTGACCCTTCCTATCTTCAGCAGAATCCTTTAGTGCCCAGGTCAGTCTTCTAGCATAGAGAGCACTTGTTCTCTTCT	30
TRAV7	TRAV7_chr14_22251970_22252090	CAGCAGAATCCTTTAGTGCCCAGGTCAGTCTTCTAGCATAGAGAGCACTTGTTCTCTTCTCAGGCCTGGTGGAAACACATGTCAAAGAAATTTGAAGACTGTTGTTTTTCTACTGTAAAA	30
TRAV7	TRAV7_chr14_22252030_22252150	CAGGCCTGGTGGAAACACATGTCAAAGAAATTTGAAGACTGTTGTTTTTCTACTGTAAAATCTGACAAAGGAACTACAATGGTTGGAATCATATGTGAAAAATGCTGTAGCAGTGGTTTT	30
TRAV7	TRAV7_chr14_22251190_22251310	ATCAAGACAAAGTATCAGGATGGAGAAGATGCGGAGACCTGTCCTAATTATATTTTGTCTATGTCTTGGCTGTAAGTTGAGGGTTCTAAGAACTGGGGACCCCAGGAGACATTTATTCAA	30
TRAV7	TRAV7_chr14_22251250_22251370	ATGTCTTGGCTGTAAGTTGAGGGTTCTAAGAACTGGGGACCCCAGGAGACATTTATTCAAGTCCTTTTGGGGAGATGGGGATGTAGTCTGGACTTACTTGTCATTGCTTGTTTGAGATTA	30
TRAV7	TRAV7_chr14_22251310_22251430	GTCCTTTTGGGGAGATGGGGATGTAGTCTGGACTTACTTGTCATTGCTTGTTTGAGATTAAGAAATAAAATTATGAAAGGTCTAAATTAAAATGTACATATTGTACCTGATGTCTTTCTG	30
TRAV7	TRAV7_chr14_22251370_22251490	AGAAATAAAATTATGAAAGGTCTAAATTAAAATGTACATATTGTACCTGATGTCTTTCTGAATAGGGGCAAATGGAGAAAACCAGGTGGAGCACAGCCCTCATTTTCTGGGACCCCAGCA	30
TRAV7	TRAV7_chr14_22251430_22251550	AATAGGGGCAAATGGAGAAAACCAGGTGGAGCACAGCCCTCATTTTCTGGGACCCCAGCAGGGAGACGTTGCCTCCATGAGCTGCACGTACTCTGTCAGTCGTTTTAACAATTTGCAGTG	30
TRAV7	TRAV7_chr14_22251490_22251610	GGGAGACGTTGCCTCCATGAGCTGCACGTACTCTGTCAGTCGTTTTAACAATTTGCAGTGGTACAGGCAAAATACAGGGATGGGTCCCAAACACCTATTATCCATGTATTCAGCTGGATA	30
TRAV7	TRAV7_chr14_22251550_22251670	GTACAGGCAAAATACAGGGATGGGTCCCAAACACCTATTATCCATGTATTCAGCTGGATATGAGAAGCAGAAAGGAAGACTAAATGCTACATTACTGAAGAATGGAAGCAGCTTGTACAT	30
TRAV7	TRAV7_chr14_22251610_22251730	TGAGAAGCAGAAAGGAAGACTAAATGCTACATTACTGAAGAATGGAAGCAGCTTGTACATTACAGCCGTGCAGCCTGAAGATTCAGCCACCTATTTCTGTGCTGTAGATGCACAGTACTC	30
TRAV8-1	TRAV8-1_chr14_22265492_22265612	CACGCTCGCTATTCTCAAGACCTGGGTTCCAGCCACTTTCCTACTGGCCCCGAGGAGAATTTCCAAAGAGACGCCTGCAGTGTTTCCACAGCTCAGCCATGCTCCTGTTGCTCATACCAG	30
TRAV8-1	TRAV8-1_chr14_22266032_22266152	GCTGAGTACTTCTGTGCCGTGAATGCCACAGTGTCTGGGACTGCAAAGGGAGCTGAACACAAACTTCCTAAGGTGCTAGGGAGAATAACTGCCTCTGAAAGATTTTGGATTCTGTCACAG	30
TRAV8-1	TRAV8-1_chr14_22266092_22266211	AAACTTCCTAAGGTGCTAGGGAGAATAACTGCCTCTGAAAGATTTTGGATTCTGTCACAGTAGAAACCATGATGTTAGTATTTTTAAAAAAATTTATTTTTAATTTTTATGGATACATAG	30
TRAV8-1	TRAV8-1_chr14_22265552_22265672	TTCCAAAGAGACGCCTGCAGTGTTTCCACAGCTCAGCCATGCTCCTGTTGCTCATACCAGTGCTGGGGATGATTTTTGCCCTGAGTGAGTAACATTCTATTATGGTCTCTAGTTCCACAG	30
TRAV8-1	TRAV8-1_chr14_22265612_22265732	TGCTGGGGATGATTTTTGCCCTGAGTGAGTAACATTCTATTATGGTCTCTAGTTCCACAGAAGTAACTGTTTTCTGATTCAAATCTTAGTAGAAATACTTTTCATAGACAAGTCTGCACT	30
TRAV8-1	TRAV8-1_chr14_22265672_22265792	AAGTAACTGTTTTCTGATTCAAATCTTAGTAGAAATACTTTTCATAGACAAGTCTGCACTATTTTCACTGATACAACATTGATTTTTTCAGGAGATGCCAGAGCCCAGTCTGTGAGCCAG	30
TRAV8-1	TRAV8-1_chr14_22265732_22265852	ATTTTCACTGATACAACATTGATTTTTTCAGGAGATGCCAGAGCCCAGTCTGTGAGCCAGCATAACCACCACGTAATTCTCTCTGAAGCAGCCTCACTGGAGTTGGGATGCAACTATTCC	30
TRAV8-1	TRAV8-1_chr14_22265792_22265912	CATAACCACCACGTAATTCTCTCTGAAGCAGCCTCACTGGAGTTGGGATGCAACTATTCCTATGGTGGAACTGTTAATCTCTTCTGGTATGTCCAGTACCCTGGTCAACACCTTCAGCTT	30
TRAV8-1	TRAV8-1_chr14_22265852_22265972	TATGGTGGAACTGTTAATCTCTTCTGGTATGTCCAGTACCCTGGTCAACACCTTCAGCTTCTCCTCAAGTACTTTTCAGGGGATCCACTGGTTAAAGGCATCAAGGGCTTTGAGGCTGAA	30
TRAV8-1	TRAV8-1_chr14_22265912_22266032	CTCCTCAAGTACTTTTCAGGGGATCCACTGGTTAAAGGCATCAAGGGCTTTGAGGCTGAATTTATAAAGAGTAAATTCTCCTTTAATCTGAGGAAACCCTCTGTGCAGTGGAGTGACACA	30
TRAV8-1	TRAV8-1_chr14_22265972_22266092	TTTATAAAGAGTAAATTCTCCTTTAATCTGAGGAAACCCTCTGTGCAGTGGAGTGACACAGCTGAGTACTTCTGTGCCGTGAATGCCACAGTGTCTGGGACTGCAAAGGGAGCTGAACAC	30
TRAV9-1	TRAV9-1_chr14_22279475_22279595	AAAAAAAGCCAGAAGTGAAGATACAGGATTGACTTTTGAAAGAACAGTCAACAATCCTTTGAGTTTAGGATCTTGCCCACAAAGGGGTGCATCTTCCTAACACATTCACATTTCCTGCTC	30
TRAV9-1	TRAV9-1_chr14_22280015_22280135	GCCATGAAGGCCAATGACAAGGGAAGGAACAAAGGTTTTGAAGCCATGTACCGTAAAGAAACCACTTCTTTCCACTTGGAGAAAGACTCAGTTCAAGAGTCAGACTCCGCTGTGTACTTC	30
TRAV9-1	TRAV9-1_chr14_22280075_22280195	ACCACTTCTTTCCACTTGGAGAAAGACTCAGTTCAAGAGTCAGACTCCGCTGTGTACTTCTGTGCTCTGAGTGACACAGTGACAGGGACTGCAGGGGAAGCTGAGCACAAACTCTGAGCA	30
TRAV9-1	TRAV9-1_chr14_22280135_22280255	TGTGCTCTGAGTGACACAGTGACAGGGACTGCAGGGGAAGCTGAGCACAAACTCTGAGCAGCACGAGGGGCCTGGCTGCTGAGTGTAAGCCACTGTGATCCCCTCTGGTTAGGGACCAGG	30
TRAV9-1	TRAV9-1_chr14_22280195_22280315	GCACGAGGGGCCTGGCTGCTGAGTGTAAGCCACTGTGATCCCCTCTGGTTAGGGACCAGGAACTACTCTACTATTGTTGCCCACCACCCACCCTAGGCACTCCTAGTGTGAAAGCCATCC	30
TRAV9-1	TRAV9-1_chr14_22280255_22280375	AACTACTCTACTATTGTTGCCCACCACCCACCCTAGGCACTCCTAGTGTGAAAGCCATCCAAATAAACTCTAAAACACTATAGAATAACTAAAAGTAAAAATACCTCACACCAGATGCTT	30
TRAV9-1	TRAV9-1_chr14_22280315_22280435	AAATAAACTCTAAAACACTATAGAATAACTAAAAGTAAAAATACCTCACACCAGATGCTTTAACAATGAGAGTGAAAACAGAATGTCACCATAGTTCCTCAACCTTGTTTGAAATTTGTG	30
TRAV9-1	TRAV9-1_chr14_22280375_22280495	TAACAATGAGAGTGAAAACAGAATGTCACCATAGTTCCTCAACCTTGTTTGAAATTTGTGATTTTAAAAGTATAAAACCTTGAGATAAATGAAATGGTCTAGCTGCTCATCCCTGTATAA	30
TRAV9-1	TRAV9-1_chr14_22280435_22280555	ATTTTAAAAGTATAAAACCTTGAGATAAATGAAATGGTCTAGCTGCTCATCCCTGTATAAAATGTAGCCTCCTGACCTTGTCTCAGGCCATCCAAGGAAATAGTATGCTTACAGACACAG	30
TRAV9-1	TRAV9-1_chr14_22280495_22280615	AATGTAGCCTCCTGACCTTGTCTCAGGCCATCCAAGGAAATAGTATGCTTACAGACACAGCTGTGACAGATGAGGTTGCAAATGCTTAATGCATACCTGAGTGGGGTATACATTCAGCTG	30
TRAV9-1	TRAV9-1_chr14_22279535_22279655	GAGTTTAGGATCTTGCCCACAAAGGGGTGCATCTTCCTAACACATTCACATTTCCTGCTCACGCTCATTTCTTCAGTGTGACCTTAACTTTTCCTCACACTAAGAAGACAAGACCCAAGG	30
TRAV9-1	TRAV9-1_chr14_22279595_22279715	ACGCTCATTTCTTCAGTGTGACCTTAACTTTTCCTCACACTAAGAAGACAAGACCCAAGGGCACCAGAGGGTCTAAAAATGAATTCTTCTCCAGGACCAGCGATTGCACTATTCTTAATG	30
TRAV9-1	TRAV9-1_chr14_22279655_22279775	GCACCAGAGGGTCTAAAAATGAATTCTTCTCCAGGACCAGCGATTGCACTATTCTTAATGTTTGGTAAGTAAAATGGCACTTAAAACTTAGAATCTTTTGTTCCATTATGTTGATGTAAT	30
TRAV9-1	TRAV9-1_chr14_22279715_22279835	TTTGGTAAGTAAAATGGCACTTAAAACTTAGAATCTTTTGTTCCATTATGTTGATGTAATCTGTAACCACAGTTTTCTCTAACGGGTACAGCTAAGATCACGTCTAAGGTAACTTGGTAT	30
TRAV9-1	TRAV9-1_chr14_22279775_22279895	CTGTAACCACAGTTTTCTCTAACGGGTACAGCTAAGATCACGTCTAAGGTAACTTGGTATAATTTGTTTATTTTTTTTTCAGGGGGAATCAATGGAGATTCAGTGGTCCAGACAGAAGGC	30
TRAV9-1	TRAV9-1_chr14_22279835_22279955	AATTTGTTTATTTTTTTTTCAGGGGGAATCAATGGAGATTCAGTGGTCCAGACAGAAGGCCAAGTGCTCCCCTCTGAAGGGGATTCCCTGATTGTGAACTGCTCCTATGAAACCACACAG	30
TRAV9-1	TRAV9-1_chr14_22279895_22280015	CAAGTGCTCCCCTCTGAAGGGGATTCCCTGATTGTGAACTGCTCCTATGAAACCACACAGTACCCTTCCCTTTTTTGGTATGTCCAATATCCTGGAGAAGGTCCACAGCTCCACCTGAAA	30
TRAV9-1	TRAV9-1_chr14_22279955_22280075	TACCCTTCCCTTTTTTGGTATGTCCAATATCCTGGAGAAGGTCCACAGCTCCACCTGAAAGCCATGAAGGCCAATGACAAGGGAAGGAACAAAGGTTTTGAAGCCATGTACCGTAAAGAA	30
TRAV10	TRAV10_chr14_22293590_22293710	CCCTTTGGTTAGTGTTAAAAAAAAAGAGAAGATGTTGAATACACAAGTCAACTTCTGGGAGCAGATCTCTGCAGAATAAAAATGAAAAAGCATCTGACGACCTTCTTGGTGATTTTGTGG	30
TRAV10	TRAV10_chr14_22294130_22294250	TCGAACGGAAGATATACAGCAACTCTGGATGCAGACACAAAGCAAAGCTCTCTGCACATCACAGCCTCCCAGCTCAGCGATTCAGCCTCCTACATCTGTGTGGTGAGCGCACTGTGCTCC	30
TRAV10	TRAV10_chr14_22294190_22294310	ACAGCCTCCCAGCTCAGCGATTCAGCCTCCTACATCTGTGTGGTGAGCGCACTGTGCTCCACAGGCACTTGAAGCCAGTATGCAAACCTGCACCTGGAGGTTATCAAGGAGGCATAGGAG	30
TRAV10	TRAV10_chr14_22294250_22294370	ACAGGCACTTGAAGCCAGTATGCAAACCTGCACCTGGAGGTTATCAAGGAGGCATAGGAGTTAGAGTAGACCGTTATTTTTTATGCAGAATATGATTTCACTAGTGAATATTTATCTCTC	30
TRAV10	TRAV10_chr14_22294310_22294430	TTAGAGTAGACCGTTATTTTTTATGCAGAATATGATTTCACTAGTGAATATTTATCTCTCCGACATGATTTGATTTGAGCTTGAGCCTAAAGTTCTACTTAGGCTCAAGTAGAATACATG	30
TRAV10	TRAV10_chr14_22294370_22294490	CGACATGATTTGATTTGAGCTTGAGCCTAAAGTTCTACTTAGGCTCAAGTAGAATACATGTCCTCAAGCGAGGATAAAGACATTCTCACTCAACACACAAAGTTAATTGCTACATCTGGG	30
TRAV10	TRAV10_chr14_22294430_22294550	TCCTCAAGCGAGGATAAAGACATTCTCACTCAACACACAAAGTTAATTGCTACATCTGGGTGTTCCCAAGGGCAAGACAGTCTGTCATGCTGTGTTACTATTGCTGAAGTAGATGACAGT	30
TRAV10	TRAV10_chr14_22294490_22294610	TGTTCCCAAGGGCAAGACAGTCTGTCATGCTGTGTTACTATTGCTGAAGTAGATGACAGTGTTGTTTGGAAGGGAGAGACTAGCTTGGTTTTTGATCTGGACACCTACCAGCAGAATGTC	30
TRAV10	TRAV10_chr14_22294550_22294670	GTTGTTTGGAAGGGAGAGACTAGCTTGGTTTTTGATCTGGACACCTACCAGCAGAATGTCAACTAAGTGAAAGAGCAACAAGTTTATGTGGCTGATGGAAATTTTTTTTTTTTTTTGAGA	30
TRAV10	TRAV10_chr14_22293650_22293770	GCAGATCTCTGCAGAATAAAAATGAAAAAGCATCTGACGACCTTCTTGGTGATTTTGTGGCTTTATTTTTATAGTAAGTTAGTGGAGAGTTTTAGCAAAGTTAACATAGTAAGTCAAGGG	30
TRAV10	TRAV10_chr14_22293710_22293830	CTTTATTTTTATAGTAAGTTAGTGGAGAGTTTTAGCAAAGTTAACATAGTAAGTCAAGGGAATATTTTCTTAGGATTTGGGGTGAAGATGTAGTCCACTGGGATAGGAGGAAGGGAGAAA	30
TRAV10	TRAV10_chr14_22293770_22293890	AATATTTTCTTAGGATTTGGGGTGAAGATGTAGTCCACTGGGATAGGAGGAAGGGAGAAAATGGGACCATTTTCTGTTTCACTTGGGATTCATTGTGGGGAGTAAGGAAGGGATGCAAAT	30
TRAV10	TRAV10_chr14_22293830_22293950	ATGGGACCATTTTCTGTTTCACTTGGGATTCATTGTGGGGAGTAAGGAAGGGATGCAAATTAGACAGTATTAATACTGGATGATGGATCTCTTGAATCTCACTTTTCTTTCTGAATAGGG	30
TRAV10	TRAV10_chr14_22293890_22294010	TAGACAGTATTAATACTGGATGATGGATCTCTTGAATCTCACTTTTCTTTCTGAATAGGGGGGAATGGCAAAAACCAAGTGGAGCAGAGTCCTCAGTCCCTGATCATCCTGGAGGGAAAG	30
TRAV10	TRAV10_chr14_22293950_22294070	GGGAATGGCAAAAACCAAGTGGAGCAGAGTCCTCAGTCCCTGATCATCCTGGAGGGAAAGAACTGCACTCTTCAATGCAATTATACAGTGAGCCCCTTCAGCAACTTAAGGTGGTATAAG	30
TRAV10	TRAV10_chr14_22294010_22294130	AACTGCACTCTTCAATGCAATTATACAGTGAGCCCCTTCAGCAACTTAAGGTGGTATAAGCAAGATACTGGGAGAGGTCCTGTTTCCCTGACAATCATGACTTTCAGTGAGAACACAAAG	30
TRAV10	TRAV10_chr14_22294070_22294190	CAAGATACTGGGAGAGGTCCTGTTTCCCTGACAATCATGACTTTCAGTGAGAACACAAAGTCGAACGGAAGATATACAGCAACTCTGGATGCAGACACAAAGCAAAGCTCTCTGCACATC	30
TRAV11	TRAV11_chr14_22297592_22297712	ACTATGAATATAAACTCAGAGAAACCAGAGATTTGGCTTGATAGTGTTTGAGGGCTCCCAGACCCCAGCCAGAGACCTCACTGAGTCTAAGTGATAAAAACGGAGAAGCCCTTGGGAGTT	30
TRAV11	TRAV11_chr14_22298132_22298252	TAAAGAACTGCTTGGAAAAGAAAAATTTTATAGTGTTTGGAATATCGCAGCCTCTCATCTGGGAGATTCAGCCACCTACTTCTGTGCTTTGCAGTAGTGTCTCCCCAGCACCTGCAGCCT	30
TRAV11	TRAV11_chr14_22298192_22298312	GGGAGATTCAGCCACCTACTTCTGTGCTTTGCAGTAGTGTCTCCCCAGCACCTGCAGCCTGTACCATAACCTGCAGCCGGGACCCTTGACACAGGCTAGCCTTGCAGGTGGGAGTGAAGA	30
TRAV11	TRAV11_chr14_22298252_22298372	GTACCATAACCTGCAGCCGGGACCCTTGACACAGGCTAGCCTTGCAGGTGGGAGTGAAGATTTTTTTTTTTTTTTTGTATAGAGGGAACTTTCTTTATGACCCGCATCTCCAAAATAGAA	30
TRAV11	TRAV11_chr14_22298312_22298432	TTTTTTTTTTTTTTTTGTATAGAGGGAACTTTCTTTATGACCCGCATCTCCAAAATAGAAGTGAAGGATAATGTATCTTTCTTATGTAATGAAACTGAATTTATATTAAATTAAATTTCC	30
TRAV11	TRAV11_chr14_22298372_22298491	GTGAAGGATAATGTATCTTTCTTATGTAATGAAACTGAATTTATATTAAATTAAATTTCCTTTTGTTATTATTTAAATTTCATTCCTTGATGCAGTTTGTACAGATTCTGAGCCTGTTTG	30
TRAV11	TRAV11_chr14_22297652_22297772	GACCCCAGCCAGAGACCTCACTGAGTCTAAGTGATAAAAACGGAGAAGCCCTTGGGAGTTTCATTCTTGATTTCCTCCTGGCAGCTGTGCTGTGAGTTGCTGGGCTCTGGAAATATCATA	30
TRAV11	TRAV11_chr14_22297712_22297832	TCATTCTTGATTTCCTCCTGGCAGCTGTGCTGTGAGTTGCTGGGCTCTGGAAATATCATAAAAAAGAGCAGATTGTAGTTTCTTCTTTATAAGTCTGGAAGTTATAGAAGGGTGGTTAGG	30
TRAV11	TRAV11_chr14_22297772_22297892	AAAAAGAGCAGATTGTAGTTTCTTCTTTATAAGTCTGGAAGTTATAGAAGGGTGGTTAGGGTCTCAGTGCTCACCTGTGGGGGCTGTGAAAAGAGAGTATATCTTCCAAATGAATGAATT	30
TRAV11	TRAV11_chr14_22297832_22297952	GTCTCAGTGCTCACCTGTGGGGGCTGTGAAAAGAGAGTATATCTTCCAAATGAATGAATTTCCGTGAATGAATGTCCTCTGTCTGTGGTTCTCTGTTTAAACAGGGGTGAATAGACTACA	30
TRAV11	TRAV11_chr14_22297892_22298012	TCCGTGAATGAATGTCCTCTGTCTGTGGTTCTCTGTTTAAACAGGGGTGAATAGACTACATACACTGGAGCAGAGTCCTTCATTCCTGAATATTCAGGAGGGAATGCATGCCGTTCTTAA	30
TRAV11	TRAV11_chr14_22297952_22298072	TACACTGGAGCAGAGTCCTTCATTCCTGAATATTCAGGAGGGAATGCATGCCGTTCTTAATTGTACTTATCAGGAGAGAACACTCTTCAATTTCCACTGGTTCCGGCAGGATCCGGGGAG	30
TRAV11	TRAV11_chr14_22298012_22298132	TTGTACTTATCAGGAGAGAACACTCTTCAATTTCCACTGGTTCCGGCAGGATCCGGGGAGAAGACTTGTGTCTTTGACCTTAATTCAATCAAGCCAGAAGGAGCAGGGAGACAAATATTT	30
TRAV11	TRAV11_chr14_22298072_22298192	AAGACTTGTGTCTTTGACCTTAATTCAATCAAGCCAGAAGGAGCAGGGAGACAAATATTTTAAAGAACTGCTTGGAAAAGAAAAATTTTATAGTGTTTGGAATATCGCAGCCTCTCATCT	30
TRAV11	TRAV11_chr14_22298533_22298653	ACCCCTTTGTGGTGCAGGCTCTGAGTCCATGAAGCAAGTTTTCTCCAGGCTATACCCTCATCAGGAACATTTTACCCATTTGATCATATCTTCATGATGTTTTTGTACCATCTATACCAT	30
TRAV11	TRAV11_chr14_22298539_22298659	TTGTGGTGCAGGCTCTGAGTCCATGAAGCAAGTTTTCTCCAGGCTATACCCTCATCAGGAACATTTTACCCATTTGATCATATCTTCATGATGTTTTTGTACCATCTATACCATTATTTA	30
TRAV12-1	TRAV12-1_chr14_22309319_22309439	TCTTTTTATGATTCCTAAAGTGGAAGAAATAAAGTATCTCTGCTATGTTCATTTCTTTTTGGATTGAAAATTTTAATCCTCAGTGAACCAGGGCAGAAAAGAATGATGATATCCTTGAGA	30
TRAV12-1	TRAV12-1_chr14_22309859_22309979	TTTACAGCACAGCTCAATAGAGCCAGCCAGTATATTTCCCTGCTCATCAGAGACTCCAAGCTCAGTGATTCAGCCACCTACCTCTGTGTGGTGAACACACAGTGCTCCCCAGACACCTGC	30
TRAV12-1	TRAV12-1_chr14_22309919_22310039	CTCAGTGATTCAGCCACCTACCTCTGTGTGGTGAACACACAGTGCTCCCCAGACACCTGCAGTCTGTACCCAAACCTGCTGGGCCCCAGGAATGCCTGATGTAGAGCTTAGACTGCAGGG	30
TRAV12-1	TRAV12-1_chr14_22309979_22310099	AGTCTGTACCCAAACCTGCTGGGCCCCAGGAATGCCTGATGTAGAGCTTAGACTGCAGGGCAGTAAAGTCCTCTTTGCTCTCTAGATTCAAGTGGAAATTAAGAGTACTAGTATGGAGGA	30
TRAV12-1	TRAV12-1_chr14_22310039_22310159	CAGTAAAGTCCTCTTTGCTCTCTAGATTCAAGTGGAAATTAAGAGTACTAGTATGGAGGACTGATTGATTAGGGAAGTATTATTATAATTCTGAAAATAATTGAGACCCTGAAGAAAAAT	30
TRAV12-1	TRAV12-1_chr14_22310099_22310219	CTGATTGATTAGGGAAGTATTATTATAATTCTGAAAATAATTGAGACCCTGAAGAAAAATGAAAGATACAGTCTTGGTCTGGTTAAAATATTTTCCAGTATTCTCTTTCTACTTTAGTTT	30
TRAV12-1	TRAV12-1_chr14_22310159_22310279	GAAAGATACAGTCTTGGTCTGGTTAAAATATTTTCCAGTATTCTCTTTCTACTTTAGTTTTAAAATATTTTTTATATTTCTTCTGGAGAGATTAAAAAAATAAATTTTTTTGAGATCATT	30
TRAV12-1	TRAV12-1_chr14_22310219_22310338	TAAAATATTTTTTATATTTCTTCTGGAGAGATTAAAAAAATAAATTTTTTTGAGATCATTGACAAACCAGAAGGATTACATATTCATTTCATACATACATCACAATCTATGCCATAAGCA	30
TRAV12-1	TRAV12-1_chr14_22309379_22309499	GGATTGAAAATTTTAATCCTCAGTGAACCAGGGCAGAAAAGAATGATGATATCCTTGAGAGTTTTACTGGTGATCCTGTGGCTTCAGTTAAGCTGTGAGTTGGGCATCTCTATAGGAACA	30
TRAV12-1	TRAV12-1_chr14_22309439_22309559	GTTTTACTGGTGATCCTGTGGCTTCAGTTAAGCTGTGAGTTGGGCATCTCTATAGGAACATAATGTACAATATTTTGAGATATTGTCTATCCTAGGCTGGGGGCTAGAAGCCTGAATTTT	30
TRAV12-1	TRAV12-1_chr14_22309499_22309619	TAATGTACAATATTTTGAGATATTGTCTATCCTAGGCTGGGGGCTAGAAGCCTGAATTTTTTCTCTAACTAAGAGAGTAGAAAGCCTGTAAAAACATGATTTGAATTCTGGGGAGTAAGC	30
TRAV12-1	TRAV12-1_chr14_22309559_22309679	TTCTCTAACTAAGAGAGTAGAAAGCCTGTAAAAACATGATTTGAATTCTGGGGAGTAAGCATTTACCTCCCAATTTGTCTTCTCTGTCTGACCACTGTCTTTTTCACAGGGGTTTGGAGC	30
TRAV12-1	TRAV12-1_chr14_22309619_22309739	ATTTACCTCCCAATTTGTCTTCTCTGTCTGACCACTGTCTTTTTCACAGGGGTTTGGAGCCAACGGAAGGAGGTGGAGCAGGATCCTGGACCCTTCAATGTTCCAGAGGGAGCCACTGTC	30
TRAV12-1	TRAV12-1_chr14_22309679_22309799	CAACGGAAGGAGGTGGAGCAGGATCCTGGACCCTTCAATGTTCCAGAGGGAGCCACTGTCGCTTTCAACTGTACTTACAGCAACAGTGCTTCTCAGTCTTTCTTCTGGTACAGACAGGAT	30
TRAV12-1	TRAV12-1_chr14_22309739_22309859	GCTTTCAACTGTACTTACAGCAACAGTGCTTCTCAGTCTTTCTTCTGGTACAGACAGGATTGCAGGAAAGAACCTAAGTTGCTGATGTCCGTATACTCCAGTGGTAATGAAGATGGAAGG	30
TRAV12-1	TRAV12-1_chr14_22309799_22309919	TGCAGGAAAGAACCTAAGTTGCTGATGTCCGTATACTCCAGTGGTAATGAAGATGGAAGGTTTACAGCACAGCTCAATAGAGCCAGCCAGTATATTTCCCTGCTCATCAGAGACTCCAAG	30
TRAV8-2	TRAV8-2_chr14_22314844_22314964	TCCAGCCCAACCTCCCCATTGCTCCTAGCTCCTGAGGCTCAGGACCCCTGGCTTCTGTCCTCCCTGCTCAGGGTCCTGCAGCGTTGCCTCTGCTCAGCCATGCTCCTGCTGCTCGTCCCA	30
TRAV8-2	TRAV8-2_chr14_22315384_22315503	ACTTCTGTGTTGTGAGTGACACAGTGCTTGAGACTGCAGGAGAGCTGAACACAAGCCTCCTGAGATGCTGAGACTTTCTGTGACTCAAGAACTCGACCTTGAAGTCTGTTTTATAATATT	30
TRAV8-2	TRAV8-2_chr14_22314904_22315024	TCCCTGCTCAGGGTCCTGCAGCGTTGCCTCTGCTCAGCCATGCTCCTGCTGCTCGTCCCAGTGCTCGAGGTGATTTTTACTCTGGGTGAGTAACATTCCATTCTTTTTCCTCCTTTTGTA	30
TRAV8-2	TRAV8-2_chr14_22314964_22315084	GTGCTCGAGGTGATTTTTACTCTGGGTGAGTAACATTCCATTCTTTTTCCTCCTTTTGTAAATGTGACTGTGTTGTAATTGCCTCTAAGTAGACTTCTTAGCGAAGTCAGCGCTGCTTTT	30
TRAV8-2	TRAV8-2_chr14_22315024_22315144	AATGTGACTGTGTTGTAATTGCCTCTAAGTAGACTTCTTAGCGAAGTCAGCGCTGCTTTTGCTTACACAGCATTGGTGTTGCAGGAGGAACCAGAGCCCAGTCGGTGACCCAGCTTGACA	30
TRAV8-2	TRAV8-2_chr14_22315084_22315204	GCTTACACAGCATTGGTGTTGCAGGAGGAACCAGAGCCCAGTCGGTGACCCAGCTTGACAGCCACGTCTCTGTCTCTGAAGGAACCCCGGTGCTGCTGAGGTGCAACTACTCATCTTCTT	30
TRAV8-2	TRAV8-2_chr14_22315144_22315264	GCCACGTCTCTGTCTCTGAAGGAACCCCGGTGCTGCTGAGGTGCAACTACTCATCTTCTTATTCACCATCTCTCTTCTGGTATGTGCAACACCCCAACAAAGGACTCCAGCTTCTCCTGA	30
TRAV8-2	TRAV8-2_chr14_22315204_22315324	ATTCACCATCTCTCTTCTGGTATGTGCAACACCCCAACAAAGGACTCCAGCTTCTCCTGAAGTACACATCAGCGGCCACCCTGGTTAAAGGCATCAACGGTTTTGAGGCTGAATTTAAGA	30
TRAV8-2	TRAV8-2_chr14_22315264_22315384	AGTACACATCAGCGGCCACCCTGGTTAAAGGCATCAACGGTTTTGAGGCTGAATTTAAGAAGAGTGAAACCTCCTTCCACCTGACGAAACCCTCAGCCCATATGAGCGACGCGGCTGAGT	30
TRAV8-2	TRAV8-2_chr14_22315324_22315444	AGAGTGAAACCTCCTTCCACCTGACGAAACCCTCAGCCCATATGAGCGACGCGGCTGAGTACTTCTGTGTTGTGAGTGACACAGTGCTTGAGACTGCAGGAGAGCTGAACACAAGCCTCC	30
TRAV8-3	TRAV8-3_chr14_22320654_22320774	CTTGGTCTCTTCAGACACTTTCCTTCCTGTTCTCTGGAGATCTTGCAGAAAAGAGCCTGCAGTGTTTCCCTTGTTCAGCCATGCTCCTGGAGCTTATCCCACTGCTGGGGATACATTTTG	30
TRAV8-3	TRAV8-3_chr14_22321194_22321314	GGTCTGCAGGGGGAGCTGAACACAAACTGCCTATGCTAGAGAAGTTTTCAGAGTTTCAGTATATCTCCCTGTGGTGTTTTCAAAGATCTCCTTTTTTATGATGGCGAATGAGGCAAAGAG	30
TRAV8-3	TRAV8-3_chr14_22321254_22321374	ATATCTCCCTGTGGTGTTTTCAAAGATCTCCTTTTTTATGATGGCGAATGAGGCAAAGAGGGCTAAGCCGACCCAGGCATTTCTATGTAATTCTGCAGTTCCTGTTATGCTCCATGTCCT	30
TRAV8-3	TRAV8-3_chr14_22321314_22321434	GGCTAAGCCGACCCAGGCATTTCTATGTAATTCTGCAGTTCCTGTTATGCTCCATGTCCTGATAAATTTTGTTTCAGAAGCTTTTTGCTCATTGTAGAAACTATATAATAGGAAATAGTA	30
TRAV8-3	TRAV8-3_chr14_22321374_22321494	GATAAATTTTGTTTCAGAAGCTTTTTGCTCATTGTAGAAACTATATAATAGGAAATAGTATTCTTGAATGATGGAAGAGATAGTATTCTTATAACAATCAAGTCCTCCATGACTTACCTT	30
TRAV8-3	TRAV8-3_chr14_22321434_22321554	TTCTTGAATGATGGAAGAGATAGTATTCTTATAACAATCAAGTCCTCCATGACTTACCTTGATGTTGTCTGCATTAGGGGGTTGACCATGTGAGCTGTGACATGGCCTCAGAGAAAATTG	30
TRAV8-3	TRAV8-3_chr14_22321494_22321614	GATGTTGTCTGCATTAGGGGGTTGACCATGTGAGCTGTGACATGGCCTCAGAGAAAATTGGTTTTCATTTATAATTTCATCTGTCATCTAATCTGGAAAATAGAAGATGATTTTCTCATG	30
TRAV8-3	TRAV8-3_chr14_22320714_22320834	AGTGTTTCCCTTGTTCAGCCATGCTCCTGGAGCTTATCCCACTGCTGGGGATACATTTTGTCCTGAGTGAGTAAAATTTCTTTATGGTCTCTAGTTCCACAGGTTCTGACTAGAAATGCT	30
TRAV8-3	TRAV8-3_chr14_22320774_22320894	TCCTGAGTGAGTAAAATTTCTTTATGGTCTCTAGTTCCACAGGTTCTGACTAGAAATGCTTGCTTTTTATACTGAGTCTGCACTGCTTTCACTGATAGTACATTGTTTTTCCAGGAACTG	30
TRAV8-3	TRAV8-3_chr14_22320834_22320954	TGCTTTTTATACTGAGTCTGCACTGCTTTCACTGATAGTACATTGTTTTTCCAGGAACTGCCAGAGCCCAGTCAGTGACCCAGCCTGACATCCACATCACTGTCTCTGAAGGAGCCTCAC	30
TRAV8-3	TRAV8-3_chr14_22320894_22321014	CCAGAGCCCAGTCAGTGACCCAGCCTGACATCCACATCACTGTCTCTGAAGGAGCCTCACTGGAGTTGAGATGTAACTATTCCTATGGGGCAACACCTTATCTCTTCTGGTATGTCCAGT	30
TRAV8-3	TRAV8-3_chr14_22320954_22321074	TGGAGTTGAGATGTAACTATTCCTATGGGGCAACACCTTATCTCTTCTGGTATGTCCAGTCCCCCGGCCAAGGCCTCCAGCTGCTCCTGAAGTACTTTTCAGGAGACACTCTGGTTCAAG	30
TRAV8-3	TRAV8-3_chr14_22321014_22321134	CCCCCGGCCAAGGCCTCCAGCTGCTCCTGAAGTACTTTTCAGGAGACACTCTGGTTCAAGGCATTAAAGGCTTTGAGGCTGAATTTAAGAGGAGTCAATCTTCCTTCAATCTGAGGAAAC	30
TRAV8-3	TRAV8-3_chr14_22321074_22321194	GCATTAAAGGCTTTGAGGCTGAATTTAAGAGGAGTCAATCTTCCTTCAATCTGAGGAAACCCTCTGTGCATTGGAGTGATGCTGCTGAGTACTTCTGTGCTGTGGGTGCCACAGTGCCTG	30
TRAV8-3	TRAV8-3_chr14_22321134_22321254	CCTCTGTGCATTGGAGTGATGCTGCTGAGTACTTCTGTGCTGTGGGTGCCACAGTGCCTGGGTCTGCAGGGGGAGCTGAACACAAACTGCCTATGCTAGAGAAGTTTTCAGAGTTTCAGT	30
TRAV13-1	TRAV13-1_chr14_22336935_22337055	AAACCCCTATGGCTGCCAGAGGAGAGAAGAGACAACCTGATGATAGAAGTAACTCTTATAACTGGAGGTTGCAGGTCAATGACTGATCTTAATTGGGAAGAACAAGGATGACATCCATTC	30
TRAV13-1	TRAV13-1_chr14_22337475_22337595	CAAACATTTCTCCCTGCACATCACAGAGACCCAACCTGAAGACTCGGCTGTCTACTTCTGTGCAGCAAGTACACATTGCTTCCCAGGCACCTGCTACCCGTACACAAACCTGAGACTGGA	30
TRAV13-1	TRAV13-1_chr14_22337535_22337655	TGCAGCAAGTACACATTGCTTCCCAGGCACCTGCTACCCGTACACAAACCTGAGACTGGAGCTGAAGCTGCACCCCCTTTCCTTTGTCATAGATCGTCAATTATAGCATTTGTCATATTG	30
TRAV13-1	TRAV13-1_chr14_22337595_22337715	GCTGAAGCTGCACCCCCTTTCCTTTGTCATAGATCGTCAATTATAGCATTTGTCATATTGTTTGTTTGCAAGTTGAAACTAACATATTGACATTTAAAGCATATAATAAAAAGGTTAGGT	30
TRAV13-1	TRAV13-1_chr14_22337655_22337774	TTTGTTTGCAAGTTGAAACTAACATATTGACATTTAAAGCATATAATAAAAAGGTTAGGTTCAATGTTTTTGTATTTTTAGTAGAGACTGGGTTTCACATGCTCAGCTAATTTTTTCTAT	30
TRAV13-1	TRAV13-1_chr14_22336995_22337115	ACTGGAGGTTGCAGGTCAATGACTGATCTTAATTGGGAAGAACAAGGATGACATCCATTCGAGCTGTATTTATATTCCTGTGGCTGCAGCTGGACTGTGAGTTGAGGGTATTTGGGTAAC	30
TRAV13-1	TRAV13-1_chr14_22337055_22337175	GAGCTGTATTTATATTCCTGTGGCTGCAGCTGGACTGTGAGTTGAGGGTATTTGGGTAACAGAGTATATTAGTGAATATTCTTCAGCAGTTCAAAGAGGAGACTTGCTTTATTCAGGTTT	30
TRAV13-1	TRAV13-1_chr14_22337115_22337235	AGAGTATATTAGTGAATATTCTTCAGCAGTTCAAAGAGGAGACTTGCTTTATTCAGGTTTCCTCTCGTTACTATGAAAAATAATTCTAGAGAGTAATGACCTAACAATCCCTCTTCTTTC	30
TRAV13-1	TRAV13-1_chr14_22337175_22337295	CCTCTCGTTACTATGAAAAATAATTCTAGAGAGTAATGACCTAACAATCCCTCTTCTTTCTCTGATTTTTTCTTTCTGCATAGTGGTGAATGGAGAGAATGTGGAGCAGCATCCTTCAAC	30
TRAV13-1	TRAV13-1_chr14_22337235_22337355	TCTGATTTTTTCTTTCTGCATAGTGGTGAATGGAGAGAATGTGGAGCAGCATCCTTCAACCCTGAGTGTCCAGGAGGGAGACAGCGCTGTTATCAAGTGTACTTATTCAGACAGTGCCTC	30
TRAV13-1	TRAV13-1_chr14_22337295_22337415	CCTGAGTGTCCAGGAGGGAGACAGCGCTGTTATCAAGTGTACTTATTCAGACAGTGCCTCAAACTACTTCCCTTGGTATAAGCAAGAACTTGGAAAAGGACCTCAGCTTATTATAGACAT	30
TRAV13-1	TRAV13-1_chr14_22337355_22337475	AAACTACTTCCCTTGGTATAAGCAAGAACTTGGAAAAGGACCTCAGCTTATTATAGACATTCGTTCAAATGTGGGCGAAAAGAAAGACCAACGAATTGCTGTTACATTGAACAAGACAGC	30
TRAV13-1	TRAV13-1_chr14_22337415_22337535	TCGTTCAAATGTGGGCGAAAAGAAAGACCAACGAATTGCTGTTACATTGAACAAGACAGCCAAACATTTCTCCCTGCACATCACAGAGACCCAACCTGAAGACTCGGCTGTCTACTTCTG	30
TRAV12-2	TRAV12-2_chr14_22356075_22356195	CATTCTAGGTGCATTTTTTAAGGGTTTAAAATTTGAATCCTCAGTGAACCAGGGCAGAGAAGAATGATGAAATCCTTGAGAGTTTTACTAGTGATCCTGTGGCTTCAGTTGAGCTGTGAG	30
TRAV12-2	TRAV12-2_chr14_22356615_22356735	TATGTTTCTCTGCTCATCAGAGACTCCCAGCCCAGTGATTCAGCCACCTACCTCTGTGCCGTGAACACACAGTGCTCCCCAGACACCTGCAGTCTGTACCCAAACCTGCCATGCCCCAGG	30
TRAV12-2	TRAV12-2_chr14_22356675_22356795	GTGAACACACAGTGCTCCCCAGACACCTGCAGTCTGTACCCAAACCTGCCATGCCCCAGGAATGCCTGATGTAGAGCTTAGACTGCAGGGTAGTGAAACTCCCCTTGCTCTCTAGTTTCA	30
TRAV12-2	TRAV12-2_chr14_22356735_22356855	AATGCCTGATGTAGAGCTTAGACTGCAGGGTAGTGAAACTCCCCTTGCTCTCTAGTTTCAAGTGGAAATTATAAGAACCAGTATGGAGGATTAATTAATTAGGGAAGTATTTTCATAATT	30
TRAV12-2	TRAV12-2_chr14_22356795_22356915	AGTGGAAATTATAAGAACCAGTATGGAGGATTAATTAATTAGGGAAGTATTTTCATAATTCTGAAAATAATTGAAACCCTGAAAAAAATAAAAACAAAAATCTTGGTCTGGTTGACATAT	30
TRAV12-2	TRAV12-2_chr14_22356855_22356975	CTGAAAATAATTGAAACCCTGAAAAAAATAAAAACAAAAATCTTGGTCTGGTTGACATATTTTTTAGTCCTGTTTTTCCACTATAGTTTTAAATATTTTTTTAATTGAGGTCTGACTGAT	30
TRAV12-2	TRAV12-2_chr14_22356915_22357035	TTTTTAGTCCTGTTTTTCCACTATAGTTTTAAATATTTTTTTAATTGAGGTCTGACTGATAAACAAAAAAGTATGTGTATTTACTTTATACATACAGCACAAACTATGCCATAACATATC	30
TRAV12-2	TRAV12-2_chr14_22356975_22357095	AAACAAAAAAGTATGTGTATTTACTTTATACATACAGCACAAACTATGCCATAACATATCCATAATTTCTAAAAGTTTACTTCCTCCCTCCTTTTTTAAAAATTGAGGTATGATTGCTAT	30
TRAV12-2	TRAV12-2_chr14_22356135_22356255	AGAATGATGAAATCCTTGAGAGTTTTACTAGTGATCCTGTGGCTTCAGTTGAGCTGTGAGTTTGGGGCATCTTTATATAGGAAAATAATGTACAGTATCTGGAGTTACTGTCTATTCTAG	30
TRAV12-2	TRAV12-2_chr14_22356195_22356315	TTTGGGGCATCTTTATATAGGAAAATAATGTACAGTATCTGGAGTTACTGTCTATTCTAGATCTATAGGTAGAAGCATGATTTTTTTTCTAACTAAGGGAAAGTAGGGGCACCAGTGAAA	30
TRAV12-2	TRAV12-2_chr14_22356255_22356375	ATCTATAGGTAGAAGCATGATTTTTTTTCTAACTAAGGGAAAGTAGGGGCACCAGTGAAAAGAGGATTTAAATTCTGGGGAGTAAGCATCTATTACCCAGCCAGTCTTCTCTGTCTGACC	30
TRAV12-2	TRAV12-2_chr14_22356315_22356435	AGAGGATTTAAATTCTGGGGAGTAAGCATCTATTACCCAGCCAGTCTTCTCTGTCTGACCACTGTCTTTTTCACAGGGGTTTGGAGCCAACAGAAGGAGGTGGAGCAGAATTCTGGACCC	30
TRAV12-2	TRAV12-2_chr14_22356375_22356495	ACTGTCTTTTTCACAGGGGTTTGGAGCCAACAGAAGGAGGTGGAGCAGAATTCTGGACCCCTCAGTGTTCCAGAGGGAGCCATTGCCTCTCTCAACTGCACTTACAGTGACCGAGGTTCC	30
TRAV12-2	TRAV12-2_chr14_22356435_22356555	CTCAGTGTTCCAGAGGGAGCCATTGCCTCTCTCAACTGCACTTACAGTGACCGAGGTTCCCAGTCCTTCTTCTGGTACAGACAATATTCTGGGAAAAGCCCTGAGTTGATAATGTTCATA	30
TRAV12-2	TRAV12-2_chr14_22356495_22356615	CAGTCCTTCTTCTGGTACAGACAATATTCTGGGAAAAGCCCTGAGTTGATAATGTTCATATACTCCAATGGTGACAAAGAAGATGGAAGGTTTACAGCACAGCTCAATAAAGCCAGCCAG	30
TRAV12-2	TRAV12-2_chr14_22356555_22356675	TACTCCAATGGTGACAAAGAAGATGGAAGGTTTACAGCACAGCTCAATAAAGCCAGCCAGTATGTTTCTCTGCTCATCAGAGACTCCCAGCCCAGTGATTCAGCCACCTACCTCTGTGCC	30
TRAV8-4	TRAV8-4_chr14_22362651_22362771	CCTGCCTGCTGCTCCTAGCTCCTGAGGCTCAGGGCCCTTGGCTTCTGTCCGCTCTGCTCAGGGCCCTCCAGCGTGGCCACTGCTCAGCCATGCTCCTGCTGCTCGTCCCAGTGCTCGAGG	30
TRAV8-4	TRAV8-4_chr14_22363191_22363310	ACTTCTGTGCTGTGAGTGACACAGTGCTTGAGACTGCAGGAGAGGTGAACATAAACCTCCTGAGATGCTGAGACTTTCTGTGACTCAAGAACTCAACCTTGAAGTCTGTTTTATAATATT	30
TRAV8-4	TRAV8-4_chr14_22362711_22362831	GGGCCCTCCAGCGTGGCCACTGCTCAGCCATGCTCCTGCTGCTCGTCCCAGTGCTCGAGGTGATTTTTACCCTGGGTTAGTAACATTCCATTACCTTTCTTCCTTTTGTAAATGTGACTG	30
TRAV8-4	TRAV8-4_chr14_22362771_22362891	TGATTTTTACCCTGGGTTAGTAACATTCCATTACCTTTCTTCCTTTTGTAAATGTGACTGTGTTGTAATTTTTTCTGAATAGAGACATCTTTTCTTCATAGCAAAGTCTGTGCTGCCTTT	30
TRAV8-4	TRAV8-4_chr14_22362831_22362951	TGTTGTAATTTTTTCTGAATAGAGACATCTTTTCTTCATAGCAAAGTCTGTGCTGCCTTTACTTACACAGCATTGGTGTTGCAGGAGGAACCAGAGCCCAGTCGGTGACCCAGCTTGGCA	30
TRAV8-4	TRAV8-4_chr14_22362891_22363011	ACTTACACAGCATTGGTGTTGCAGGAGGAACCAGAGCCCAGTCGGTGACCCAGCTTGGCAGCCACGTCTCTGTCTCTGAAGGAGCCCTGGTTCTGCTGAGGTGCAACTACTCATCGTCTG	30
TRAV8-4	TRAV8-4_chr14_22362951_22363071	GCCACGTCTCTGTCTCTGAAGGAGCCCTGGTTCTGCTGAGGTGCAACTACTCATCGTCTGTTCCACCATATCTCTTCTGGTATGTGCAATACCCCAACCAAGGACTCCAGCTTCTCCTGA	30
TRAV8-4	TRAV8-4_chr14_22363011_22363131	TTCCACCATATCTCTTCTGGTATGTGCAATACCCCAACCAAGGACTCCAGCTTCTCCTGAAGTACACATCAGCGGCCACCCTGGTTAAAGGCATCAACGGTTTTGAGGCTGAATTTAAGA	30
TRAV8-4	TRAV8-4_chr14_22363071_22363191	AGTACACATCAGCGGCCACCCTGGTTAAAGGCATCAACGGTTTTGAGGCTGAATTTAAGAAGAGTGAAACCTCCTTCCACCTGACGAAACCCTCAGCCCATATGAGCGACGCGGCTGAGT	30
TRAV8-4	TRAV8-4_chr14_22363131_22363251	AGAGTGAAACCTCCTTCCACCTGACGAAACCCTCAGCCCATATGAGCGACGCGGCTGAGTACTTCTGTGCTGTGAGTGACACAGTGCTTGAGACTGCAGGAGAGGTGAACATAAACCTCC	30
TRAV8-5	TRAV8-5_chr14_22371172_22371292	TGTTCTTGGTCTCTTCAGCCGCTTTCCTTCCTGTTCTCTGGAGATCTTGCAGAAAAGAGCCTGCAGTGTTTCCATTGCTCAGCCATGCTCCTGGTGCTCATCCCACTGCTGGGGATACAT	30
TRAV8-5	TRAV8-5_chr14_22371232_22371352	CTGCAGTGTTTCCATTGCTCAGCCATGCTCCTGGTGCTCATCCCACTGCTGGGGATACATTTTGTCCTGAGTGAGTAAAATTTCTTTATCATCTCTAGTTCCACAGGTTCTGACTAGAAA	30
TRAV8-5	TRAV8-5_chr14_22371292_22371412	TTTGTCCTGAGTGAGTAAAATTTCTTTATCATCTCTAGTTCCACAGGTTCTGACTAGAAATGCTTGCTTTTTATACTGAGTCTGCACTGCTTTCACTGATAGTACATTACTTTTTCAGGA	30
TRAV8-5	TRAV8-5_chr14_22371352_22371472	TGCTTGCTTTTTATACTGAGTCTGCACTGCTTTCACTGATAGTACATTACTTTTTCAGGAACTGTCAGAGCCCAGTCAGTGACCCAGCCTGACATCCGCATCACTGTCTCTGAAGGAGCC	30
TRAV8-5	TRAV8-5_chr14_22371412_22371531	ACTGTCAGAGCCCAGTCAGTGACCCAGCCTGACATCCGCATCACTGTCTCTGAAGGAGCCTCACTGGAGTTGAGATGTAACTATTCCTATGGGGCGATGTTGTGGGAAGTCAGGGACCCC	30
TRAV8-5	TRAV8-5_chr14_22372556_22372676	TCGGGGCAGGTTCCCCAATACGGCAACACCTTCTCTCTTCTGGCATGTCCAGTCCCCCGGCCAAGGCCTCCAGCTGCTCCTAAAGTACTTTTCAGGAGACACTCTGGTTCAAGGCATTGA	30
TRAV8-5	TRAV8-5_chr14_22373096_22373216	CTGTGACTGCATTAAGTGGTTGACTATGGGAATTTTGATATGGTCTAGGAGAACCTTGGTTTTCATTTATCATTTAATCTCTCAACTAACCCAGAAAACAAAACATAAGTTTCTCATGTT	30
TRAV8-5	TRAV8-5_chr14_22372616_22372736	CCAAGGCCTCCAGCTGCTCCTAAAGTACTTTTCAGGAGACACTCTGGTTCAAGGCATTGAAGGCTTTGAAGCTGAATTTAAGAGGAGTCAATCTTCCTTCAACCTGAGGAGACCCTCTGT	30
TRAV8-5	TRAV8-5_chr14_22372676_22372796	AGGCTTTGAAGCTGAATTTAAGAGGAGTCAATCTTCCTTCAACCTGAGGAGACCCTCTGTGCATTGGAGTGATGCTGCTGAGTACTTCTGTGCTGCAGGTACCACAGTGCCTGGGTCTGC	30
TRAV8-5	TRAV8-5_chr14_22372736_22372856	GCATTGGAGTGATGCTGCTGAGTACTTCTGTGCTGCAGGTACCACAGTGCCTGGGTCTGCAGGGGAGCTGAACACAAACTGCCTATGCTAGAGAAGTTTTCAGAGACTCAATGTATCTTC	30
TRAV8-5	TRAV8-5_chr14_22372796_22372916	AGGGGAGCTGAACACAAACTGCCTATGCTAGAGAAGTTTTCAGAGACTCAATGTATCTTCCTGTGGCATTTTCAAAGATCTCTTATTTTTATGATGGTGAGTGAGGCAAAGAGAGCTGAG	30
TRAV8-5	TRAV8-5_chr14_22372856_22372976	CTGTGGCATTTTCAAAGATCTCTTATTTTTATGATGGTGAGTGAGGCAAAGAGAGCTGAGCACATCCAGCCATTTCTATATAATTCTGCAATTCCTGCTATGTCCCATGTCAGATAAACT	30
TRAV8-5	TRAV8-5_chr14_22372916_22373036	CACATCCAGCCATTTCTATATAATTCTGCAATTCCTGCTATGTCCCATGTCAGATAAACTTTGTTTTAGAAGCTTTTTGTTAATTGAAGAAACTGCATAATAGGAAATAGTATTCTAGAA	30
TRAV8-5	TRAV8-5_chr14_22372976_22373096	TTGTTTTAGAAGCTTTTTGTTAATTGAAGAAACTGCATAATAGGAAATAGTATTCTAGAATGATGGAGGAGACATACTTCTTATCACCTAACAATCAGGTTCTCAAGGACCTTTCCTTGA	30
TRAV8-5	TRAV8-5_chr14_22373036_22373156	TGATGGAGGAGACATACTTCTTATCACCTAACAATCAGGTTCTCAAGGACCTTTCCTTGACTGTGACTGCATTAAGTGGTTGACTATGGGAATTTTGATATGGTCTAGGAGAACCTTGGT	30
TRAV13-2	TRAV13-2_chr14_22386351_22386471	AAAGGAATACCCGATGATGGAAGTAGCTCTTATGGCTGGAGATTGCAGGTTTATGACTGATCCTATTTGGGAAGAACAATGATGGCAGGCATTCGAGCTTTATTTATGTACTTGTGGCTG	30
TRAV13-2	TRAV13-2_chr14_22386891_22387011	CAACCTGGAGACTCAGCTGTCTACTTTTGTGCAGAGAATACACATTGCTTTCCAGGCATCTGTAACCATCACCCAAACCTGAGATGGGAGGTGAAGCAGCATCCCTTTCCTTTGCAATAA	30
TRAV13-2	TRAV13-2_chr14_22386951_22387071	TGTAACCATCACCCAAACCTGAGATGGGAGGTGAAGCAGCATCCCTTTCCTTTGCAATAAATTTTAGTTATAGCACTTGTCATTTTGTTTGTTCATAAGTGGAAACTAACATATAGATAT	30
TRAV13-2	TRAV13-2_chr14_22387011_22387131	ATTTTAGTTATAGCACTTGTCATTTTGTTTGTTCATAAGTGGAAACTAACATATAGATATTAAAACCATGTAATGAGGTTAGATTCAAAGTGACCCAGAAAGGTTTAGAGCATTTTGTTG	30
TRAV13-2	TRAV13-2_chr14_22387071_22387191	TAAAACCATGTAATGAGGTTAGATTCAAAGTGACCCAGAAAGGTTTAGAGCATTTTGTTGGCCAGTTGATGCTTAATGGATTCCGTTTTTCAAAAAAATATATGGTACGCATTTAAGTTA	30
TRAV13-2	TRAV13-2_chr14_22387131_22387250	GCCAGTTGATGCTTAATGGATTCCGTTTTTCAAAAAAATATATGGTACGCATTTAAGTTAACAACATGAAGTTTTGACACACATGTACATAGTAAAGTAAAGAGTCAGCTAAAGAGACGC	30
TRAV13-2	TRAV13-2_chr14_22386411_22386531	TCCTATTTGGGAAGAACAATGATGGCAGGCATTCGAGCTTTATTTATGTACTTGTGGCTGCAGCTGGACTGTAAGTTTAGAGTTTTGGGTAACACAGTATATTAGTTGATGATTTTGAGA	30
TRAV13-2	TRAV13-2_chr14_22386471_22386591	CAGCTGGACTGTAAGTTTAGAGTTTTGGGTAACACAGTATATTAGTTGATGATTTTGAGACATCCAGGGGGAAGTCTTGCTTTATTTAGGCTTCCTCTAGTTACTATAGAAAAAGAAAAT	30
TRAV13-2	TRAV13-2_chr14_22386531_22386651	CATCCAGGGGGAAGTCTTGCTTTATTTAGGCTTCCTCTAGTTACTATAGAAAAAGAAAATTCTGGAGAATAATAACTTGATAAACCTTTCTCTTTTTCTTTCTGCACAGGGGTGAGCAGA	30
TRAV13-2	TRAV13-2_chr14_22386591_22386711	TCTGGAGAATAATAACTTGATAAACCTTTCTCTTTTTCTTTCTGCACAGGGGTGAGCAGAGGAGAGAGTGTGGGGCTGCATCTTCCTACCCTGAGTGTCCAGGAGGGTGACAACTCTATT	30
TRAV13-2	TRAV13-2_chr14_22386651_22386771	GGAGAGAGTGTGGGGCTGCATCTTCCTACCCTGAGTGTCCAGGAGGGTGACAACTCTATTATCAACTGTGCTTATTCAAACAGCGCCTCAGACTACTTCATTTGGTACAAGCAAGAATCT	30
TRAV13-2	TRAV13-2_chr14_22386711_22386831	ATCAACTGTGCTTATTCAAACAGCGCCTCAGACTACTTCATTTGGTACAAGCAAGAATCTGGAAAAGGTCCTCAATTCATTATAGACATTCGTTCAAATATGGACAAAAGGCAAGGCCAA	30
TRAV13-2	TRAV13-2_chr14_22386771_22386891	GGAAAAGGTCCTCAATTCATTATAGACATTCGTTCAAATATGGACAAAAGGCAAGGCCAAAGAGTCACCGTTTTATTGAATAAGACAGTGAAACATCTCTCTCTGCAAATTGCAGCTACT	30
TRAV13-2	TRAV13-2_chr14_22386831_22386951	AGAGTCACCGTTTTATTGAATAAGACAGTGAAACATCTCTCTCTGCAAATTGCAGCTACTCAACCTGGAGACTCAGCTGTCTACTTTTGTGCAGAGAATACACATTGCTTTCCAGGCATC	30
TRAV14DV4	TRAV14DV4_chr14_22392236_22392356	ATGCCAGGTTCACCTCACAGTACAGAGTCCTGAAAATAAAGAAGAAGATTTTTTTTTATCTAGAAAAGGAACCAAACATGTCACTTTCTAGCCTGCTGAAGGTGGTCACAGCTTCACTGT	30
TRAV14DV4	TRAV14DV4_chr14_22392776_22392896	CGCTTCACAACTGGGGGACTCAGCAATGTATTTCTGTGCAATGAGAGAGGGCACAGTGACAGAACTGTCGGAGGGAGGTGTACAAAAGCCCTGGGGACCTGCTTGAGACCTCCACCTGCT	30
TRAV14DV4	TRAV14DV4_chr14_22392836_22392956	AGAACTGTCGGAGGGAGGTGTACAAAAGCCCTGGGGACCTGCTTGAGACCTCCACCTGCTGGAGAACCAAGGCGGGAAATCAACATCACAGACAGGAAGTGGCTACAGCTGTGGCAGCCC	30
TRAV14DV4	TRAV14DV4_chr14_22392896_22393016	GGAGAACCAAGGCGGGAAATCAACATCACAGACAGGAAGTGGCTACAGCTGTGGCAGCCCAGATGCAGTGTTGTAGGAAATACACTCAACTCTAAGAAAATACCTCTTTAAGTTCATAGA	30
TRAV14DV4	TRAV14DV4_chr14_22392956_22393076	AGATGCAGTGTTGTAGGAAATACACTCAACTCTAAGAAAATACCTCTTTAAGTTCATAGACCATGATCAAAGTTATCATTAACTAAAAACTTTCTTATCCCTGAATCTTTGGTTTAAAGT	30
TRAV14DV4	TRAV14DV4_chr14_22393016_22393136	CCATGATCAAAGTTATCATTAACTAAAAACTTTCTTATCCCTGAATCTTTGGTTTAAAGTTTAGACATACCAAATTTGTGACTGAAGATTGAAGAGAAAAAACTGCCGCAATAAACAATT	30
TRAV14DV4	TRAV14DV4_chr14_22393076_22393196	TTAGACATACCAAATTTGTGACTGAAGATTGAAGAGAAAAAACTGCCGCAATAAACAATTTGCCATTTGGCCACTAAATTGAACTGGATTCAAAAACATGTGACTGAAAAATCATTTAAA	30
TRAV14DV4	TRAV14DV4_chr14_22393136_22393256	TGCCATTTGGCCACTAAATTGAACTGGATTCAAAAACATGTGACTGAAAAATCATTTAAAATCTCTGTGAATTTTCACATCAATTTGTTCAGTAAATACTGGAGATCTACAAAAAGTTCA	30
TRAV14DV4	TRAV14DV4_chr14_22392296_22392416	TAGAAAAGGAACCAAACATGTCACTTTCTAGCCTGCTGAAGGTGGTCACAGCTTCACTGTGGCTAGGTACGGGTGGCCCAGTGGGAATGGACTTTCTGTATGAACTAAGGACTTTGGAAG	30
TRAV14DV4	TRAV14DV4_chr14_22392356_22392476	GGCTAGGTACGGGTGGCCCAGTGGGAATGGACTTTCTGTATGAACTAAGGACTTTGGAAGTATCTTTATGGAAACTTTGGGAAGGAGGGGTAATGGGGTACAAAAATTGAATTTCTTTGT	30
TRAV14DV4	TRAV14DV4_chr14_22392416_22392536	TATCTTTATGGAAACTTTGGGAAGGAGGGGTAATGGGGTACAAAAATTGAATTTCTTTGTCCCAATCCACTTTATCCTTAAATCTTCAAATTCTATCTTTTTTCCTTCAGGACCTGGCAT	30
TRAV14DV4	TRAV14DV4_chr14_22392476_22392596	CCCAATCCACTTTATCCTTAAATCTTCAAATTCTATCTTTTTTCCTTCAGGACCTGGCATTGCCCAGAAGATAACTCAAACCCAACCAGGAATGTTCGTGCAGGAAAAGGAGGCTGTGAC	30
TRAV14DV4	TRAV14DV4_chr14_22392536_22392656	TGCCCAGAAGATAACTCAAACCCAACCAGGAATGTTCGTGCAGGAAAAGGAGGCTGTGACTCTGGACTGCACATATGACACCAGTGATCAAAGTTATGGTCTATTCTGGTACAAGCAGCC	30
TRAV14DV4	TRAV14DV4_chr14_22392596_22392716	TCTGGACTGCACATATGACACCAGTGATCAAAGTTATGGTCTATTCTGGTACAAGCAGCCCAGCAGTGGGGAAATGATTTTTCTTATTTATCAGGGGTCTTATGACGAGCAAAATGCAAC	30
TRAV14DV4	TRAV14DV4_chr14_22392656_22392776	CAGCAGTGGGGAAATGATTTTTCTTATTTATCAGGGGTCTTATGACGAGCAAAATGCAACAGAAGGTCGCTACTCATTGAATTTCCAGAAGGCAAGAAAATCCGCCAACCTTGTCATCTC	30
TRAV14DV4	TRAV14DV4_chr14_22392716_22392836	AGAAGGTCGCTACTCATTGAATTTCCAGAAGGCAAGAAAATCCGCCAACCTTGTCATCTCCGCTTCACAACTGGGGGACTCAGCAATGTATTTCTGTGCAATGAGAGAGGGCACAGTGAC	30
TRAV9-2	TRAV9-2_chr14_22409303_22409423	TGTAGGTTTCACTGTGATTTCTTCATGTTAAGGATCAAGACCATTATTTGGGTAACACACTAAAGATGAACTATTCTCCAGGCTTAGTATCTCTGATACTCTTACTGCTTGGTTAGTGAG	30
TRAV9-2	TRAV9-2_chr14_22409843_22409963	AGTGACACAGTGACAGGGACTGCAGGGGGAGCTGAGCACAAACTCTGAGCAGCACGGGGGGCCCGGCTGCTGAGTGTCAGCCACTGTGATCCACTCTGGTTCTAGCACAGTCTGTGGTTG	30
TRAV9-2	TRAV9-2_chr14_22409903_22410023	GCCCGGCTGCTGAGTGTCAGCCACTGTGATCCACTCTGGTTCTAGCACAGTCTGTGGTTGTTTGTGCCTCAGTTTCTCTGATTGATGCAGTAATCATACACATGGCCAGAGGAGAAAAAC	30
TRAV9-2	TRAV9-2_chr14_22409963_22410083	TTTGTGCCTCAGTTTCTCTGATTGATGCAGTAATCATACACATGGCCAGAGGAGAAAAACAAGAAATGAACATCCCCAAACCCAGCTCTTGGTTAGTGAAATTAAAAACAGACATTGACA	30
TRAV9-2	TRAV9-2_chr14_22410023_22410143	AAGAAATGAACATCCCCAAACCCAGCTCTTGGTTAGTGAAATTAAAAACAGACATTGACACCAAATAGTTCCTCATCCAGTGCCAAAGTAATTTCAAGGTTAAACCACAGAAACAATGAA	30
TRAV9-2	TRAV9-2_chr14_22410083_22410203	CCAAATAGTTCCTCATCCAGTGCCAAAGTAATTTCAAGGTTAAACCACAGAAACAATGAAGCTGTCTCTGTGATCATCCTTGCAGACAAAGTTCAACCCCCACCTCTTGTTCCAGGTCAC	30
TRAV9-2	TRAV9-2_chr14_22410143_22410263	GCTGTCTCTGTGATCATCCTTGCAGACAAAGTTCAACCCCCACCTCTTGTTCCAGGTCACTCTGGTAGATATTGGAGGTGGATGTGTTCTATTACATTTTTACAGAGCCAAATATGCCAG	30
TRAV9-2	TRAV9-2_chr14_22409363_22409483	TAAAGATGAACTATTCTCCAGGCTTAGTATCTCTGATACTCTTACTGCTTGGTTAGTGAGATGCCTTTTAAAATTTGGTCTCTGTCTTCTATCAAGCCAAAAAAATCTTTAACCATAATT	30
TRAV9-2	TRAV9-2_chr14_22409423_22409543	ATGCCTTTTAAAATTTGGTCTCTGTCTTCTATCAAGCCAAAAAAATCTTTAACCATAATTTGACCTAAGAGCATTATGCTCAAGGCTAAACAGATCTCTCTCTCTCTCTCTCTCTCTTTT	30
TRAV9-2	TRAV9-2_chr14_22409483_22409603	TGACCTAAGAGCATTATGCTCAAGGCTAAACAGATCTCTCTCTCTCTCTCTCTCTCTTTTTTTTTTTCCCTAGGAAGAACCCGTGGAAATTCAGTGACCCAGATGGAAGGGCCAGTGACT	30
TRAV9-2	TRAV9-2_chr14_22409543_22409663	TTTTTTTCCCTAGGAAGAACCCGTGGAAATTCAGTGACCCAGATGGAAGGGCCAGTGACTCTCTCAGAAGAGGCCTTCCTGACTATAAACTGCACGTACACAGCCACAGGATACCCTTCC	30
TRAV9-2	TRAV9-2_chr14_22409603_22409723	CTCTCAGAAGAGGCCTTCCTGACTATAAACTGCACGTACACAGCCACAGGATACCCTTCCCTTTTCTGGTATGTCCAATATCCTGGAGAAGGTCTACAGCTCCTCCTGAAAGCCACGAAG	30
TRAV9-2	TRAV9-2_chr14_22409663_22409783	CTTTTCTGGTATGTCCAATATCCTGGAGAAGGTCTACAGCTCCTCCTGAAAGCCACGAAGGCTGATGACAAGGGAAGCAACAAAGGTTTTGAAGCCACATACCGTAAAGAAACCACTTCT	30
TRAV9-2	TRAV9-2_chr14_22409723_22409843	GCTGATGACAAGGGAAGCAACAAAGGTTTTGAAGCCACATACCGTAAAGAAACCACTTCTTTCCACTTGGAGAAAGGCTCAGTTCAAGTGTCAGACTCAGCGGTGTACTTCTGTGCTCTG	30
TRAV9-2	TRAV9-2_chr14_22409783_22409903	TTCCACTTGGAGAAAGGCTCAGTTCAAGTGTCAGACTCAGCGGTGTACTTCTGTGCTCTGAGTGACACAGTGACAGGGACTGCAGGGGGAGCTGAGCACAAACTCTGAGCAGCACGGGGG	30
TRAV15	TRAV15_chr14_22418433_22418553	AAATAAATAAATAAAATAAAAGTCTGGAAGTTATAGAAGGGTGGTTAGGGCCTCTGTGCTCACCTGTGGGGACTTGAAAGGAGAGTATATCTTCCAAAAGTAGTCAGCCATGAATGAATG	30
TRAV15	TRAV15_chr14_22418973_22419093	TATATGTAGAGAGAACTTCTTTATAAACTCTGTCTCCAAACAGAAGCGAAGGGTAGTGCAGAATCTTTCTTATGTGATGAAGCTGAATTTATATTAAATTAAATTGCATTTTGTTATTAT	30
TRAV15	TRAV15_chr14_22419033_22419153	GAATCTTTCTTATGTGATGAAGCTGAATTTATATTAAATTAAATTGCATTTTGTTATTATTGAAATTTCATTCTTCAATGTAGATTGTGCTGTGCTGGTTCTGGGCCTGTTTGCCCACCG	30
TRAV15	TRAV15_chr14_22419093_22419213	TGAAATTTCATTCTTCAATGTAGATTGTGCTGTGCTGGTTCTGGGCCTGTTTGCCCACCGATCCCTTCCACAGCTCTGTCCTTTACTCTAAAGTCGCAGACCACTGTGGCACAGGCTCTG	30
TRAV15	TRAV15_chr14_22419153_22419273	ATCCCTTCCACAGCTCTGTCCTTTACTCTAAAGTCGCAGACCACTGTGGCACAGGCTCTGAGGCCAAGAGGCAAGTTTTCTCCATGCTATACTCTCACCAACAGTATTTTACCCATTTGC	30
TRAV15	TRAV15_chr14_22419213_22419333	AGGCCAAGAGGCAAGTTTTCTCCATGCTATACTCTCACCAACAGTATTTTACCCATTTGCTTGTAAATTCATGATGTTTCTTGTATTTGTATCATCTATACTATTATTTACTTAATTAAA	30
TRAV15	TRAV15_chr14_22418493_22418613	CACCTGTGGGGACTTGAAAGGAGAGTATATCTTCCAAAAGTAGTCAGCCATGAATGAATGTCCTCTGTCTGTGGTTCTCTGTTTAAACAGGGGTGAACAGCCTCCATATTCTGGAGTAGA	30
TRAV15	TRAV15_chr14_22418553_22418673	TCCTCTGTCTGTGGTTCTCTGTTTAAACAGGGGTGAACAGCCTCCATATTCTGGAGTAGAGTCCTTCATTCATTCCTGAGTATCCGGGAGGGAATGCACAACATTCTTAATTGCACTTAT	30
TRAV15	TRAV15_chr14_22418613_22418733	GTCCTTCATTCATTCCTGAGTATCCGGGAGGGAATGCACAACATTCTTAATTGCACTTATGAGGAGAGAACGTTCTCTTAACTTCTACTGGTTCTGGCAGGGTCTGGAAAAGGACTTGTG	30
TRAV15	TRAV15_chr14_22418673_22418793	GAGGAGAGAACGTTCTCTTAACTTCTACTGGTTCTGGCAGGGTCTGGAAAAGGACTTGTGTCTTTGACCTTAATTCAATCAAGCCAGATGGAGGAGGGAGACAAACATTTTAAAGAAGCG	30
TRAV15	TRAV15_chr14_22418733_22418853	TCTTTGACCTTAATTCAATCAAGCCAGATGGAGGAGGGAGACAAACATTTTAAAGAAGCGCTTGGAAAAGAGAAGTTTTATAGTGTTTTGAATATGCTGGTCTCTCATCCTGGAGATTCA	30
TRAV15	TRAV15_chr14_22418793_22418913	CTTGGAAAAGAGAAGTTTTATAGTGTTTTGAATATGCTGGTCTCTCATCCTGGAGATTCAGGCACCTACTTCTGTGCTTTGAGGCACAGGGTCCCCAAGCACCTGCAGCCTGTACCACAA	30
TRAV15	TRAV15_chr14_22418853_22418973	GGCACCTACTTCTGTGCTTTGAGGCACAGGGTCCCCAAGCACCTGCAGCCTGTACCACAACCTGCATCCGGGACCCTTGACACAGCCTTGCCTTGCAGGTGGGAGTGAAGGTGTTGTCTT	30
TRAV15	TRAV15_chr14_22418913_22419033	CCTGCATCCGGGACCCTTGACACAGCCTTGCCTTGCAGGTGGGAGTGAAGGTGTTGTCTTTATATGTAGAGAGAACTTCTTTATAAACTCTGTCTCCAAACAGAAGCGAAGGGTAGTGCA	30
TRAV12-3	TRAV12-3_chr14_22433640_22433760	TTTATGATTCCTACAGCAGAAAAATGAGAAACGTTTGTTATTATTTTTTTTTCGTGTTTAAGGTTTGAATCCTCAGTGAACCAGGGCAGAAAAGAATGATGAAATCCTTGAGAGTTTTAC	30
TRAV12-3	TRAV12-3_chr14_22434180_22434300	AGAAGATGGAAGGTTTACAGCACAGGTCGATAAATCCAGCAAGTATATCTCCTTGTTCATCAGAGACTCACAGCCCAGTGATTCAGCCACCTACCTCTGTGCAATGAGCGCACAGTGCTC	30
TRAV12-3	TRAV12-3_chr14_22434240_22434360	CAGAGACTCACAGCCCAGTGATTCAGCCACCTACCTCTGTGCAATGAGCGCACAGTGCTCCCCAGACACTTGCAGTCTGTACCCAAACCTGCTGGGCCCCAGGAATGCCTGATGTAGAGC	30
TRAV12-3	TRAV12-3_chr14_22434300_22434420	CCCAGACACTTGCAGTCTGTACCCAAACCTGCTGGGCCCCAGGAATGCCTGATGTAGAGCTTAGACTGCAAGGCAATGAAGTTCTATTTGTTCTCTAGATGCAAATGAAAACTAAAAGCA	30
TRAV12-3	TRAV12-3_chr14_22434360_22434480	TTAGACTGCAAGGCAATGAAGTTCTATTTGTTCTCTAGATGCAAATGAAAACTAAAAGCAGTAGTATTGAAGGTTTGATTAATTTGGGACATATTTTCATAATTCTGAAAATTATTGAGA	30
TRAV12-3	TRAV12-3_chr14_22434420_22434540	GTAGTATTGAAGGTTTGATTAATTTGGGACATATTTTCATAATTCTGAAAATTATTGAGACCCCAAAGGAAAATAAAAGACACCATTTGGTCTACTTGAAATATTTTCTAGTCTTCTCTT	30
TRAV12-3	TRAV12-3_chr14_22434480_22434599	CCCCAAAGGAAAATAAAAGACACCATTTGGTCTACTTGAAATATTTTCTAGTCTTCTCTTTCCACTTTAGTTTTGAAATTTTTTTTTTGCTGACTTTGTGGCTCATGTCTGTAATCTCAA	30
TRAV12-3	TRAV12-3_chr14_22433700_22433820	AGGTTTGAATCCTCAGTGAACCAGGGCAGAAAAGAATGATGAAATCCTTGAGAGTTTTACTGGTGATCCTGTGGCTTCAGTTAAGCTGTGAGTTTTGGGCATCTCTGTAGAAACATAATG	30
TRAV12-3	TRAV12-3_chr14_22433760_22433880	TGGTGATCCTGTGGCTTCAGTTAAGCTGTGAGTTTTGGGCATCTCTGTAGAAACATAATGTATATTGTTTGCAATTATTGTGTATTCTAGGCCTGTGGGTAGAAACATGAGTGGTTTTTT	30
TRAV12-3	TRAV12-3_chr14_22433820_22433940	TATATTGTTTGCAATTATTGTGTATTCTAGGCCTGTGGGTAGAAACATGAGTGGTTTTTTCTCTAACAAAGGGAGACTGGGGAGAGTGGGGGGCCCATGAAAAGATGATTTAAATTCTGG	30
TRAV12-3	TRAV12-3_chr14_22433880_22434000	CTCTAACAAAGGGAGACTGGGGAGAGTGGGGGGCCCATGAAAAGATGATTTAAATTCTGGGTACGAAGTGTCCCCTACCCAATCTGTCTTCTCTGTCTGACTGCTGTCTTTTTTCACAGG	30
TRAV12-3	TRAV12-3_chr14_22433940_22434060	GTACGAAGTGTCCCCTACCCAATCTGTCTTCTCTGTCTGACTGCTGTCTTTTTTCACAGGGGTTTGGAGCCAACAGAAGGAGGTGGAGCAGGATCCTGGACCACTCAGTGTTCCAGAGGG	30
TRAV12-3	TRAV12-3_chr14_22434000_22434120	GGTTTGGAGCCAACAGAAGGAGGTGGAGCAGGATCCTGGACCACTCAGTGTTCCAGAGGGAGCCATTGTTTCTCTCAACTGCACTTACAGCAACAGTGCTTTTCAATACTTCATGTGGTA	30
TRAV12-3	TRAV12-3_chr14_22434060_22434180	AGCCATTGTTTCTCTCAACTGCACTTACAGCAACAGTGCTTTTCAATACTTCATGTGGTACAGACAGTATTCCAGAAAAGGCCCTGAGTTGCTGATGTACACATACTCCAGTGGTAACAA	30
TRAV12-3	TRAV12-3_chr14_22434120_22434240	CAGACAGTATTCCAGAAAAGGCCCTGAGTTGCTGATGTACACATACTCCAGTGGTAACAAAGAAGATGGAAGGTTTACAGCACAGGTCGATAAATCCAGCAAGTATATCTCCTTGTTCAT	30
TRAV8-6	TRAV8-6_chr14_22446835_22446955	CACAGTTCCTAGCTCCTGAGGCTCAGCGCCCTTGGCTTCTGTCCGCCCAGCTCAAGGTCCTGCAGCATTGCCACTGCTCAGCCATGCTCCTGCTGCTCGTCCCAGCGTTCCAGGTGATTT	30
TRAV8-6	TRAV8-6_chr14_22447375_22447495	TGCAGGAGAGCTGAACACAAACCTCCTGAGATGCTGAGACTTTCTGTGACTCAAGAACTCAACCTGTGGAGCTTTCAAGAGGGTCCCTTTTTTCTGTGCCCGTTTTGAAGGCACATAGGG	30
TRAV8-6	TRAV8-6_chr14_22447435_22447555	AACCTGTGGAGCTTTCAAGAGGGTCCCTTTTTTCTGTGCCCGTTTTGAAGGCACATAGGGCAGGGTGGGCTGAGCCCTTGGTAGGGTTTGTCTCCGGAATAATTGCTCCAATGTCAATGT	30
TRAV8-6	TRAV8-6_chr14_22447495_22447615	CAGGGTGGGCTGAGCCCTTGGTAGGGTTTGTCTCCGGAATAATTGCTCCAATGTCAATGTCATGCCACATTCAGATATGCTTTGTCCCACATGGAGGTTTCCTGATGAATTTCTTCAGTG	30
TRAV8-6	TRAV8-6_chr14_22447555_22447675	CATGCCACATTCAGATATGCTTTGTCCCACATGGAGGTTTCCTGATGAATTTCTTCAGTGGGGACCTCCTCCACACTCTGAAGAAAGCACATCATAAGGTGTCAGAGCTCCGAAATAAAA	30
TRAV8-6	TRAV8-6_chr14_22447615_22447735	GGGACCTCCTCCACACTCTGAAGAAAGCACATCATAAGGTGTCAGAGCTCCGAAATAAAAGGCAACAACATTTTTATACAAAATTATTTCTAGCAACCATTATGATTAGTATTGCCTCAG	30
TRAV8-6	TRAV8-6_chr14_22447675_22447795	GGCAACAACATTTTTATACAAAATTATTTCTAGCAACCATTATGATTAGTATTGCCTCAGGTGTTAACTTGTGAATAACCGATGTAATTGATTAGAATGTTAGCTAAAAGCTGTGCAGGA	30
TRAV8-6	TRAV8-6_chr14_22446895_22447015	TGCAGCATTGCCACTGCTCAGCCATGCTCCTGCTGCTCGTCCCAGCGTTCCAGGTGATTTTTACCCTGGGTGAGTAACATTCCATTCTTTTTCCTTCCACAGAAGTGACTGTGTTGTAAC	30
TRAV8-6	TRAV8-6_chr14_22446955_22447075	TTACCCTGGGTGAGTAACATTCCATTCTTTTTCCTTCCACAGAAGTGACTGTGTTGTAACTGAATCTAAATTGAGACACATTTTTTACTCAAACAGCATTGATGTTGCAGGAGGAACCAG	30
TRAV8-6	TRAV8-6_chr14_22447015_22447135	TGAATCTAAATTGAGACACATTTTTTACTCAAACAGCATTGATGTTGCAGGAGGAACCAGAGCCCAGTCTGTGACCCAGCTTGACAGCCAAGTCCCTGTCTTTGAAGAAGCCCCTGTGGA	30
TRAV8-6	TRAV8-6_chr14_22447075_22447195	AGCCCAGTCTGTGACCCAGCTTGACAGCCAAGTCCCTGTCTTTGAAGAAGCCCCTGTGGAGCTGAGGTGCAACTACTCATCGTCTGTTTCAGTGTATCTCTTCTGGTATGTGCAATACCC	30
TRAV8-6	TRAV8-6_chr14_22447135_22447255	GCTGAGGTGCAACTACTCATCGTCTGTTTCAGTGTATCTCTTCTGGTATGTGCAATACCCCAACCAAGGACTCCAGCTTCTCCTGAAGTATTTATCAGGATCCACCCTGGTTAAAGGCAT	30
TRAV8-6	TRAV8-6_chr14_22447195_22447315	CAACCAAGGACTCCAGCTTCTCCTGAAGTATTTATCAGGATCCACCCTGGTTAAAGGCATCAACGGTTTTGAGGCTGAATTTAACAAGAGTCAAACTTCCTTCCACTTGAGGAAACCCTC	30
TRAV8-6	TRAV8-6_chr14_22447255_22447375	CAACGGTTTTGAGGCTGAATTTAACAAGAGTCAAACTTCCTTCCACTTGAGGAAACCCTCAGTCCATATAAGCGACACGGCTGAGTACTTCTGTGCTGTGAGTGACACAGTGCCTGAGAC	30
TRAV8-6	TRAV8-6_chr14_22447315_22447435	AGTCCATATAAGCGACACGGCTGAGTACTTCTGTGCTGTGAGTGACACAGTGCCTGAGACTGCAGGAGAGCTGAACACAAACCTCCTGAGATGCTGAGACTTTCTGTGACTCAAGAACTC	30
TRAV16	TRAV16_chr14_22458651_22458771	TCTCTGTCAGAGTGTCTATGTGGCTGAATCGTTTCCAGAAAAGACCTCCAGAAAATAGCTTCCTGTTTCTCCACAGGTCAGACATGAAGCCCACCCTCATCTCAGTGCTTGTGATAATAT	30
TRAV16	TRAV16_chr14_22459191_22459311	TTGCAAGGAAGCAGAACACAAACCCTTTAAATACAGGAAATATTTCTTTGCAAACTCTCTGTATGGCCACAGCAGGGCATTCTTTCTCCAGAAATTAATATTGAGTTTATCTCGTAGATA	30
TRAV16	TRAV16_chr14_22459251_22459371	GTATGGCCACAGCAGGGCATTCTTTCTCCAGAAATTAATATTGAGTTTATCTCGTAGATATTATATCATCAGTCATCAGTTAGCTATAGATTAACCTCATAATTTTGTCCAAAAAATTCT	30
TRAV16	TRAV16_chr14_22459311_22459431	TTATATCATCAGTCATCAGTTAGCTATAGATTAACCTCATAATTTTGTCCAAAAAATTCTCATTATTTACCCTGCTTAAATTAAATTTAAAAATAGTAAATGTATTTATTTTGTCTAGTA	30
TRAV16	TRAV16_chr14_22459371_22459491	CATTATTTACCCTGCTTAAATTAAATTTAAAAATAGTAAATGTATTTATTTTGTCTAGTAGTACTGGAAACATACTTTCGAAATAAAAACTATATTGCACTGCATAAAAAGTATTCTTTT	30
TRAV16	TRAV16_chr14_22459431_22459551	GTACTGGAAACATACTTTCGAAATAAAAACTATATTGCACTGCATAAAAAGTATTCTTTTCTTTGTTCAGAGGTACTGTCCAGGCTTCCATGGTGCAGTCCTACCTCTTCAACTCCTCTG	30
TRAV16	TRAV16_chr14_22459491_22459611	CTTTGTTCAGAGGTACTGTCCAGGCTTCCATGGTGCAGTCCTACCTCTTCAACTCCTCTGCTGCCCCACGTGATCCCCACATGTGGTTGTCACCACATACCTGAGCATAGTTCCTCAAAG	30
TRAV16	TRAV16_chr14_22458711_22458831	TCCTGTTTCTCCACAGGTCAGACATGAAGCCCACCCTCATCTCAGTGCTTGTGATAATATTTATACTCAGTAAGTAAAGCCTCTTTTTGTTCTATTTTTCTATGGTATTCTGATTTAGAA	30
TRAV16	TRAV16_chr14_22458771_22458891	TTATACTCAGTAAGTAAAGCCTCTTTTTGTTCTATTTTTCTATGGTATTCTGATTTAGAATAACTTTAATGAATATTATCCCCAGTCTGTAAGACTTTTCCTGATCCAGAATTGGTGTTA	30
TRAV16	TRAV16_chr14_22458831_22458951	TAACTTTAATGAATATTATCCCCAGTCTGTAAGACTTTTCCTGATCCAGAATTGGTGTTATAGGAGGAACAAGAGCCCAGAGAGTGACTCAGCCCGAGAAGCTCCTCTCTGTCTTTAAAG	30
TRAV16	TRAV16_chr14_22458891_22459011	TAGGAGGAACAAGAGCCCAGAGAGTGACTCAGCCCGAGAAGCTCCTCTCTGTCTTTAAAGGGGCCCCAGTGGAGCTGAAGTGCAACTATTCCTATTCTGGGAGTCCTGAACTCTTCTGGT	30
TRAV16	TRAV16_chr14_22458951_22459071	GGGCCCCAGTGGAGCTGAAGTGCAACTATTCCTATTCTGGGAGTCCTGAACTCTTCTGGTATGTCCAGTACTCCAGACAACGCCTCCAGTTACTCTTGAGACACATCTCTAGAGAGAGCA	30
TRAV16	TRAV16_chr14_22459011_22459131	ATGTCCAGTACTCCAGACAACGCCTCCAGTTACTCTTGAGACACATCTCTAGAGAGAGCATCAAAGGCTTCACTGCTGACCTTAACAAAGGCGAGACATCTTTCCACCTGAAGAAACCAT	30
TRAV16	TRAV16_chr14_22459071_22459191	TCAAAGGCTTCACTGCTGACCTTAACAAAGGCGAGACATCTTTCCACCTGAAGAAACCATTTGCTCAAGAGGAAGACTCAGCCATGTATTACTGTGCTCTAAGTGGCACAGTAGCTGGTT	30
TRAV16	TRAV16_chr14_22459131_22459251	TTGCTCAAGAGGAAGACTCAGCCATGTATTACTGTGCTCTAAGTGGCACAGTAGCTGGTTTTGCAAGGAAGCAGAACACAAACCCTTTAAATACAGGAAATATTTCTTTGCAAACTCTCT	30
TRAV17	TRAV17_chr14_22465861_22465981	TCATCTGTGACTGAGGAGCCTTGCTCCATTTCAGGTCTTCTGTGATTTCAATAAGGAAGAAGAATGGAAACTCTCCTGGGAGTGTCTTTGGTGATTCTATGGCTTCAACTGGCTAGTGAG	30
TRAV17	TRAV17_chr14_22466401_22466521	CGGACGCACAGTGTTCCCCAGGAACCTGCAGCCTCTACGCAAACCCTGCCAAAGCAGCTTCTTAGAAGCCCTAATAGTGGGTAGAATTAGTGGTTATGTCTTTCAGTCAAGAAGAGTCTA	30
TRAV17	TRAV17_chr14_22466461_22466581	CTTAGAAGCCCTAATAGTGGGTAGAATTAGTGGTTATGTCTTTCAGTCAAGAAGAGTCTACAAACAGCTGGCAAAGTAAAAGGGGAACTCTTTCAAATTCGTGATTTTTTAAAAAGCATC	30
TRAV17	TRAV17_chr14_22466521_22466641	CAAACAGCTGGCAAAGTAAAAGGGGAACTCTTTCAAATTCGTGATTTTTTAAAAAGCATCTTGGACTAGGGGAAAAGGCATGAAATTTGGAACAGGAAATGGAAATGCCAGGCTCAGTTC	30
TRAV17	TRAV17_chr14_22466581_22466701	TTGGACTAGGGGAAAAGGCATGAAATTTGGAACAGGAAATGGAAATGCCAGGCTCAGTTCTGCTAATCCTGGCTACATAGGGACATTGTCAGTGTAGCAGCCTTCAATTTCCTCACTTGA	30
TRAV17	TRAV17_chr14_22466641_22466761	TGCTAATCCTGGCTACATAGGGACATTGTCAGTGTAGCAGCCTTCAATTTCCTCACTTGAAATAAAGGATATGGATCAATGAGCCCAAAATATTACTTAATCCCTAATTTTATTAGGGAA	30
TRAV17	TRAV17_chr14_22466701_22466821	AATAAAGGATATGGATCAATGAGCCCAAAATATTACTTAATCCCTAATTTTATTAGGGAAAAAAATCACTGGGCACTTGTGGAAGAGGAGGAAGGCTGCACAGTTTTAGAAGGTCTCATT	30
TRAV17	TRAV17_chr14_22465921_22466041	AGAATGGAAACTCTCCTGGGAGTGTCTTTGGTGATTCTATGGCTTCAACTGGCTAGTGAGTTGGGGATTTTGGTGATGGGAATGGCAAGACCAAATTTTAGAGCCCACAGGGCTGAGGGG	30
TRAV17	TRAV17_chr14_22465981_22466101	TTGGGGATTTTGGTGATGGGAATGGCAAGACCAAATTTTAGAGCCCACAGGGCTGAGGGGTGAAGTGTTCTTATTAATTTGGAAATGTAATTTGAAAATGTAATGACTGACTCCTGGTCC	30
TRAV17	TRAV17_chr14_22466041_22466161	TGAAGTGTTCTTATTAATTTGGAAATGTAATTTGAAAATGTAATGACTGACTCCTGGTCCCGGACCTGTGTTTCTGCCTAGGGGTGAACAGTCAACAGGGAGAAGAGGATCCTCAGGCCT	30
TRAV17	TRAV17_chr14_22466101_22466221	CGGACCTGTGTTTCTGCCTAGGGGTGAACAGTCAACAGGGAGAAGAGGATCCTCAGGCCTTGAGCATCCAGGAGGGTGAAAATGCCACCATGAACTGCAGTTACAAAACTAGTATAAACA	30
TRAV17	TRAV17_chr14_22466161_22466281	TGAGCATCCAGGAGGGTGAAAATGCCACCATGAACTGCAGTTACAAAACTAGTATAAACAATTTACAGTGGTATAGACAAAATTCAGGTAGAGGCCTTGTCCACCTAATTTTAATACGTT	30
TRAV17	TRAV17_chr14_22466221_22466341	ATTTACAGTGGTATAGACAAAATTCAGGTAGAGGCCTTGTCCACCTAATTTTAATACGTTCAAATGAAAGAGAGAAACACAGTGGAAGATTAAGAGTCACGCTTGACACTTCCAAGAAAA	30
TRAV17	TRAV17_chr14_22466281_22466401	CAAATGAAAGAGAGAAACACAGTGGAAGATTAAGAGTCACGCTTGACACTTCCAAGAAAAGCAGTTCCTTGTTGATCACGGCTTCCCGGGCAGCAGACACTGCTTCTTACTTCTGTGCTA	30
TRAV17	TRAV17_chr14_22466341_22466461	GCAGTTCCTTGTTGATCACGGCTTCCCGGGCAGCAGACACTGCTTCTTACTTCTGTGCTACGGACGCACAGTGTTCCCCAGGAACCTGCAGCCTCTACGCAAACCCTGCCAAAGCAGCTT	30
TRAV18	TRAV18_chr14_22471388_22471508	TATATATACCTTTCGGTTTGGATATCTCTCAACAAAACCTTCTACTGCTTCTCAGCCAGCCATGCTGTCTGCTTCCTGCTCAGGACTTGTGATCTTGTTGATATTCAGTGAGTAATGTTT	30
TRAV18	TRAV18_chr14_22471928_22472048	GCAGCGAGAGCCCAGCACAAACCCTGGGGAACGCAGGTGGGGCCTGGGTGTGAGCCGCTTTGGGAGATGAATGAATATGGACTCTTGTTCGCTGGGACCCCAAATGGAGAAAATAATCTC	30
TRAV18	TRAV18_chr14_22471988_22472108	TGGGAGATGAATGAATATGGACTCTTGTTCGCTGGGACCCCAAATGGAGAAAATAATCTCATATTTCTCTGCATCAAAGAGCACAAAACAGAAATGTGGGCCCCTCACACATGGGATGTA	30
TRAV18	TRAV18_chr14_22472048_22472168	ATATTTCTCTGCATCAAAGAGCACAAAACAGAAATGTGGGCCCCTCACACATGGGATGTAGCTCACCACGAGAAACTTTTCCTAATATTCTGGAGTTCTGTGAGCCTTGTTTGTCCTTTG	30
TRAV18	TRAV18_chr14_22472108_22472227	GCTCACCACGAGAAACTTTTCCTAATATTCTGGAGTTCTGTGAGCCTTGTTTGTCCTTTGTCTCTCCTGCATGATTCTGTGAGTTTTACACATAAAAATGCAGGTTTTGCAGGGCCTGAT	30
TRAV18	TRAV18_chr14_22471448_22471568	CATGCTGTCTGCTTCCTGCTCAGGACTTGTGATCTTGTTGATATTCAGTGAGTAATGTTTACTCAAAACTTCTGAGATGTTCTATTCCTTAGCTTTAGGATGACCTTTAACCCCTTCCAA	30
TRAV18	TRAV18_chr14_22471508_22471628	ACTCAAAACTTCTGAGATGTTCTATTCCTTAGCTTTAGGATGACCTTTAACCCCTTCCAAACTGGAGACCATGCCTCTTCTATTGCCACTATAATAAAGTCTTTCCCTTTTTTAGGAAGG	30
TRAV18	TRAV18_chr14_22471568_22471688	ACTGGAGACCATGCCTCTTCTATTGCCACTATAATAAAGTCTTTCCCTTTTTTAGGAAGGACCAGTGGAGACTCGGTTACCCAGACAGAAGGCCCAGTTACCCTCCCTGAGAGGGCAGCT	30
TRAV18	TRAV18_chr14_22471628_22471748	ACCAGTGGAGACTCGGTTACCCAGACAGAAGGCCCAGTTACCCTCCCTGAGAGGGCAGCTCTGACATTAAACTGCACTTATCAGTCCAGCTATTCAACTTTTCTATTCTGGTATGTCCAG	30
TRAV18	TRAV18_chr14_22471688_22471808	CTGACATTAAACTGCACTTATCAGTCCAGCTATTCAACTTTTCTATTCTGGTATGTCCAGTATCTAAACAAAGAGCCTGAGCTCCTCCTGAAAAGTTCAGAAAACCAGGAGACGGACAGC	30
TRAV18	TRAV18_chr14_22471748_22471868	TATCTAAACAAAGAGCCTGAGCTCCTCCTGAAAAGTTCAGAAAACCAGGAGACGGACAGCAGAGGTTTTCAGGCCAGTCCTATCAAGAGTGACAGTTCCTTCCACCTGGAGAAGCCCTCG	30
TRAV18	TRAV18_chr14_22471808_22471928	AGAGGTTTTCAGGCCAGTCCTATCAAGAGTGACAGTTCCTTCCACCTGGAGAAGCCCTCGGTGCAGCTGTCGGACTCTGCCGTGTACTACTGCGCTCTGAGAGACAGAGTGGGAGGGACT	30
TRAV18	TRAV18_chr14_22471868_22471988	GTGCAGCTGTCGGACTCTGCCGTGTACTACTGCGCTCTGAGAGACAGAGTGGGAGGGACTGCAGCGAGAGCCCAGCACAAACCCTGGGGAACGCAGGTGGGGCCTGGGTGTGAGCCGCTT	30
TRAV18	TRAV18_chr14_22472261_22472381	AAGAAAATTAAATTATAAATTTAAGTTTCTAGGTTATGCGGTAGAAAGGGGCCTTAAAATCAAAGCCGAATATACTTCATAGTAAATCTGCATTTGAGGTTACATAGAGATGATCTTCTT	30
TRAV19	TRAV19_chr14_22475875_22475995	TGCCAGCCTGTTGAGGGCAGTCATAGCCTCCATCTGTGTTGGTAAGCGTGACCACTAGCACAGGACTTAGGCTCCTGTTAGTTCAGAAGGATGTGGAGAGAGGCAGATCTTTTTAGTCTA	30
TRAV19	TRAV19_chr14_22476415_22476535	GAGGCCACAGTGAGATGGGTGCCTGTGGGAGCCCTACAAAAACCTCAACAAGAGGCAGGGCTCCTGGGGAGAGACTCTGTCACAGACAGGAAGAAGCAAGGAGGGTCTGTGTCAGCACAG	30
TRAV19	TRAV19_chr14_22476475_22476595	CTCCTGGGGAGAGACTCTGTCACAGACAGGAAGAAGCAAGGAGGGTCTGTGTCAGCACAGGTGGTTTGGCAAGGAAACCTGAGTTCAATTCATGTACAATGTCTAGATATAACATTTATT	30
TRAV19	TRAV19_chr14_22476535_22476655	GTGGTTTGGCAAGGAAACCTGAGTTCAATTCATGTACAATGTCTAGATATAACATTTATTAGAAGCATGTGTATCTTCTATTCTTTAGAATAGATTAAGACAGAATGTATAGCACATATT	30
TRAV19	TRAV19_chr14_22476595_22476715	AGAAGCATGTGTATCTTCTATTCTTTAGAATAGATTAAGACAGAATGTATAGCACATATTTTTATATCACATATAGAATTATGCAACAAAAAGTGCAATAACAAAATATATTAATCTTGT	30
TRAV19	TRAV19_chr14_22476655_22476775	TTTATATCACATATAGAATTATGCAACAAAAAGTGCAATAACAAAATATATTAATCTTGTGTTGGTTTTATTGAGGGTGGGAAACTATCCAATTATCTTCAGACCAAATGGATGATTCCA	30
TRAV19	TRAV19_chr14_22476715_22476835	GTTGGTTTTATTGAGGGTGGGAAACTATCCAATTATCTTCAGACCAAATGGATGATTCCATTCATAAGCTGTTAAGTTTTTAGAATCACTTATACATTTATGCATTAATTACTATGTAGA	30
TRAV19	TRAV19_chr14_22475935_22476055	CAGGACTTAGGCTCCTGTTAGTTCAGAAGGATGTGGAGAGAGGCAGATCTTTTTAGTCTAATGAGGCTTAGAAAGAAGGGGTAAAGGGCAATGAAATCAGAGCACTAGGTCTGAAGCCAC	30
TRAV19	TRAV19_chr14_22475995_22476115	ATGAGGCTTAGAAAGAAGGGGTAAAGGGCAATGAAATCAGAGCACTAGGTCTGAAGCCACTTAATCTATTTTATCCCCAGAGTTACAAATAAGGGATCAGTCTATTTTTTCCTCTTTTTC	30
TRAV19	TRAV19_chr14_22476055_22476175	TTAATCTATTTTATCCCCAGAGTTACAAATAAGGGATCAGTCTATTTTTTCCTCTTTTTCACAGTATCCAGCATGGCTCAGAAGGTAACTCAAGCGCAGACTGAAATTTCTGTGGTGGAG	30
TRAV19	TRAV19_chr14_22476115_22476235	ACAGTATCCAGCATGGCTCAGAAGGTAACTCAAGCGCAGACTGAAATTTCTGTGGTGGAGAAGGAGGATGTGACCTTGGACTGTGTGTATGAAACCCGTGATACTACTTATTACTTATTC	30
TRAV19	TRAV19_chr14_22476175_22476295	AAGGAGGATGTGACCTTGGACTGTGTGTATGAAACCCGTGATACTACTTATTACTTATTCTGGTACAAGCAACCACCAAGTGGAGAATTGGTTTTCCTTATTCGTCGGAACTCTTTTGAT	30
TRAV19	TRAV19_chr14_22476235_22476355	TGGTACAAGCAACCACCAAGTGGAGAATTGGTTTTCCTTATTCGTCGGAACTCTTTTGATGAGCAAAATGAAATAAGTGGTCGGTATTCTTGGAACTTCCAGAAATCCACCAGTTCCTTC	30
TRAV19	TRAV19_chr14_22476295_22476415	GAGCAAAATGAAATAAGTGGTCGGTATTCTTGGAACTTCCAGAAATCCACCAGTTCCTTCAACTTCACCATCACAGCCTCACAAGTCGTGGACTCAGCAGTATACTTCTGTGCTCTGAGT	30
TRAV19	TRAV19_chr14_22476355_22476475	AACTTCACCATCACAGCCTCACAAGTCGTGGACTCAGCAGTATACTTCTGTGCTCTGAGTGAGGCCACAGTGAGATGGGTGCCTGTGGGAGCCCTACAAAAACCTCAACAAGAGGCAGGG	30
TRAV20	TRAV20_chr14_22508819_22508939	TACAGAATATGAACTAAGATACAGAAGTGGCGCCTCTGAGAAAAGAAGGTTGGAATTATCGTAATTTGTTTCTAGGCTGAGATACCAGCATGGAGAAAATGTTGGAGTGTGCATTCATAG	30
TRAV20	TRAV20_chr14_22509359_22509479	AAACCTGAAGACTCAGCCACTTATCTCTGTGCTGTGCAGGCACAGCGTTCCCCAGGCACCTGCAACTTGTATCAAAACCCTGCAGCTGAGGATCTGAAATGATGGCAGAGGTATCTCTGC	30
TRAV20	TRAV20_chr14_22509419_22509539	TGCAACTTGTATCAAAACCCTGCAGCTGAGGATCTGAAATGATGGCAGAGGTATCTCTGCTGTTCTTCCTCTTGAAGGAGTATTTATTTAATGCCCAGGACCTTTTTCCAAATGGTCCTT	30
TRAV20	TRAV20_chr14_22509479_22509599	TGTTCTTCCTCTTGAAGGAGTATTTATTTAATGCCCAGGACCTTTTTCCAAATGGTCCTTTGGAGAATGAAGTCATGAGACAAAGCCAGAGGGCAGGGACTACTGTTCATTCTGTCCAGG	30
TRAV20	TRAV20_chr14_22509539_22509659	TGGAGAATGAAGTCATGAGACAAAGCCAGAGGGCAGGGACTACTGTTCATTCTGTCCAGGCATCCTAGACAGTCCCTTGTGCATGTTCATGGGTCAGTCTACTCTTAATAACATCCCAGA	30
TRAV20	TRAV20_chr14_22509599_22509719	CATCCTAGACAGTCCCTTGTGCATGTTCATGGGTCAGTCTACTCTTAATAACATCCCAGAACTTCCCTCACATAAATTCAGAAGGGCCAGATGTAATATGAAGAGTCCTGGTTTCCAGTT	30
TRAV20	TRAV20_chr14_22509659_22509779	ACTTCCCTCACATAAATTCAGAAGGGCCAGATGTAATATGAAGAGTCCTGGTTTCCAGTTGCGGACTACTTGGAAAAAGACTGCACAGGTGCATACACTCCCTGCCGAAAAAAAAAAAAT	30
TRAV20	TRAV20_chr14_22509719_22509839	GCGGACTACTTGGAAAAAGACTGCACAGGTGCATACACTCCCTGCCGAAAAAAAAAAAATGTGTGTATGTGTCTGTGTTGTCTCACAATAATCTGGTCACGTTAATATAAGTAAATCTTT	30
TRAV20	TRAV20_chr14_22508879_22508999	GTAATTTGTTTCTAGGCTGAGATACCAGCATGGAGAAAATGTTGGAGTGTGCATTCATAGTCTTGTGGCTTCAGCTTGGCTGTAAGTTGGAGGTTAAGAAATGAGAACCATTCGTGCAAA	30
TRAV20	TRAV20_chr14_22508939_22509059	TCTTGTGGCTTCAGCTTGGCTGTAAGTTGGAGGTTAAGAAATGAGAACCATTCGTGCAAAGCTGAGGAAGAGAGATGAAGATTTAATCTCAGCTCATTCAGTTTTCCTGTTGGAATTTTT	30
TRAV20	TRAV20_chr14_22508999_22509119	GCTGAGGAAGAGAGATGAAGATTTAATCTCAGCTCATTCAGTTTTCCTGTTGGAATTTTTCAAAGCTGCTAAACTAAAAGCTTTGTATAATTTCTGATTTTGTTTTCCTGAACAGGGTTG	30
TRAV20	TRAV20_chr14_22509059_22509179	CAAAGCTGCTAAACTAAAAGCTTTGTATAATTTCTGATTTTGTTTTCCTGAACAGGGTTGAGTGGAGAAGACCAGGTGACGCAGAGTCCCGAGGCCCTGAGACTCCAGGAGGGAGAGAGT	30
TRAV20	TRAV20_chr14_22509119_22509239	AGTGGAGAAGACCAGGTGACGCAGAGTCCCGAGGCCCTGAGACTCCAGGAGGGAGAGAGTAGCAGTCTTAACTGCAGTTACACAGTCAGCGGTTTAAGAGGGCTGTTCTGGTATAGGCAA	30
TRAV20	TRAV20_chr14_22509179_22509299	AGCAGTCTTAACTGCAGTTACACAGTCAGCGGTTTAAGAGGGCTGTTCTGGTATAGGCAAGATCCTGGGAAAGGCCCTGAATTCCTCTTCACCCTGTATTCAGCTGGGGAAGAAAAGGAG	30
TRAV20	TRAV20_chr14_22509239_22509359	GATCCTGGGAAAGGCCCTGAATTCCTCTTCACCCTGTATTCAGCTGGGGAAGAAAAGGAGAAAGAAAGGCTAAAAGCCACATTAACAAAGAAGGAAAGCTTTCTGCACATCACAGCCCCT	30
TRAV20	TRAV20_chr14_22509299_22509419	AAAGAAAGGCTAAAAGCCACATTAACAAAGAAGGAAAGCTTTCTGCACATCACAGCCCCTAAACCTGAAGACTCAGCCACTTATCTCTGTGCTGTGCAGGCACAGCGTTCCCCAGGCACC	30
TRAV21	TRAV21_chr14_22520717_22520837	AGCCATTCTCCATATTTCAGATATAAGATTTCAGTTCTCAGTGAGTCTAAGTGACAGAAGGAATGGAGACCCTCTTGGGCCTGCTTATCCTTTGGCTGCAGCTGCAATGTGAGTTAGAGG	30
TRAV21	TRAV21_chr14_22521257_22521377	TTTATACATTGCAGCTTCTCAGCCTGGTGACTCAGCCACCTACCTCTGTGCTGTGAGGCACAGTGCACAACAGGCACCTGCAACCAATACCCAAACTCTATAGCTGGGGCTCTAACTGCA	30
TRAV21	TRAV21_chr14_22521317_22521437	CAGTGCACAACAGGCACCTGCAACCAATACCCAAACTCTATAGCTGGGGCTCTAACTGCATGTTTTATCTTGAGACTGAGCAATGTTTTTGCATTAAGAGGACTTCTAAATTGACACTGT	30
TRAV21	TRAV21_chr14_22521377_22521497	TGTTTTATCTTGAGACTGAGCAATGTTTTTGCATTAAGAGGACTTCTAAATTGACACTGTCTCCACACAGAAGCAATCAAATACACAAAACTTGATGTAATAATCTGAAATTAAACTATG	30
TRAV21	TRAV21_chr14_22521437_22521556	CTCCACACAGAAGCAATCAAATACACAAAACTTGATGTAATAATCTGAAATTAAACTATGAATTCTCTGATCTTTAGATTTTTATCAATTTTAATATAAATAATAGTTTTATTTCAATTA	30
TRAV21	TRAV21_chr14_22520777_22520897	GAATGGAGACCCTCTTGGGCCTGCTTATCCTTTGGCTGCAGCTGCAATGTGAGTTAGAGGGAAATGGAAATGAGCAAAGAGCAGGCTGACTCCAGGACGTTTCTCCCAGGAAAGAGGGAG	30
TRAV21	TRAV21_chr14_22520837_22520957	GAAATGGAAATGAGCAAAGAGCAGGCTGACTCCAGGACGTTTCTCCCAGGAAAGAGGGAGAAAGAAAGGGAGTTGTTATGCCTGTATGGTTTACTGGGAATTTCTGTGGAAATTGAAAAA	30
TRAV21	TRAV21_chr14_22520897_22521017	AAAGAAAGGGAGTTGTTATGCCTGTATGGTTTACTGGGAATTTCTGTGGAAATTGAAAAAATAAATTTAAAGGTAATTTCTAAGGAATCATTAGCCACTAACCAGTCTATTGCTCTTTTT	30
TRAV21	TRAV21_chr14_22520957_22521077	ATAAATTTAAAGGTAATTTCTAAGGAATCATTAGCCACTAACCAGTCTATTGCTCTTTTTCTGAACAGGGGTGAGCAGCAAACAGGAGGTGACGCAGATTCCTGCAGCTCTGAGTGTCCC	30
TRAV21	TRAV21_chr14_22521017_22521137	CTGAACAGGGGTGAGCAGCAAACAGGAGGTGACGCAGATTCCTGCAGCTCTGAGTGTCCCAGAAGGAGAAAACTTGGTTCTCAACTGCAGTTTCACTGATAGCGCTATTTACAACCTCCA	30
TRAV21	TRAV21_chr14_22521077_22521197	AGAAGGAGAAAACTTGGTTCTCAACTGCAGTTTCACTGATAGCGCTATTTACAACCTCCAGTGGTTTAGGCAGGACCCTGGGAAAGGTCTCACATCTCTGTTGCTTATTCAGTCAAGTCA	30
TRAV21	TRAV21_chr14_22521137_22521257	GTGGTTTAGGCAGGACCCTGGGAAAGGTCTCACATCTCTGTTGCTTATTCAGTCAAGTCAGAGAGAGCAAACAAGTGGAAGACTTAATGCCTCGCTGGATAAATCATCAGGACGTAGTAC	30
TRAV21	TRAV21_chr14_22521197_22521317	GAGAGAGCAAACAAGTGGAAGACTTAATGCCTCGCTGGATAAATCATCAGGACGTAGTACTTTATACATTGCAGCTTCTCAGCCTGGTGACTCAGCCACCTACCTCTGTGCTGTGAGGCA	30
TRAV22	TRAV22_chr14_22538877_22538997	ATGACACCGACCTCCCCAAGGTTTAGTTAAATATATCTTATGGTGAAAATGCCCGGAGCAAGAAGGCAAAGCATCATGAAGAGGATATTGGGAGCTCTGCTGGGGCTCTTGAGTGCCCAG	30
TRAV22	TRAV22_chr14_22539417_22539537	ACATTTCCTCTTCCCAGACCACAGACTCAGGCGTTTATTTCTGTGCTGTGGAGCCACAGTGCTCCCCAGGCACCTGCGGCCTGTACACAAACCCTCATCCGGGCTCGGTTCCTCTACCAG	30
TRAV22	TRAV22_chr14_22539477_22539597	GCTCCCCAGGCACCTGCGGCCTGTACACAAACCCTCATCCGGGCTCGGTTCCTCTACCAGTAACAACCACATCACGAGGCCACCGCAGCAGCATTTTGCACAGCTTAATATTCCTTTTGT	30
TRAV22	TRAV22_chr14_22539537_22539657	TAACAACCACATCACGAGGCCACCGCAGCAGCATTTTGCACAGCTTAATATTCCTTTTGTACATAGGTAGAGTTTTAACCGTAGATTCTTTTTGGCTCTACAGGTTTGAGACTTTGGTCT	30
TRAV22	TRAV22_chr14_22539597_22539717	ACATAGGTAGAGTTTTAACCGTAGATTCTTTTTGGCTCTACAGGTTTGAGACTTTGGTCTTTATTTTCCCTTTTCAATACACACCTCCTCCTACCCTATAAATATCTAACTTGGAAGGAG	30
TRAV22	TRAV22_chr14_22539657_22539777	TTATTTTCCCTTTTCAATACACACCTCCTCCTACCCTATAAATATCTAACTTGGAAGGAGTAGAGTAGCTGATAAGAGGACAGAATCAAAATAAATATTTAAGTGACAGTATGCAGGACT	30
TRAV22	TRAV22_chr14_22539717_22539837	TAGAGTAGCTGATAAGAGGACAGAATCAAAATAAATATTTAAGTGACAGTATGCAGGACTCCAAAAGGGTAAAAAGTAAAAAGAATAAAAAGAAAAGAAACACCATTCCAATAAGCATGT	30
TRAV22	TRAV22_chr14_22539777_22539897	CCAAAAGGGTAAAAAGTAAAAAGAATAAAAAGAAAAGAAACACCATTCCAATAAGCATGTTGTTAGACATTAGTTAGACAGTGATCCAGCTTAGTTGTGTGTCTCAAGCACATTCAGGTC	30
TRAV22	TRAV22_chr14_22538937_22539057	AGAAGGCAAAGCATCATGAAGAGGATATTGGGAGCTCTGCTGGGGCTCTTGAGTGCCCAGGTTTGCTGTGAGTTGGGGCTGTCCAAGGTGGGAATCTGAAAGGATTTAGCAGCTGCAGCC	30
TRAV22	TRAV22_chr14_22538997_22539117	GTTTGCTGTGAGTTGGGGCTGTCCAAGGTGGGAATCTGAAAGGATTTAGCAGCTGCAGCCTTGTTGAGGGGAGGAAGGGCAAGGAGTTAAAAAGTCATGCAGTCTTTCTACTCACACAGC	30
TRAV22	TRAV22_chr14_22539057_22539177	TTGTTGAGGGGAGGAAGGGCAAGGAGTTAAAAAGTCATGCAGTCTTTCTACTCACACAGCCTGTGGGGGCATTTTCAGGATTCTTCAGATGTTAAACTGCCCATCACCTATGACTTTTTC	30
TRAV22	TRAV22_chr14_22539117_22539237	CTGTGGGGGCATTTTCAGGATTCTTCAGATGTTAAACTGCCCATCACCTATGACTTTTTCTCCATTTCTGACCAGGTGTGAGAGGAATACAAGTGGAGCAGAGTCCTCCAGACCTGATTC	30
TRAV22	TRAV22_chr14_22539177_22539297	TCCATTTCTGACCAGGTGTGAGAGGAATACAAGTGGAGCAGAGTCCTCCAGACCTGATTCTCCAGGAGGGAGCCAATTCCACGCTGCGGTGCAATTTTTCTGACTCTGTGAACAATTTGC	30
TRAV22	TRAV22_chr14_22539237_22539357	TCCAGGAGGGAGCCAATTCCACGCTGCGGTGCAATTTTTCTGACTCTGTGAACAATTTGCAGTGGTTTCATCAAAACCCTTGGGGACAGCTCATCAACCTGTTTTACATTCCCTCAGGGA	30
TRAV22	TRAV22_chr14_22539297_22539417	AGTGGTTTCATCAAAACCCTTGGGGACAGCTCATCAACCTGTTTTACATTCCCTCAGGGACAAAACAGAATGGAAGATTAAGCGCCACGACTGTCGCTACGGAACGCTACAGCTTATTGT	30
TRAV22	TRAV22_chr14_22539357_22539477	CAAAACAGAATGGAAGATTAAGCGCCACGACTGTCGCTACGGAACGCTACAGCTTATTGTACATTTCCTCTTCCCAGACCACAGACTCAGGCGTTTATTTCTGTGCTGTGGAGCCACAGT	30
TRAV23DV6	TRAV23DV6_chr14_22554626_22554746	CCTGCTGAAAGAATTCAGTTGAGGGTGAATTTACAGAGTTTCAGCTGGTTGGGAAGACTGGAAGACCACCTGGGCTGTCATTGAGCTCTGGTGCCAGGAGGAATGGACAAGATCTTAGGA	30
TRAV23DV6	TRAV23DV6_chr14_22555166_22555286	CCAAGCAGTTCTCATTGCATATCATGGATTCCCAGCCTGGAGACTCAGCCACCTACTTCTGTGCAGCAAGCACACAGTGCTCCCCAGGCACCTGAAGCCTGTACCCAAACCTGCAGTTGA	30
TRAV23DV6	TRAV23DV6_chr14_22555226_22555346	GTGCAGCAAGCACACAGTGCTCCCCAGGCACCTGAAGCCTGTACCCAAACCTGCAGTTGAGGTTCCAGCCAAACCCCACAGTGGGAGCTTACGTAGGCAGAGATGTAGCCTAGTTTTCAT	30
TRAV23DV6	TRAV23DV6_chr14_22555286_22555406	GGTTCCAGCCAAACCCCACAGTGGGAGCTTACGTAGGCAGAGATGTAGCCTAGTTTTCATCTGCATATGCAAGTGATAAATAAATGTATAAACACTAGTGTGGCAGTATGAGAATGGTAA	30
TRAV23DV6	TRAV23DV6_chr14_22555346_22555466	CTGCATATGCAAGTGATAAATAAATGTATAAACACTAGTGTGGCAGTATGAGAATGGTAATTAAAGAAAAGAAACTTAGCTTAATAAATGACCATCTCTAACAAATGTTTTATTATAGTT	30
TRAV23DV6	TRAV23DV6_chr14_22555406_22555525	TTAAAGAAAAGAAACTTAGCTTAATAAATGACCATCTCTAACAAATGTTTTATTATAGTTACAGTATTTGAAATTGTTACAAGCATCCAGCCAGTTTTGGGGCAACTGGGAATTTTATGC	30
TRAV23DV6	TRAV23DV6_chr14_22554686_22554806	GAAGACCACCTGGGCTGTCATTGAGCTCTGGTGCCAGGAGGAATGGACAAGATCTTAGGAGCATCATTTTTAGTTCTGTGGCTTCAACTATGCTGTGAGTTATGGAAGAGAAACTCCAGG	30
TRAV23DV6	TRAV23DV6_chr14_22554746_22554866	GCATCATTTTTAGTTCTGTGGCTTCAACTATGCTGTGAGTTATGGAAGAGAAACTCCAGGATATGTTACTAACTTGGGTGAATGAGAAAATTGGGGTACAGACAAACTCATGCAGGTAGA	30
TRAV23DV6	TRAV23DV6_chr14_22554806_22554926	ATATGTTACTAACTTGGGTGAATGAGAAAATTGGGGTACAGACAAACTCATGCAGGTAGACACTTTAAGAAGAAAATATTATTTTGGGGCCTAATGACATTTTGTTATCTCTCTAAGCAG	30
TRAV23DV6	TRAV23DV6_chr14_22554866_22554986	CACTTTAAGAAGAAAATATTATTTTGGGGCCTAATGACATTTTGTTATCTCTCTAAGCAGGGGTGAGTGGCCAACAGAAGGAGAAAAGTGACCAGCAGCAGGTGAAACAAAGTCCTCAAT	30
TRAV23DV6	TRAV23DV6_chr14_22554926_22555046	GGGTGAGTGGCCAACAGAAGGAGAAAAGTGACCAGCAGCAGGTGAAACAAAGTCCTCAATCTTTGATAGTCCAGAAAGGAGGGATTTCAATTATAAACTGTGCTTATGAGAACACTGCGT	30
TRAV23DV6	TRAV23DV6_chr14_22554986_22555106	CTTTGATAGTCCAGAAAGGAGGGATTTCAATTATAAACTGTGCTTATGAGAACACTGCGTTTGACTACTTTCCATGGTACCAACAATTCCCTGGGAAAGGCCCTGCATTATTGATAGCCA	30
TRAV23DV6	TRAV23DV6_chr14_22555046_22555166	TTGACTACTTTCCATGGTACCAACAATTCCCTGGGAAAGGCCCTGCATTATTGATAGCCATACGTCCAGATGTGAGTGAAAAGAAAGAAGGAAGATTCACAATCTCCTTCAATAAAAGTG	30
TRAV23DV6	TRAV23DV6_chr14_22555106_22555226	TACGTCCAGATGTGAGTGAAAAGAAAGAAGGAAGATTCACAATCTCCTTCAATAAAAGTGCCAAGCAGTTCTCATTGCATATCATGGATTCCCAGCCTGGAGACTCAGCCACCTACTTCT	30
TRDV1	TRDV1_chr14_22564247_22564367	CACCGCAGGGCCCTGGTAGGCACTGAACTTTGAGCTTCAGGCAGCACAACTCACATTTGTGCAAAGAGCTACATGCCACATGCTGTTCTCCAGCCTGCTGTGTGTATTTGTGGCCTTCAG	30
TRDV1	TRDV1_chr14_22564787_22564907	GTGGTCGCTATTCTGTCAACTTCAAGAAAGCAGCGAAATCCGTCGCCTTAACCATTTCAGCCTTACAGCTAGAAGATTCAGCAAAGTACTTTTGTGCTCTTGGGGAACTCACAGTGTTTG	30
TRDV1	TRDV1_chr14_22564847_22564967	CCTTACAGCTAGAAGATTCAGCAAAGTACTTTTGTGCTCTTGGGGAACTCACAGTGTTTGAAGTGATAGTAAAAGCAAAACAAAAACCCTAGGGCTCAATAAGAGAACCCCTCTACTCCC	30
TRDV1	TRDV1_chr14_22564907_22565027	AAGTGATAGTAAAAGCAAAACAAAAACCCTAGGGCTCAATAAGAGAACCCCTCTACTCCCCATCCTTTGCTACAGGAGCCAATCTGAAATGCACACCTGCAGATCTCAGGCAAGAGAGGG	30
TRDV1	TRDV1_chr14_22564967_22565087	CATCCTTTGCTACAGGAGCCAATCTGAAATGCACACCTGCAGATCTCAGGCAAGAGAGGGTAGTGACTGTGGTCTGTGGATTTAATCTGTGGTCTGGATCAGATGGTTTAATTCCAAGTA	30
TRDV1	TRDV1_chr14_22565027_22565147	TAGTGACTGTGGTCTGTGGATTTAATCTGTGGTCTGGATCAGATGGTTTAATTCCAAGTAAAACCTCCTTCTATCTCACTTGGAAACAGGTGTTCAGAGCAACTTTCTTCTAATACTTCA	30
TRDV1	TRDV1_chr14_22565087_22565207	AAACCTCCTTCTATCTCACTTGGAAACAGGTGTTCAGAGCAACTTTCTTCTAATACTTCAATTTTTACTTAAAATAGATCATACAGAAAATGTGTAAAGTTGTCTAAAGTTGGAAAGACT	30
TRDV1	TRDV1_chr14_22565147_22565267	ATTTTTACTTAAAATAGATCATACAGAAAATGTGTAAAGTTGTCTAAAGTTGGAAAGACTTCCACATAATAACTTAAAGTGGCAGTTTCACTTAACGATGCTCACAGCAGAAATCTGGGT	30
TRDV1	TRDV1_chr14_22565207_22565327	TCCACATAATAACTTAAAGTGGCAGTTTCACTTAACGATGCTCACAGCAGAAATCTGGGTCTAGTTATCTTGAATCACCATAAAAATCATTTCCTTAGCCCTTTCCTCTTAAGCTTTATG	30
TRDV1	TRDV1_chr14_22564307_22564427	GCAAAGAGCTACATGCCACATGCTGTTCTCCAGCCTGCTGTGTGTATTTGTGGCCTTCAGCTACTCTGGTATGGATGGTTCCAAGTGTGAGTAAAAATGTTAAGGATGGAAGGATTCCAA	30
TRDV1	TRDV1_chr14_22564367_22564487	CTACTCTGGTATGGATGGTTCCAAGTGTGAGTAAAAATGTTAAGGATGGAAGGATTCCAAACAGGCATATGGTATTTCTCATGGACTTGAGGAGGAAAGGAGAAATTGTAAAAAAGCGAG	30
TRDV1	TRDV1_chr14_22564427_22564547	ACAGGCATATGGTATTTCTCATGGACTTGAGGAGGAAAGGAGAAATTGTAAAAAAGCGAGCATATTATGATTTTAGTTTGGTTTGTCTCTGGGTCCTAAATTAGTCTAGCTCTTACGATA	30
TRDV1	TRDV1_chr14_22564487_22564607	CATATTATGATTTTAGTTTGGTTTGTCTCTGGGTCCTAAATTAGTCTAGCTCTTACGATATTTTATTCACTATATCAAAGGATCAGCTCTGTTTTCTGATTTTTCCCACAGGATCAAGTG	30
TRDV1	TRDV1_chr14_22564547_22564667	TTTTATTCACTATATCAAAGGATCAGCTCTGTTTTCTGATTTTTCCCACAGGATCAAGTGTGGCCCAGAAGGTTACTCAAGCCCAGTCATCAGTATCCATGCCAGTGAGGAAAGCAGTCA	30
TRDV1	TRDV1_chr14_22564607_22564727	TGGCCCAGAAGGTTACTCAAGCCCAGTCATCAGTATCCATGCCAGTGAGGAAAGCAGTCACCCTGAACTGCCTGTATGAAACAAGTTGGTGGTCATATTATATTTTTTGGTACAAGCAAC	30
TRDV1	TRDV1_chr14_22564667_22564787	CCCTGAACTGCCTGTATGAAACAAGTTGGTGGTCATATTATATTTTTTGGTACAAGCAACTTCCCAGCAAAGAGATGATTTTCCTTATTCGCCAGGGTTCTGATGAACAGAATGCAAAAA	30
TRDV1	TRDV1_chr14_22564727_22564847	TTCCCAGCAAAGAGATGATTTTCCTTATTCGCCAGGGTTCTGATGAACAGAATGCAAAAAGTGGTCGCTATTCTGTCAACTTCAAGAAAGCAGCGAAATCCGTCGCCTTAACCATTTCAG	30
TRAV24	TRAV24_chr14_22573536_22573656	AGAATCCTGTTTTCTGAAGCAGAATATTTCCACAGATTTTGGCTGAAAAACGTTTTTCTGCTGTGGGTACGTGAGCAGGAAACATGGAGAAGAATCCTTTGGCAGCCCCATTACTAATCC	30
TRAV24	TRAV24_chr14_22574076_22574196	CAAAGGATCCCAGCCTGAAGACTCAGCCACATACCTCTGTGCCTTTACACAGTGCTGTTCAGGCACCTGCAGCCCATACGCAAACCTGTGTCTGGTGTTGCACTGTTACCAGCATTGACA	30
TRAV24	TRAV24_chr14_22574136_22574256	AGGCACCTGCAGCCCATACGCAAACCTGTGTCTGGTGTTGCACTGTTACCAGCATTGACAAAGAACCATGAGTAGGATGGAAAAGACAAGTTCGTTGAATTACAGTTTTTTTTCAAGAGG	30
TRAV24	TRAV24_chr14_22574196_22574316	AAGAACCATGAGTAGGATGGAAAAGACAAGTTCGTTGAATTACAGTTTTTTTTCAAGAGGATTGTGCAAACATAGAAAAATAAGCATGCTAGTGATCATAACTAACTACCACAAGAGCAA	30
TRAV24	TRAV24_chr14_22574256_22574376	ATTGTGCAAACATAGAAAAATAAGCATGCTAGTGATCATAACTAACTACCACAAGAGCAAATTAAGTAAACATATTCCTTATGACAGATAGATGTCAGAGTGCTAATGAAGCATAACGCA	30
TRAV24	TRAV24_chr14_22574316_22574436	ATTAAGTAAACATATTCCTTATGACAGATAGATGTCAGAGTGCTAATGAAGCATAACGCATGACCTGGTAACTGGGCCGTTACTAAACAATACTAACCCCAGCTCCCAACAGCTCATTAA	30
TRAV24	TRAV24_chr14_22574376_22574496	TGACCTGGTAACTGGGCCGTTACTAAACAATACTAACCCCAGCTCCCAACAGCTCATTAACCACATCATGGAGTCAGACCCATTGCCTGCTCTTTTGGCATGATTCTGAAAGAACCCAAT	30
TRAV24	TRAV24_chr14_22574436_22574556	CCACATCATGGAGTCAGACCCATTGCCTGCTCTTTTGGCATGATTCTGAAAGAACCCAATAGTTACTCAAATCTATCTAAAACAATCTGGGTAAACAAAGGCGATATTTACCCCCTCATT	30
TRAV24	TRAV24_chr14_22573596_22573716	CTGTGGGTACGTGAGCAGGAAACATGGAGAAGAATCCTTTGGCAGCCCCATTACTAATCCTCTGGTTTCATCTTGACTGTAAGTCCAGGGGTTACAGGAGACATTCTTAGTCTGGGGTGA	30
TRAV24	TRAV24_chr14_22573656_22573776	TCTGGTTTCATCTTGACTGTAAGTCCAGGGGTTACAGGAGACATTCTTAGTCTGGGGTGATGATGAGGAAGGAGGAGGATGCAGTCAGACACTCTAGGTTTTATTTGGGGATGTGTGAAG	30
TRAV24	TRAV24_chr14_22573716_22573836	TGATGAGGAAGGAGGAGGATGCAGTCAGACACTCTAGGTTTTATTTGGGGATGTGTGAAGAAAATGCCAACTCTGTAGAGAGACCAATTTCTATGTCTGACTCTTTTTTAAAAAAACAGG	30
TRAV24	TRAV24_chr14_22573776_22573896	AAAATGCCAACTCTGTAGAGAGACCAATTTCTATGTCTGACTCTTTTTTAAAAAAACAGGCGTGAGCAGCATACTGAACGTGGAACAAAGTCCTCAGTCACTGCATGTTCAGGAGGGAGA	30
TRAV24	TRAV24_chr14_22573836_22573956	CGTGAGCAGCATACTGAACGTGGAACAAAGTCCTCAGTCACTGCATGTTCAGGAGGGAGACAGCACCAATTTCACCTGCAGCTTCCCTTCCAGCAATTTTTATGCCTTACACTGGTACAG	30
TRAV24	TRAV24_chr14_22573896_22574016	CAGCACCAATTTCACCTGCAGCTTCCCTTCCAGCAATTTTTATGCCTTACACTGGTACAGATGGGAAACTGCAAAAAGCCCCGAGGCCTTGTTTGTAATGACTTTAAATGGGGATGAAAA	30
TRAV24	TRAV24_chr14_22573956_22574076	ATGGGAAACTGCAAAAAGCCCCGAGGCCTTGTTTGTAATGACTTTAAATGGGGATGAAAAGAAGAAAGGACGAATAAGTGCCACTCTTAATACCAAGGAGGGTTACAGCTATTTGTACAT	30
TRAV24	TRAV24_chr14_22574016_22574136	GAAGAAAGGACGAATAAGTGCCACTCTTAATACCAAGGAGGGTTACAGCTATTTGTACATCAAAGGATCCCAGCCTGAAGACTCAGCCACATACCTCTGTGCCTTTACACAGTGCTGTTC	30
TRAV25	TRAV25_chr14_22580307_22580427	TATTGATCTGGAAGAAGCTTGTACCAGGCAACCCATTTAGGAGAAGTTGGATGAAGAGGGAGAGGGAGATGCTACTCATCACATCAATGTTGGTCTTATGGATGCAATTGTCACGTGAGT	30
TRAV25	TRAV25_chr14_22580367_22580487	AGAGGGAGATGCTACTCATCACATCAATGTTGGTCTTATGGATGCAATTGTCACGTGAGTTTGAGACGTCCCTGACTGCTTCCAGAGAATAAATCCAACAGGATAGAGAAGTATCTGCAG	30
TRAV25	TRAV25_chr14_22580427_22580546	TTGAGACGTCCCTGACTGCTTCCAGAGAATAAATCCAACAGGATAGAGAAGTATCTGCAGGCAGGGAATGGACTTTCTGTTTGAGAAACAAGAGTTAAGACAAAGGGAGAGAAACAGAGA	30
TRAV25	TRAV25_chr14_22580614_22580734	GAAAAGAGGAGTGAGAGAGACCTGCGTAGCTCAGGAGCTAAATATCTAATCTGATTTTATGTGATGCTTCCCATTGTCTTTCTAAACAGAGGTGAATGGACAACAGGTAATGCAAATTCC	30
TRAV25	TRAV25_chr14_22581109_22581229	TCTCGAGCAACTCCTCCCCATGGCAGTAGGAATGCATGTAGAAATTCACTCTGTTAAGACCTGGAAGAGTTTAGCAGTTTTAGTTCCTAAAACTTAACTACCGGTTTTCTTCTACACAGG	30
TRAV25	TRAV25_chr14_22581164_22581284	AAGACCTGGAAGAGTTTAGCAGTTTTAGTTCCTAAAACTTAACTACCGGTTTTCTTCTACACAGGTGTCTCAAAGAATTCTAATTGTCTTAGGAAGAATCGGTGGATTTTAACAAATTGT	30
TRAV25	TRAV25_chr14_22581219_22581339	TCTACACAGGTGTCTCAAAGAATTCTAATTGTCTTAGGAAGAATCGGTGGATTTTAACAAATTGTGATACAGATATTTATATAAAAAGTCATCTTTCAGTGCAGTGGTCCCCAACATTTT	30
TRAV25	TRAV25_chr14_22580669_22580789	TTTATGTGATGCTTCCCATTGTCTTTCTAAACAGAGGTGAATGGACAACAGGTAATGCAAATTCCTCAGTACCAGCATGTACAAGAAGGAGAGGACTTCACCACGTACTGCAATTCCTCA	30
TRAV25	TRAV25_chr14_22580724_22580844	TGCAAATTCCTCAGTACCAGCATGTACAAGAAGGAGAGGACTTCACCACGTACTGCAATTCCTCAACTACTTTAAGCAATATACAGTGGTATAAGCAAAGGCCTGGTGGACATCCCGTTT	30
TRAV25	TRAV25_chr14_22580779_22580899	CAATTCCTCAACTACTTTAAGCAATATACAGTGGTATAAGCAAAGGCCTGGTGGACATCCCGTTTTTTTGATACAGTTAGTGAAGAGTGGAGAAGTGAAGAAGCAGAAAAGACTGACATT	30
TRAV25	TRAV25_chr14_22580834_22580954	CATCCCGTTTTTTTGATACAGTTAGTGAAGAGTGGAGAAGTGAAGAAGCAGAAAAGACTGACATTTCAGTTTGGAGAAGCAAAAAAGAACAGCTCCCTGCACATCACAGCCACCCAGACT	30
TRAV25	TRAV25_chr14_22580889_22581009	GACTGACATTTCAGTTTGGAGAAGCAAAAAAGAACAGCTCCCTGCACATCACAGCCACCCAGACTACAGATGTAGGAACCTACTTCTGTGCAGGGCACAGTGCTCCCCAAGCACCTGCTG	30
TRAV25	TRAV25_chr14_22580944_22581064	CACCCAGACTACAGATGTAGGAACCTACTTCTGTGCAGGGCACAGTGCTCCCCAAGCACCTGCTGCCTGTCTCCAAATCTTGCCCTGGGTCTTCAGGAGCAGATCATCCTACTCTCCCCA	30
TRAV25	TRAV25_chr14_22580999_22581119	GCACCTGCTGCCTGTCTCCAAATCTTGCCCTGGGTCTTCAGGAGCAGATCATCCTACTCTCCCCAAAGAGCGGGCGCCAGAGAAAGCCAAAGTCACAATGTCTGTGAGGATCTCGAGCAA	30
TRAV25	TRAV25_chr14_22581054_22581174	ACTCTCCCCAAAGAGCGGGCGCCAGAGAAAGCCAAAGTCACAATGTCTGTGAGGATCTCGAGCAACTCCTCCCCATGGCAGTAGGAATGCATGTAGAAATTCACTCTGTTAAGACCTGGA	30
TRAV26-1	TRAV26-1_chr14_22591409_22591529	CTGGAAATTCTTTAAACCTAGAATCAGACACAAAAACTGAACTCTGGGTCCACAATCCTCATTTGTCCTTGAAGTATGAGGCTGGTGGCAAGAGTAACTGTGTTTCTGACCTTTGGTAAG	30
TRAV26-1	TRAV26-1_chr14_22591949_22592069	CCTTAGGAACTATAATTGATGCTAAGACCACCCAGCCCCCCTCCATGGATTGCGCTGAAGGAAGAGCTGCAAACCTGCCTTGTAATCACTCTACCATCAGTGGAAATGAGTATGTGTATT	30
TRAV26-1	TRAV26-1_chr14_22592009_22592129	GAAGAGCTGCAAACCTGCCTTGTAATCACTCTACCATCAGTGGAAATGAGTATGTGTATTGGTATCGACAGATTCACTCCCAGGGGCCACAGTATATCATTCATGGTCTAAAAAACAATG	30
TRAV26-1	TRAV26-1_chr14_22592069_22592189	GGTATCGACAGATTCACTCCCAGGGGCCACAGTATATCATTCATGGTCTAAAAAACAATGAAACCAATGAAATGGCCTCTCTGATCATCACAGAAGACAGAAAGTCCAGCACCTTGATCC	30
TRAV26-1	TRAV26-1_chr14_22592129_22592249	AAACCAATGAAATGGCCTCTCTGATCATCACAGAAGACAGAAAGTCCAGCACCTTGATCCTGCCCCACGCTACGCTGAGAGACACTGCTGTGTACTATTGCATCGTCAGAGTCGCACACT	30
TRAV26-1	TRAV26-1_chr14_22592189_22592309	TGCCCCACGCTACGCTGAGAGACACTGCTGTGTACTATTGCATCGTCAGAGTCGCACACTGGGACAGATGGGGCTGCACCTGTGCAATATCTCCCTGGTGGCAAGTGAGGAGGAGGGTAG	30
TRAV26-1	TRAV26-1_chr14_22592249_22592369	GGGACAGATGGGGCTGCACCTGTGCAATATCTCCCTGGTGGCAAGTGAGGAGGAGGGTAGCATTCACCTAGAGCAAAATGTCGATAGGAGTCAAAAAGTAACAAGAAAAGAGGAAAAGGA	30
TRAV26-1	TRAV26-1_chr14_22592309_22592429	CATTCACCTAGAGCAAAATGTCGATAGGAGTCAAAAAGTAACAAGAAAAGAGGAAAAGGAAGGGAAGGAGAGAAGGAGGAAAATAGGTAAAGTAAATAAGGGAGATACGATGAAGGGTAA	30
TRAV26-1	TRAV26-1_chr14_22592369_22592489	AGGGAAGGAGAGAAGGAGGAAAATAGGTAAAGTAAATAAGGGAGATACGATGAAGGGTAAAAAGATAAGAATAAGAACTTTATTGTTGATGCGGCTGAGAAAAATGATAAAGAGGCTGTG	30
TRAV26-1	TRAV26-1_chr14_22592429_22592549	AAAGATAAGAATAAGAACTTTATTGTTGATGCGGCTGAGAAAAATGATAAAGAGGCTGTGAATCATAATTTGAACATAGCAATAAAATGAAGAGGGTTAAGAATTTTCAAGACTCTTCTT	30
TRAV26-1	TRAV26-1_chr14_22592489_22592609	AATCATAATTTGAACATAGCAATAAAATGAAGAGGGTTAAGAATTTTCAAGACTCTTCTTCATGTCAAAAAAAAATCATTTCAGTTTGTTAGTAAAAATGAATGGATAAGGAAAATCAAA	30
TRAV26-1	TRAV26-1_chr14_22591469_22591589	ATTTGTCCTTGAAGTATGAGGCTGGTGGCAAGAGTAACTGTGTTTCTGACCTTTGGTAAGTGCTCTGTGTCTACCTAGGGAGGGCTTCTGAGGACAAGGGACCCCGAAGGGTGGTTTGCC	30
TRAV26-1	TRAV26-1_chr14_22592549_22592669	CATGTCAAAAAAAAATCATTTCAGTTTGTTAGTAAAAATGAATGGATAAGGAAAATCAAAATAATTCTGCTTGTCCCAAAGGCTTTTTTCGTCTGGATCCAGGGGCAAGTCCAAGCTTTG	30
TRAV26-1	TRAV26-1_chr14_22591529_22591649	TGCTCTGTGTCTACCTAGGGAGGGCTTCTGAGGACAAGGGACCCCGAAGGGTGGTTTGCCCTCTATGCTCCCTGTGCTTTATCCAGCATACTAGATATGACTGAGAACTGTTCTGTGCAT	30
TRAV26-1	TRAV26-1_chr14_22591589_22591709	CTCTATGCTCCCTGTGCTTTATCCAGCATACTAGATATGACTGAGAACTGTTCTGTGCATTTGTCTAGGAAGTACATACATCTACATACCAGGCTAGATCATAACCATAATCCCAGAAGA	30
TRAV26-1	TRAV26-1_chr14_22591649_22591769	TTGTCTAGGAAGTACATACATCTACATACCAGGCTAGATCATAACCATAATCCCAGAAGAGCCCTTGGCAGTATTCAGTTTTAAGAAATCTATGGGTTTACTAAATCAAGCTCCCATGGA	30
TRAV26-1	TRAV26-1_chr14_22591709_22591829	GCCCTTGGCAGTATTCAGTTTTAAGAAATCTATGGGTTTACTAAATCAAGCTCCCATGGAATACAGCCTAGAGGGTCTCTGATTATTGGCATGTATCTTTGGTCTTTATAATTAACAGCA	30
TRAV26-1	TRAV26-1_chr14_22591769_22591889	ATACAGCCTAGAGGGTCTCTGATTATTGGCATGTATCTTTGGTCTTTATAATTAACAGCAATGATATTTTTTGTGTTCTTGCAGGACATAAAAGTTTTGGAGTGTTAAGGGAGTGTTGTA	30
TRAV26-1	TRAV26-1_chr14_22591829_22591949	ATGATATTTTTTGTGTTCTTGCAGGACATAAAAGTTTTGGAGTGTTAAGGGAGTGTTGTATCCTTGATCCATAGAATTGCATTGGTTTGAGAGTCAGGAGCTAATCTGATTTTCTTGACC	30
TRAV26-1	TRAV26-1_chr14_22591889_22592009	TCCTTGATCCATAGAATTGCATTGGTTTGAGAGTCAGGAGCTAATCTGATTTTCTTGACCCCTTAGGAACTATAATTGATGCTAAGACCACCCAGCCCCCCTCCATGGATTGCGCTGAAG	30
TRAV8-7	TRAV8-7_chr14_22600408_22600528	GAATCCCAGATTTTCCTCATTATAGGGACTCACCATCCTCTGGCACATTCCTTCCCACTCAGGAGATCTTCTAGAATAGAGCTCTCAGCTTCCTCACTGCCTAGCCATGCTCTTAGTGGT	30
TRAV8-7	TRAV8-7_chr14_22600948_22601068	CCATGTGAGTGATGCTGCTGAGTACTTCTGTGCTGTGGGTGACAGGAGGACTGTGCCTGGGACTGCAGGAGGAGCTGAACACAAACTTCCTGAGACACTGAGGTTTTCAGGAACTCAAGG	30
TRAV8-7	TRAV8-7_chr14_22601008_22601128	GACTGCAGGAGGAGCTGAACACAAACTTCCTGAGACACTGAGGTTTTCAGGAACTCAAGGGCACAGCCTGACCTATTTGTAGCAAGGTCTCTCATTTGATGAAAGTGAGAAAGGTGGAAG	30
TRAV8-7	TRAV8-7_chr14_22601068_22601188	GCACAGCCTGACCTATTTGTAGCAAGGTCTCTCATTTGATGAAAGTGAGAAAGGTGGAAGAACAGAGCCATGAGGAGTGCTTGACTCCAGAGAAGAAACAGAGACTTCAACACGTTCCTT	30
TRAV8-7	TRAV8-7_chr14_22601128_22601248	AACAGAGCCATGAGGAGTGCTTGACTCCAGAGAAGAAACAGAGACTTCAACACGTTCCTTCTTTTACTACTGGGTCACATCAGACAAGATGTAGAAGAGACAGACTTCTATGACTGTTCT	30
TRAV8-7	TRAV8-7_chr14_22601188_22601307	CTTTTACTACTGGGTCACATCAGACAAGATGTAGAAGAGACAGACTTCTATGACTGTTCTCCTTCTGCTTGGAAATACCACACTGAAGAGGGTCAAGTTTTTTTTTTATTATACTTTAAG	30
TRAV8-7	TRAV8-7_chr14_22600468_22600588	AGGAGATCTTCTAGAATAGAGCTCTCAGCTTCCTCACTGCCTAGCCATGCTCTTAGTGGTCATTCTGCTGCTTGGAATGTTCTTCACACTGAGTAAGTATAATAATATTGTTTCCCTGCT	30
TRAV8-7	TRAV8-7_chr14_22600528_22600648	CATTCTGCTGCTTGGAATGTTCTTCACACTGAGTAAGTATAATAATATTGTTTCCCTGCTCCCGTCTCCATACAAGGAACATTGTTCCAATCGGAATCTAAATAGAGACTCTGTCTCATT	30
TRAV8-7	TRAV8-7_chr14_22600588_22600708	CCCGTCTCCATACAAGGAACATTGTTCCAATCGGAATCTAAATAGAGACTCTGTCTCATTACAGGTAGATCTGTTCTGGTCTCACTAACAGAGTGTTGATGTTGCAGGAGGAACCAGAAC	30
TRAV8-7	TRAV8-7_chr14_22600648_22600768	ACAGGTAGATCTGTTCTGGTCTCACTAACAGAGTGTTGATGTTGCAGGAGGAACCAGAACCCAGTCGGTGACCCAGCTTGATGGCCACATCACTGTCTCTGAAGAAGCCCCTCTGGAACT	30
TRAV8-7	TRAV8-7_chr14_22600708_22600828	CCAGTCGGTGACCCAGCTTGATGGCCACATCACTGTCTCTGAAGAAGCCCCTCTGGAACTGAAGTGCAACTATTCCTATAGTGGAGTTCCTTCTCTCTTCTGGTATGTCCAATACTCTAG	30
TRAV8-7	TRAV8-7_chr14_22600768_22600888	GAAGTGCAACTATTCCTATAGTGGAGTTCCTTCTCTCTTCTGGTATGTCCAATACTCTAGCCAAAGCCTCCAGCTTCTCCTCAAAGACCTAACAGAGGCCACCCAGGTTAAAGGCATCAG	30
TRAV8-7	TRAV8-7_chr14_22600828_22600948	CCAAAGCCTCCAGCTTCTCCTCAAAGACCTAACAGAGGCCACCCAGGTTAAAGGCATCAGAGGTTTTGAGGCTGAATTTAAGAAGAGCGAAACCTCCTTCTACCTGAGGAAACCATCAAC	30
TRAV8-7	TRAV8-7_chr14_22600888_22601008	AGGTTTTGAGGCTGAATTTAAGAAGAGCGAAACCTCCTTCTACCTGAGGAAACCATCAACCCATGTGAGTGATGCTGCTGAGTACTTCTGTGCTGTGGGTGACAGGAGGACTGTGCCTGG	30
TRAV27	TRAV27_chr14_22615937_22616057	TGGGTGGCAGCAAGCACTCTTCTAGCCCAGAGAAGTCTGTTCCAGGACGGGCTCTTTCAGGAGCAGCTAAAGTCAGGGGCCATGTCCACCATGTGATAGAAAGACAAGATGGTCCTGAAA	30
TRAV27	TRAV27_chr14_22615997_22616117	GAGCAGCTAAAGTCAGGGGCCATGTCCACCATGTGATAGAAAGACAAGATGGTCCTGAAATTCTCCGTGTCCATTCTTTGGATTCAGTTGGCATGTGAGTTGAAAAGGTTCCCAATTAAA	30
TRAV27	TRAV27_chr14_22616057_22616176	TTCTCCGTGTCCATTCTTTGGATTCAGTTGGCATGTGAGTTGAAAAGGTTCCCAATTAAATTAACAGAAAATCCCTGATGGCAAGTTGTTTTATGGCAAAGTATGAAAGGAGGAATTATA	30
TRAV27	TRAV27_chr14_22616219_22616339	GAGTAAGGAGGGAGGAAAAATCATTTCAGGTTGGGAAACAATCCCTAATTCCCTTCCCTGGTTCCTTCTGCTCTGTTTCTAAACAGGGGTGAGCACCCAGCTGCTGGAGCAGAGCCCTCA	30
TRAV27	TRAV27_chr14_22616759_22616879	CACACACTGGAGGACAAGACCCCTCTGCTATAACACAAATATCTGGAAATGCAGCCTGCTATTAGGATCATTAACGATATGGGCCTGCAACTCCCCGGGGTAGGCAGTAGCAAAGAGAGT	30
TRAV27	TRAV27_chr14_22616819_22616939	ATTAGGATCATTAACGATATGGGCCTGCAACTCCCCGGGGTAGGCAGTAGCAAAGAGAGTCGATATAGAGGGACAAATGGAAGCTATCAGACAGACTGTTTCTGAGTGTTCCACCCCTGT	30
TRAV27	TRAV27_chr14_22616879_22616999	CGATATAGAGGGACAAATGGAAGCTATCAGACAGACTGTTTCTGAGTGTTCCACCCCTGTGTAGAAACAAAGCAGAAGGCACCAGGGAAGGGAGCTAGGGATTCTTTCCCAACCTGAAAT	30
TRAV27	TRAV27_chr14_22616279_22616399	GTTCCTTCTGCTCTGTTTCTAAACAGGGGTGAGCACCCAGCTGCTGGAGCAGAGCCCTCAGTTTCTAAGCATCCAAGAGGGAGAAAATCTCACTGTGTACTGCAACTCCTCAAGTGTTTT	30
TRAV27	TRAV27_chr14_22616339_22616459	GTTTCTAAGCATCCAAGAGGGAGAAAATCTCACTGTGTACTGCAACTCCTCAAGTGTTTTTTCCAGCTTACAATGGTACAGACAGGAGCCTGGGGAAGGTCCTGTCCTCCTGGTGACAGT	30
TRAV27	TRAV27_chr14_22616399_22616519	TTCCAGCTTACAATGGTACAGACAGGAGCCTGGGGAAGGTCCTGTCCTCCTGGTGACAGTAGTTACGGGTGGAGAAGTGAAGAAGCTGAAGAGACTAACCTTTCAGTTTGGTGATGCAAG	30
TRAV27	TRAV27_chr14_22616459_22616579	AGTTACGGGTGGAGAAGTGAAGAAGCTGAAGAGACTAACCTTTCAGTTTGGTGATGCAAGAAAGGACAGTTCTCTCCACATCACTGCAGCCCAGCCTGGTGATACAGGCCTCTACCTCTG	30
TRAV27	TRAV27_chr14_22616519_22616639	AAAGGACAGTTCTCTCCACATCACTGCAGCCCAGCCTGGTGATACAGGCCTCTACCTCTGTGCAGGAGCACAGTGCTCTTGAGGCACCTGCTGCCTGCACCCAAACCCTGCTGCCAGCCC	30
TRAV27	TRAV27_chr14_22616579_22616699	TGCAGGAGCACAGTGCTCTTGAGGCACCTGCTGCCTGCACCCAAACCCTGCTGCCAGCCCCAGTCACGAGGCTGCCACATGCCTCCAGCTCCGCCTCGCACAGCTTATGGCATGAATAGA	30
TRAV27	TRAV27_chr14_22616639_22616759	CAGTCACGAGGCTGCCACATGCCTCCAGCTCCGCCTCGCACAGCTTATGGCATGAATAGAGAGAACAACCTCAGCCCCTCATGGAACCATTTCTGCTGCCTTTCCAGAAAACATTTTCCA	30
TRAV27	TRAV27_chr14_22616699_22616819	GAGAACAACCTCAGCCCCTCATGGAACCATTTCTGCTGCCTTTCCAGAAAACATTTTCCACACACACTGGAGGACAAGACCCCTCTGCTATAACACAAATATCTGGAAATGCAGCCTGCT	30
TRAV28	TRAV28_chr14_22622926_22623046	TTCCAAATTCAAGATATGATACTTACCAATATTTAAAGAGAATAGATATCAAGGTGTGCCCCTGTAGCAAAAAAAGTAAAGAATCATGAAGGCATTAATAGGAATCTTGCTGGGCTTCCT	30
TRAV28	TRAV28_chr14_22623466_22623586	AAAAAGAAGACTAAAATCCGCAGTCAAAGCTGAGGAACTTTATGGCCACCTATACATCAGATTCCCAGCCTGAGGACTCAGCTATTTACTTCTGTGCTGTGGGGACACTGTGCTCTTCAG	30
TRAV28	TRAV28_chr14_22623526_22623646	ATTCCCAGCCTGAGGACTCAGCTATTTACTTCTGTGCTGTGGGGACACTGTGCTCTTCAGACACCTGCAGCCTATACATGAAACCATAGCTGAAGGCCTAACCCATCCCCGAGAGTGGCA	30
TRAV28	TRAV28_chr14_22623586_22623706	ACACCTGCAGCCTATACATGAAACCATAGCTGAAGGCCTAACCCATCCCCGAGAGTGGCAGTAGGTCCCGATGTGATTAGCATTGCATTCCCACTGCCTACATCTCCTTGCATGTCCTGA	30
TRAV28	TRAV28_chr14_22623646_22623766	GTAGGTCCCGATGTGATTAGCATTGCATTCCCACTGCCTACATCTCCTTGCATGTCCTGATTCATGTGGAAAGTATTTCTAAATGAGTTGTAACTTGACACTATGGTGCAGGTGCATAAA	30
TRAV28	TRAV28_chr14_22623706_22623826	TTCATGTGGAAAGTATTTCTAAATGAGTTGTAACTTGACACTATGGTGCAGGTGCATAAATGGTTCCCCTGCAGATATCTGTGGGAATGGTATTACTAGGCAAAATCTATTGATTGATCA	30
TRAV28	TRAV28_chr14_22623766_22623886	TGGTTCCCCTGCAGATATCTGTGGGAATGGTATTACTAGGCAAAATCTATTGATTGATCAACTCTTTCATATATTATCATATCTCTCTGGATAAGAATGAGCAGAGTCCTCAATCCTCCA	30
TRAV28	TRAV28_chr14_22623826_22623946	ACTCTTTCATATATTATCATATCTCTCTGGATAAGAATGAGCAGAGTCCTCAATCCTCCATATCCAAGAGCAAGAAAGCACCAGTCTCACCTGTACTTCCTTTTCCACATCTTTTTTATG	30
TRAV28	TRAV28_chr14_22623886_22624006	TATCCAAGAGCAAGAAAGCACCAGTCTCACCTGTACTTCCTTTTCCACATCTTTTTTATGGCTTACTTTAGTACAGACAGAATCCTAGGAAAATTTCCATGATATTTTTTCTAACAGACT	30
TRAV28	TRAV28_chr14_22622986_22623106	CCTGTAGCAAAAAAAGTAAAGAATCATGAAGGCATTAATAGGAATCTTGCTGGGCTTCCTGTGGATACAGATTTGCTGTGAGTTAAGGACAGCCCAGAGGAAACCTGGAGGAGTATCACA	30
TRAV28	TRAV28_chr14_22623046_22623166	GTGGATACAGATTTGCTGTGAGTTAAGGACAGCCCAGAGGAAACCTGGAGGAGTATCACAACTGAATTTGGAAAGGAGCAATGGAGGAACGGGAGAGATGGAGAAAGAGAAAGAACGCAA	30
TRAV28	TRAV28_chr14_22623106_22623226	ACTGAATTTGGAAAGGAGCAATGGAGGAACGGGAGAGATGGAGAAAGAGAAAGAACGCAACTCTCAATTAAGCTGTGTCCTCTATCATAAGGAAGAAAACTACAGAGAAATTTTCTACAC	30
TRAV28	TRAV28_chr14_22623166_22623286	CTCTCAATTAAGCTGTGTCCTCTATCATAAGGAAGAAAACTACAGAGAAATTTTCTACACTTGGAAACAGCTACAGTGATTTTGTGATGACTCTCATCTGCATCTACTTTTCTCTTTCTG	30
TRAV28	TRAV28_chr14_22623226_22623346	TTGGAAACAGCTACAGTGATTTTGTGATGACTCTCATCTGCATCTACTTTTCTCTTTCTGAACGGGGGTAAAAGCGCAAATGAAAGTGGAGCAGAGTCCTCAGGTCCTGATCCTCCAAGA	30
TRAV28	TRAV28_chr14_22623286_22623406	AACGGGGGTAAAAGCGCAAATGAAAGTGGAGCAGAGTCCTCAGGTCCTGATCCTCCAAGAGGGAAGAAATTCATTCCTGGTGTGCAGTTGTTCTATTTACATGATCCGTGTGCAGTGGTT	30
TRAV28	TRAV28_chr14_22623346_22623466	GGGAAGAAATTCATTCCTGGTGTGCAGTTGTTCTATTTACATGATCCGTGTGCAGTGGTTTCATCAAAAGCCTGGAGGACCCCTCATGTCCTTATTTAACATTAATTCAGGAATACAGCA	30
TRAV28	TRAV28_chr14_22623406_22623526	TCATCAAAAGCCTGGAGGACCCCTCATGTCCTTATTTAACATTAATTCAGGAATACAGCAAAAAAGAAGACTAAAATCCGCAGTCAAAGCTGAGGAACTTTATGGCCACCTATACATCAG	30
TRAV29DV5	TRAV29DV5_chr14_22631171_22631291	AGCACAGGAGGTTGAAGTCAGATTTGCAGCTTTCTAGGCAGGAGACAAGACAATCTGCATCTTCACAGGAGGGATGGCCATGCTCCTGGGGGCATCAGTGCTGATTCTGTGGCTTCAGCC	30
TRAV29DV5	TRAV29DV5_chr14_22631711_22631831	CACATTGTGCCCTCCCAGCCTGGAGACTCTGCAGTGTACTTCTGTGCAGCAAGCGCACAGTGCTCTCCAGGCACCTGCAGCCCGTACTCAAACCTGCTTTGGGGACTCAGACTGGGAGAC	30
TRAV29DV5	TRAV29DV5_chr14_22631771_22631891	TGCTCTCCAGGCACCTGCAGCCCGTACTCAAACCTGCTTTGGGGACTCAGACTGGGAGACACATAGACTCGCTTCCATTTACACATGCCAATATGAGAGATTATGCTTTGAAGTAGGTGA	30
TRAV29DV5	TRAV29DV5_chr14_22631831_22631951	ACATAGACTCGCTTCCATTTACACATGCCAATATGAGAGATTATGCTTTGAAGTAGGTGAGGCAAGTTGAGCCTAAAGAAAGACTGATACATGACAAAACCTTACAAATAAGTTAAGAAA	30
TRAV29DV5	TRAV29DV5_chr14_22631891_22632011	GGCAAGTTGAGCCTAAAGAAAGACTGATACATGACAAAACCTTACAAATAAGTTAAGAAAGTTCCCTGAGTTTTAGAGTGTTTAAGAGTCTAACCACTCTCCTTTTCTACTTTCAGAAAG	30
TRAV29DV5	TRAV29DV5_chr14_22631951_22632071	GTTCCCTGAGTTTTAGAGTGTTTAAGAGTCTAACCACTCTCCTTTTCTACTTTCAGAAAGAGGTTGCTGATTTAGCTAAAGCATAAATCTCTAGTGATGCTTTGTTTCTGCTAGCTTCTG	30
TRAV29DV5	TRAV29DV5_chr14_22632011_22632131	AGGTTGCTGATTTAGCTAAAGCATAAATCTCTAGTGATGCTTTGTTTCTGCTAGCTTCTGGAATGCGGGTGCCCTGTCTCCCTTGTATACTAGGGGGCAAGGATGTGTGTTTGGAATGGG	30
TRAV29DV5	TRAV29DV5_chr14_22632071_22632191	GAATGCGGGTGCCCTGTCTCCCTTGTATACTAGGGGGCAAGGATGTGTGTTTGGAATGGGAAAACCAAGGTCCTACTGCAGGTTCTTCCAGTGATGAACATTTCCTGAGATGTCTTTTCT	30
TRAV29DV5	TRAV29DV5_chr14_22631231_22631351	CTTCACAGGAGGGATGGCCATGCTCCTGGGGGCATCAGTGCTGATTCTGTGGCTTCAGCCAGACTGTGAGTTGTGCATGGGAGGTTTGAATATAGTAAGAAAAGCTACAAGGAACACTAC	30
TRAV29DV5	TRAV29DV5_chr14_22631291_22631411	AGACTGTGAGTTGTGCATGGGAGGTTTGAATATAGTAAGAAAAGCTACAAGGAACACTACAAGGCTGGGAGATAATTGGAGAAGTTTTGTTTTGTTTTCCGGATCTTGATGGTTTCCTGT	30
TRAV29DV5	TRAV29DV5_chr14_22631351_22631471	AAGGCTGGGAGATAATTGGAGAAGTTTTGTTTTGTTTTCCGGATCTTGATGGTTTCCTGTGGGGACATTAAAAATAAAACTGAAAATCTGTTATTCTCTTTCCAAACAGGGGTAAACAGT	30
TRAV29DV5	TRAV29DV5_chr14_22631411_22631531	GGGGACATTAAAAATAAAACTGAAAATCTGTTATTCTCTTTCCAAACAGGGGTAAACAGTCAACAGAAGAATGATGACCAGCAAGTTAAGCAAAATTCACCATCCCTGAGCGTCCAGGAA	30
TRAV29DV5	TRAV29DV5_chr14_22631471_22631591	CAACAGAAGAATGATGACCAGCAAGTTAAGCAAAATTCACCATCCCTGAGCGTCCAGGAAGGAAGAATTTCTATTCTGAACTGTGACTATACTAACAGCATGTTTGATTATTTCCTATGG	30
TRAV29DV5	TRAV29DV5_chr14_22631531_22631651	GGAAGAATTTCTATTCTGAACTGTGACTATACTAACAGCATGTTTGATTATTTCCTATGGTACAAAAAATACCCTGCTGAAGGTCCTACATTCCTGATATCTATAAGTTCCATTAAGGAT	30
TRAV29DV5	TRAV29DV5_chr14_22631591_22631711	TACAAAAAATACCCTGCTGAAGGTCCTACATTCCTGATATCTATAAGTTCCATTAAGGATAAAAATGAAGATGGAAGATTCACTGTCTTCTTAAACAAAAGTGCCAAGCACCTCTCTCTG	30
TRAV29DV5	TRAV29DV5_chr14_22631651_22631771	AAAAATGAAGATGGAAGATTCACTGTCTTCTTAAACAAAAGTGCCAAGCACCTCTCTCTGCACATTGTGCCCTCCCAGCCTGGAGACTCTGCAGTGTACTTCTGTGCAGCAAGCGCACAG	30
TRAV30	TRAV30_chr14_22636239_22636359	TGCAACAGGCCTCATTCTGAGTTCAAAGCAACTCCTGTTAAGGAAGCCCATTCAGAAGCTGACTGGATATTCTGGCAGGCCAAGGATGGAGACTCTCCTGAAAGTGCTTTCAGGCACCTT	30
TRAV30	TRAV30_chr14_22636779_22636899	ATGAAAAAATATCTGCTTCATTTAATGAAAAAAAGCAGCAAAGCTCCCTGTACCTTACGGCCTCCCAGCTCAGTTACTCAGGAACCTACTTCTGCGGCACAGAGACACAGTGATACCCAG	30
TRAV30	TRAV30_chr14_22636839_22636959	CCTCCCAGCTCAGTTACTCAGGAACCTACTTCTGCGGCACAGAGACACAGTGATACCCAGGCCTCCAAGACCTGTACTCAAACCTAAAGCTGAGCCGCAGATGCTCCCCTAGCACAGATG	30
TRAV30	TRAV30_chr14_22636899_22637019	GCCTCCAAGACCTGTACTCAAACCTAAAGCTGAGCCGCAGATGCTCCCCTAGCACAGATGCCCACCACAGGAGTATGGGGAACTTACCAGAAGGTTCATCCATGATAAAAGAGAAACCTG	30
TRAV30	TRAV30_chr14_22636959_22637079	CCCACCACAGGAGTATGGGGAACTTACCAGAAGGTTCATCCATGATAAAAGAGAAACCTGAAGGAAATTCATTTGCTTCAACACATAACACAAAAAGCAAGCCATGGCCTTAAGACCATA	30
TRAV30	TRAV30_chr14_22637019_22637139	AAGGAAATTCATTTGCTTCAACACATAACACAAAAAGCAAGCCATGGCCTTAAGACCATATCTAATTTGGCATTGTTTTCTTGATAATTATTTAATTGCTTTGTTGGTATTATATGATAG	30
TRAV30	TRAV30_chr14_22637079_22637199	TCTAATTTGGCATTGTTTTCTTGATAATTATTTAATTGCTTTGTTGGTATTATATGATAGATAACTTAGATTCAGAGAAAATTACATAGATTTCAGTTTCAAAAACTGGAGTGAATTCCT	30
TRAV30	TRAV30_chr14_22637139_22637259	ATAACTTAGATTCAGAGAAAATTACATAGATTTCAGTTTCAAAAACTGGAGTGAATTCCTATTTGACTGAAGCTATACATATAAACTCCTTTTGGATCTCTGCATTCCTATCTGAAAGTG	30
TRAV30	TRAV30_chr14_22637199_22637319	ATTTGACTGAAGCTATACATATAAACTCCTTTTGGATCTCTGCATTCCTATCTGAAAGTGAAAAGTAACCTCTCTTTCTTCTCCTAGGTACCCACAGCTTGACAATAGGACAGCAAAAAA	30
TRAV30	TRAV30_chr14_22636299_22636419	GACTGGATATTCTGGCAGGCCAAGGATGGAGACTCTCCTGAAAGTGCTTTCAGGCACCTTGTTGTGGCAGTTGACCTGTGAGTACACGATTCAGTCTGGGAGAGGTTGTGATATGACAGC	30
TRAV30	TRAV30_chr14_22636359_22636479	GTTGTGGCAGTTGACCTGTGAGTACACGATTCAGTCTGGGAGAGGTTGTGATATGACAGCATCTTAATGACAATAGCTTTCTGTCTTGGGAAGGGCCCTTTTAAGAACCAGACCTAAGAA	30
TRAV30	TRAV30_chr14_22636419_22636539	ATCTTAATGACAATAGCTTTCTGTCTTGGGAAGGGCCCTTTTAAGAACCAGACCTAAGAAGTGAGGAAAATGTACCGTAATTATGTGGTGATGCTTAATGTTTTAAATAAGGAAGGAAGA	30
TRAV30	TRAV30_chr14_22636479_22636599	GTGAGGAAAATGTACCGTAATTATGTGGTGATGCTTAATGTTTTAAATAAGGAAGGAAGAGAGAAAATCACCCTTCCCTTCACGAGATTGAGCATCTCATTCGATTGTCTTTCTGATCAG	30
TRAV30	TRAV30_chr14_22636539_22636659	GAGAAAATCACCCTTCCCTTCACGAGATTGAGCATCTCATTCGATTGTCTTTCTGATCAGGGGTGAGAAGCCAACAACCAGTGCAGAGTCCTCAAGCCGTGATCCTCCGAGAAGGGGAAG	30
TRAV30	TRAV30_chr14_22636599_22636719	GGGTGAGAAGCCAACAACCAGTGCAGAGTCCTCAAGCCGTGATCCTCCGAGAAGGGGAAGATGCTGTCATCAACTGCAGTTCCTCCAAGGCTTTATATTCTGTACACTGGTACAGGCAGA	30
TRAV30	TRAV30_chr14_22636659_22636779	ATGCTGTCATCAACTGCAGTTCCTCCAAGGCTTTATATTCTGTACACTGGTACAGGCAGAAGCATGGTGAAGCACCCGTCTTCCTGATGATATTACTGAAGGGTGGAGAACAGAAGGGTC	30
TRAV30	TRAV30_chr14_22636719_22636839	AGCATGGTGAAGCACCCGTCTTCCTGATGATATTACTGAAGGGTGGAGAACAGAAGGGTCATGAAAAAATATCTGCTTCATTTAATGAAAAAAAGCAGCAAAGCTCCCTGTACCTTACGG	30
TRAV31	TRAV31_chr14_22645100_22645220	CAAAACTGAATAAAGTAGGTCTCAGGCTCTGAGCAGGCAGTTTTTTTTCCTAGAAATAGAGGTGCCAACATGACTGTTGGCAGCATATTACGGGCACTCATGGCCTCTGCCTTCCTTGGT	30
TRAV31	TRAV31_chr14_22645640_22645760	ACCAATGCGACACAGGGTCAATATTCTGTGAGCTTCCAGAAAACAACTAAAACTATTCAGCTTATCATATCATCATCACAGCCAGAAGACCTGCAACATATTTCTGTTGTCTCAAAGAGC	30
TRAV31	TRAV31_chr14_22645700_22645820	CTTATCATATCATCATCACAGCCAGAAGACCTGCAACATATTTCTGTTGTCTCAAAGAGCCCACTGTGAAGAACATGTTAGAAGAGCCTTACAAAAAGATCGGAACTCAACCTGAGGCAA	30
TRAV31	TRAV31_chr14_22645760_22645880	CCACTGTGAAGAACATGTTAGAAGAGCCTTACAAAAAGATCGGAACTCAACCTGAGGCAATTGCCTATTCCCACATTCTCAGGAAAAACTCACAAACCTTACCCAGGCATTTGTTAGCAG	30
TRAV31	TRAV31_chr14_22645820_22645940	TTGCCTATTCCCACATTCTCAGGAAAAACTCACAAACCTTACCCAGGCATTTGTTAGCAGCTGGTGGTTAGGGTGCATAAGATAAGACCCAGAAAGGAAGTCATTGAGTTCATTCCAGGA	30
TRAV31	TRAV31_chr14_22645880_22646000	CTGGTGGTTAGGGTGCATAAGATAAGACCCAGAAAGGAAGTCATTGAGTTCATTCCAGGAAGCACACCCTCACAACTGCCTTAGAAACCACACAGGACCACATGTAAAAGCCATACTGCT	30
TRAV31	TRAV31_chr14_22645940_22646060	AGCACACCCTCACAACTGCCTTAGAAACCACACAGGACCACATGTAAAAGCCATACTGCTCGGATGACATCACATCTCTATTTCTTCCCATGGAGTATGCCGTTTAAAAAAGCAACATGT	30
TRAV31	TRAV31_chr14_22646000_22646120	CGGATGACATCACATCTCTATTTCTTCCCATGGAGTATGCCGTTTAAAAAAGCAACATGTGAAACATGGAATTTTAAAGCTTAATTGATTGTACAGGACTTTATATCTGCTCAACCAAAT	30
TRAV31	TRAV31_chr14_22646060_22646180	GAAACATGGAATTTTAAAGCTTAATTGATTGTACAGGACTTTATATCTGCTCAACCAAATCTCTTGAGGAAAATAGTATGGAAGACACTAGGGAAAAAAAACACGCATACAAAATAAAGA	30
TRAV31	TRAV31_chr14_22645160_22645280	GGTGCCAACATGACTGTTGGCAGCATATTACGGGCACTCATGGCCTCTGCCTTCCTTGGTAAGGACAGTAGCTGATAGGCTGAGGACAGTCTAGGACTGGGAGAAGACAGTGGGGAGGGA	30
TRAV31	TRAV31_chr14_22645220_22645340	AAGGACAGTAGCTGATAGGCTGAGGACAGTCTAGGACTGGGAGAAGACAGTGGGGAGGGAAGAGGGGATGAACAACTGGTCATATGTGACAAACACTCAGGTGTAATAAGAAGGAAGAGG	30
TRAV31	TRAV31_chr14_22645280_22645400	AGAGGGGATGAACAACTGGTCATATGTGACAAACACTCAGGTGTAATAAGAAGGAAGAGGAAAGGAACCAGATTCTGACTCCTGCCTTTACTGAAGATTTAACCCCTGCCCCAAAAGTTC	30
TRAV31	TRAV31_chr14_22645340_22645460	AAAGGAACCAGATTCTGACTCCTGCCTTTACTGAAGATTTAACCCCTGCCCCAAAAGTTCTTGGAAGCTCTCTTACAGGTCAGCTCAGGGGACCAATCTTGTTATTTCTTCTCATTTACG	30
TRAV31	TRAV31_chr14_22645400_22645520	TTGGAAGCTCTCTTACAGGTCAGCTCAGGGGACCAATCTTGTTATTTCTTCTCATTTACGGGATCCAGCATGTCACAGAGGGTCATTCAATCCCAACCAGCAATATCTACGCAGGAGGGT	30
TRAV31	TRAV31_chr14_22645460_22645580	GGATCCAGCATGTCACAGAGGGTCATTCAATCCCAACCAGCAATATCTACGCAGGAGGGTGAGACCGTGAAACTGGACTGTGCATACAAAACTAATATTGTATATTACATATTGTATTGG	30
TRAV31	TRAV31_chr14_22645520_22645640	GAGACCGTGAAACTGGACTGTGCATACAAAACTAATATTGTATATTACATATTGTATTGGTACAAAAGGTCTCCCAATGGGAAGATTATTTTCCTCATTTATCAGCAAACAGATGCAGAA	30
TRAV31	TRAV31_chr14_22645580_22645700	TACAAAAGGTCTCCCAATGGGAAGATTATTTTCCTCATTTATCAGCAAACAGATGCAGAAACCAATGCGACACAGGGTCAATATTCTGTGAGCTTCCAGAAAACAACTAAAACTATTCAG	30
TRAV32	TRAV32_chr14_22653372_22653492	TATAGCCAGGTTAAGAAAGAGCAAGAATACACTGAGAATAGAATATGTTCTCCTTCCCAGATAGTATAGATCATTGATGATTCTAATGGCAAGAAGAATGGAAAAGTCCCTGGGAGCTTT	30
TRAV32	TRAV32_chr14_22653912_22654032	CCAACCAGGAGACTCATTCCTGTACTTCTGTGCAGTGAGAACACAGAACTCTTCAGGCACCTGCAACCTGTACTCAAACCTGCAACTGGGAGTCCAGTCACATTCTTTGTCTTTGAACGG	30
TRAV32	TRAV32_chr14_22653972_22654092	CTGCAACCTGTACTCAAACCTGCAACTGGGAGTCCAGTCACATTCTTTGTCTTTGAACGGGTTTTGGGTTAGAATGGTTTACCATAATGTGCTTGTTTCTAAATTGAAATGAATGCAGAA	30
TRAV32	TRAV32_chr14_22654032_22654152	GTTTTGGGTTAGAATGGTTTACCATAATGTGCTTGTTTCTAAATTGAAATGAATGCAGAAATCTAATAATTGTGATTACAAAATCATTACGTTTAAAGTAACTCAAAATGAGCTGGTATA	30
TRAV32	TRAV32_chr14_22654092_22654212	ATCTAATAATTGTGATTACAAAATCATTACGTTTAAAGTAACTCAAAATGAGCTGGTATACTTTGTACTAACTCCAATGTATTCGAGAGGAGAAGTAGTGTTGTTTTAAATAGATATGTA	30
TRAV32	TRAV32_chr14_22654152_22654272	CTTTGTACTAACTCCAATGTATTCGAGAGGAGAAGTAGTGTTGTTTTAAATAGATATGTAAATAATAAAGATAACCTCATTGGAATATCTGAGGTTGTTTCATTGAGATCCTACACTTCC	30
TRAV32	TRAV32_chr14_22654212_22654332	AATAATAAAGATAACCTCATTGGAATATCTGAGGTTGTTTCATTGAGATCCTACACTTCCATAATAAAACAAGGACACCTAAAACTCTTCTGGGTGGCAATCTGCTGGCCTTCAGAAAAA	30
TRAV32	TRAV32_chr14_22654272_22654392	ATAATAAAACAAGGACACCTAAAACTCTTCTGGGTGGCAATCTGCTGGCCTTCAGAAAAAAAAAGAAGATTCATTTTTGAAAAAATTTTAAAATTTTTAAATCATCATATTTTAAAATCA	30
TRAV32	TRAV32_chr14_22653432_22653552	ATAGTATAGATCATTGATGATTCTAATGGCAAGAAGAATGGAAAAGTCCCTGGGAGCTTTATTCAAATTCAGCTGAAGCGTAAGTCCAGGGCTTCTGGAGGGGTCCATCACAAGTCTGGG	30
TRAV32	TRAV32_chr14_22653492_22653612	ATTCAAATTCAGCTGAAGCGTAAGTCCAGGGCTTCTGGAGGGGTCCATCACAAGTCTGGGGAAGGAGGGGGATTCATTTTAGTTCTCCCCTGGTTTTCTGCTGATACTCTGCAAAGAAAA	30
TRAV32	TRAV32_chr14_22653552_22653672	GAAGGAGGGGGATTCATTTTAGTTCTCCCCTGGTTTTCTGCTGATACTCTGCAAAGAAAACGTACATTCGGAAAATGACCCAGTAACCCATTTTCCTTGTTTCAACGGTGATGAGTGGCC	30
TRAV32	TRAV32_chr14_22653612_22653732	CGTACATTCGGAAAATGACCCAGTAACCCATTTTCCTTGTTTCAACGGTGATGAGTGGCCAAGAAAAGGATGTGATACAGAGTTATTCAAATCTAAATGTCTAGGAGAGAGAAATGGCCG	30
TRAV32	TRAV32_chr14_22653672_22653792	AAGAAAAGGATGTGATACAGAGTTATTCAAATCTAAATGTCTAGGAGAGAGAAATGGCCGTTATTAATGACAGTTATACAGATGGAGCTTTGAATTATTTCTGTTGGTACAAGAAGAAAA	30
TRAV32	TRAV32_chr14_22653732_22653852	TTATTAATGACAGTTATACAGATGGAGCTTTGAATTATTTCTGTTGGTACAAGAAGAAAACGGGGAAGGCCCTAATATCTTAATGGAGATTCATTCAAATGTGGATAGAAAACAGGACAG	30
TRAV32	TRAV32_chr14_22653792_22653912	CGGGGAAGGCCCTAATATCTTAATGGAGATTCATTCAAATGTGGATAGAAAACAGGACAGAAGGCTCACTGTACTGTTGAATAAAAATGCTAAACATGTCTCCCTGCATATTACAGCCAC	30
TRAV32	TRAV32_chr14_22653852_22653972	AAGGCTCACTGTACTGTTGAATAAAAATGCTAAACATGTCTCCCTGCATATTACAGCCACCCAACCAGGAGACTCATTCCTGTACTTCTGTGCAGTGAGAACACAGAACTCTTCAGGCAC	30
TRAV33	TRAV33_chr14_22657988_22658108	GAAGCATTTTGTTTCCAGGCTTGAGTGAGGAAGCAAATTTCAACCGTAAGAAGAAATTCTACCATGCTCTGCCCTGGCCTGCTGTGGGCATTCGTGGTCCCCTTTGGCTTCAGTACCTAT	30
TRAV33	TRAV33_chr14_22658528_22658648	AAAAAGAAAAAGTTCATCAACCTCACCATCAATTCCTTAAAACTGACTCAGCCAAGTACTTCTGTGCTCTCAGGAATCCCACAGAAGTAGAAATGACAGTGGAAGATAAACAAAAACCTT	30
TRAV33	TRAV33_chr14_22658588_22658708	TCTGTGCTCTCAGGAATCCCACAGAAGTAGAAATGACAGTGGAAGATAAACAAAAACCTTAGCACTCCATAAAGGAAGCCACCTGCTCAGGAGCTTAGGGAAAATACATGAAGCACAGAC	30
TRAV33	TRAV33_chr14_22658648_22658768	AGCACTCCATAAAGGAAGCCACCTGCTCAGGAGCTTAGGGAAAATACATGAAGCACAGACAGGAAGAAGGCACATTAGTGGCACAGTTGAGACCTTATAATGTAAACATTCCTCTGTAAA	30
TRAV33	TRAV33_chr14_22658708_22658828	AGGAAGAAGGCACATTAGTGGCACAGTTGAGACCTTATAATGTAAACATTCCTCTGTAAAAAAAAAGTTTCCTTATTGAGTTTATATATAAAGCAGCATTCTTTCTTGCGATTTCCAACT	30
TRAV33	TRAV33_chr14_22658768_22658887	AAAAAAGTTTCCTTATTGAGTTTATATATAAAGCAGCATTCTTTCTTGCGATTTCCAACTATTACGTTTCTATCTTGGGTTAAAGTAAATCACAAAGTGTATTAGTCAGGGTTCTCTAGA	30
TRAV33	TRAV33_chr14_22658048_22658168	ACCATGCTCTGCCCTGGCCTGCTGTGGGCATTCGTGGTCCCCTTTGGCTTCAGTACCTATGGGCGGCCCCAAACATGGGACTGCAGCTTCCTCGAGAGCTGGGCTGCACAAATTGGAACT	30
TRAV33	TRAV33_chr14_22658108_22658228	GGGCGGCCCCAAACATGGGACTGCAGCTTCCTCGAGAGCTGGGCTGCACAAATTGGAACTGGTGGAGTATCAAGTAAGAGGTAAGGGAAGTGGGGAAATGAAACACTATTTAATTATTTT	30
TRAV33	TRAV33_chr14_22658168_22658288	GGTGGAGTATCAAGTAAGAGGTAAGGGAAGTGGGGAAATGAAACACTATTTAATTATTTTCTTTGTCCTTTTGCCATAAATTAATCTAGTCCTCATGACCCATCTGAGACATTTAAGGGA	30
TRAV33	TRAV33_chr14_22658228_22658348	CTTTGTCCTTTTGCCATAAATTAATCTAGTCCTCATGACCCATCTGAGACATTTAAGGGAACCAACTCTGTTTTCTCCTTTTTCCCATAGGATCCAGCATGGCTCAGAAAGTAACCCAAG	30
TRAV33	TRAV33_chr14_22658288_22658408	ACCAACTCTGTTTTCTCCTTTTTCCCATAGGATCCAGCATGGCTCAGAAAGTAACCCAAGTTCAGACCACAGTAACTAGGCAGAAAGGAGTAGCTGTGACCTTGGACTGCATGTTTGAAA	30
TRAV33	TRAV33_chr14_22658348_22658468	TTCAGACCACAGTAACTAGGCAGAAAGGAGTAGCTGTGACCTTGGACTGCATGTTTGAAACCAGATAGAATTCGTACACTTTATACTGGTACAAGCAACAAGCAACCTCCCAGTGAAGAG	30
TRAV33	TRAV33_chr14_22658408_22658528	CCAGATAGAATTCGTACACTTTATACTGGTACAAGCAACAAGCAACCTCCCAGTGAAGAGATGGTTTTCCTTATTCATCAGGGTTATTCTAAGTCAAATGCAAAGCCTGTGAACTTTGAA	30
TRAV33	TRAV33_chr14_22658468_22658588	ATGGTTTTCCTTATTCATCAGGGTTATTCTAAGTCAAATGCAAAGCCTGTGAACTTTGAAAAAAAGAAAAAGTTCATCAACCTCACCATCAATTCCTTAAAACTGACTCAGCCAAGTACT	30
TRAV26-2	TRAV26-2_chr14_22670405_22670525	ACCTCCTCTGACCTAGGATCAGACACAGAGTCTGAGTTCTGGGGCCTGGAACCTCAATGTGCACTTGAACAATGAAGTTGGTGACAAGCATTACTGTACTCCTATCTTTGGGTAAGTGTT	30
TRAV26-2	TRAV26-2_chr14_22670945_22671065	GAGCTAATCTGCTGTTTTTCAACCCCATAGGTATTATGGGTGATGCTAAGACCACACAGCCAAATTCAATGGAGAGTAACGAAGAAGAGCCTGTTCACTTGCCTTGTAACCACTCCACAA	30
TRAV26-2	TRAV26-2_chr14_22671005_22671125	CAAATTCAATGGAGAGTAACGAAGAAGAGCCTGTTCACTTGCCTTGTAACCACTCCACAATCAGTGGAACTGATTACATACATTGGTATCGACAGCTTCCCTCCCAGGGTCCAGAGTACG	30
TRAV26-2	TRAV26-2_chr14_22671065_22671185	TCAGTGGAACTGATTACATACATTGGTATCGACAGCTTCCCTCCCAGGGTCCAGAGTACGTGATTCATGGTCTTACAAGCAATGTGAACAACAGAATGGCCTCTCTGGCAATCGCTGAAG	30
TRAV26-2	TRAV26-2_chr14_22671125_22671245	TGATTCATGGTCTTACAAGCAATGTGAACAACAGAATGGCCTCTCTGGCAATCGCTGAAGACAGAAAGTCCAGTACCTTGATCCTGCACCGTGCTACCTTGAGAGATGCTGCTGTGTACT	30
TRAV26-2	TRAV26-2_chr14_22671185_22671305	ACAGAAAGTCCAGTACCTTGATCCTGCACCGTGCTACCTTGAGAGATGCTGCTGTGTACTACTGCATCCTGAGAGACCACAGTGGGACAGATGGGGCTGCAGCTGTGCAATATCTCCCTG	30
TRAV26-2	TRAV26-2_chr14_22671245_22671364	ACTGCATCCTGAGAGACCACAGTGGGACAGATGGGGCTGCAGCTGTGCAATATCTCCCTGGTGATGAAAGGGAAGGCATCTAACGAGGCCACTGCACAAGAAGGAGCAGAAGTTTAATAG	30
TRAV26-2	TRAV26-2_chr14_22670465_22670585	GCACTTGAACAATGAAGTTGGTGACAAGCATTACTGTACTCCTATCTTTGGGTAAGTGTTCTGGGCCTAAGAAAGCATAGTTTTGTGGCTAATGACAAAAGAGAGTTATCTGCTGTCTCC	30
TRAV26-2	TRAV26-2_chr14_22670525_22670645	CTGGGCCTAAGAAAGCATAGTTTTGTGGCTAATGACAAAAGAGAGTTATCTGCTGTCTCCATGTTTTCTACCATGATTTACCAATTGCGGGAAAAAATTTGTTTCTATGTGTTTCTTGAG	30
TRAV26-2	TRAV26-2_chr14_22670585_22670705	ATGTTTTCTACCATGATTTACCAATTGCGGGAAAAAATTTGTTTCTATGTGTTTCTTGAGGGTGTCTGAGCGTCAGTGTGAGGGGTTGGTCATATCCACTACTCAGAGAAGATTCTCCAG	30
TRAV26-2	TRAV26-2_chr14_22670645_22670765	GGTGTCTGAGCGTCAGTGTGAGGGGTTGGTCATATCCACTACTCAGAGAAGATTCTCCAGGTCTCACAGCTCTCAAGCTGTAAGGAGTTTTAGGTTCATTGAGCTCAAGGGTCATGGAAG	30
TRAV26-2	TRAV26-2_chr14_22670705_22670825	GTCTCACAGCTCTCAAGCTGTAAGGAGTTTTAGGTTCATTGAGCTCAAGGGTCATGGAAGATGGGAAATTTATTTTTGGCCTTGTGGCTCTGCATAGCTCAGGAACAAATAAATACCAGT	30
TRAV26-2	TRAV26-2_chr14_22670765_22670885	ATGGGAAATTTATTTTTGGCCTTGTGGCTCTGCATAGCTCAGGAACAAATAAATACCAGTAATATTTATCTTGTCCTGTGCAACACACATAAAAACACTCAAATATGGAGTAGGGCAGGG	30
TRAV26-2	TRAV26-2_chr14_22670825_22670945	AATATTTATCTTGTCCTGTGCAACACACATAAAAACACTCAAATATGGAGTAGGGCAGGGAGGACAGTTCTGGAGCAGTGGTGAACCTGACCTTCAGATGCACCAAGAGCTGATGATCCA	30
TRAV26-2	TRAV26-2_chr14_22670885_22671005	AGGACAGTTCTGGAGCAGTGGTGAACCTGACCTTCAGATGCACCAAGAGCTGATGATCCAGAGCTAATCTGCTGTTTTTCAACCCCATAGGTATTATGGGTGATGCTAAGACCACACAGC	30
TRAV26-2	TRAV26-2_chr14_22671392_22671512	GGGAAAAGAAGTAAAGAGGAGGTGGTAAGGAAATCAATGAGAGGATGAGAGGATTAAAGGAATGAAGAAACTGAGAAAGAATAGCTAAGAAGTCCTGAAGAAAGGACTGAGAAGCTTGGC	30
TRAV26-2	TRAV26-2_chr14_22671452_22671572	AATGAAGAAACTGAGAAAGAATAGCTAAGAAGTCCTGAAGAAAGGACTGAGAAGCTTGGCGAAGAGATGAAGAATCACAATTGGAATTCTGCAGTCAGGAAGAAAGGAAATAAGAATTTT	30
TRAV26-2	TRAV26-2_chr14_22671512_22671632	GAAGAGATGAAGAATCACAATTGGAATTCTGCAGTCAGGAAGAAAGGAAATAAGAATTTTCCCGGACGCTTTCTTTTAATCAACTCTTGCTTTCCATGTAGACCTCACTATAAAAGATGA	30
TRAV26-2	TRAV26-2_chr14_22671572_22671692	CCCGGACGCTTTCTTTTAATCAACTCTTGCTTTCCATGTAGACCTCACTATAAAAGATGAGAACCATCATCTGGTAGTCCCAAAGCATTTCTTCATCTAGCCCCAGGCAAGTGCCTGGGC	30
TRAV34	TRAV34_chr14_22675362_22675482	GTAACTTCTGCTGGGGAAGCTCATTCAGTAAAATCTGATTTAACTGTGTTTTCTAAATAGCTAAGGGATGGAGACTGTTCTGCAAGTACTCCTAGGGATATTGGGGTTCCAAGCAGCCTG	30
TRAV34	TRAV34_chr14_22675902_22676022	GTGGGGAAGAGAAAAGTCATGAAAAGATAACTGCCAAGTTGGATGAGAAAAAGCAGCAAAGTTCCCTGCATATCACAGCCTCCCAGCCCAGCCATGCAGGCATCTACCTCTGTGGAGCAG	30
TRAV34	TRAV34_chr14_22675962_22676082	GTTCCCTGCATATCACAGCCTCCCAGCCCAGCCATGCAGGCATCTACCTCTGTGGAGCAGACACACAGCGATCTTCAGGCCTCTATCAGCTGTCTCCAAACCTGCAGCTGGGCCACATAT	30
TRAV34	TRAV34_chr14_22676022_22676142	ACACACAGCGATCTTCAGGCCTCTATCAGCTGTCTCCAAACCTGCAGCTGGGCCACATATGCTCTTCTGACATGGGGCTCCTGAGATGTGGCTGGGACCTTTGCCAAGACATGAAGTCTC	30
TRAV34	TRAV34_chr14_22676082_22676202	GCTCTTCTGACATGGGGCTCCTGAGATGTGGCTGGGACCTTTGCCAAGACATGAAGTCTCAGAACGTTGCAATTGTCTTATTGGAAAAATGGGGAGGAGAGTAGGAATGATACAAGGGGG	30
TRAV34	TRAV34_chr14_22676142_22676262	AGAACGTTGCAATTGTCTTATTGGAAAAATGGGGAGGAGAGTAGGAATGATACAAGGGGGAGCTATATCACTAATCCCAAATTTAATTTGACTTTATTGTCTGGTAGTTATGTTACTTTT	30
TRAV34	TRAV34_chr14_22676202_22676322	AGCTATATCACTAATCCCAAATTTAATTTGACTTTATTGTCTGGTAGTTATGTTACTTTTTAGTAGATGGAACATCAAATTCGAATGAGAATAGCATGAATTTCAGTGATTTATGCAAGA	30
TRAV34	TRAV34_chr14_22676262_22676382	TAGTAGATGGAACATCAAATTCGAATGAGAATAGCATGAATTTCAGTGATTTATGCAAGAACTATGCACGAATATTATGTCCCTGTTGTGCCAAGGAACTTCTTTCCCTTTGCTATTTAC	30
TRAV34	TRAV34_chr14_22676322_22676442	ACTATGCACGAATATTATGTCCCTGTTGTGCCAAGGAACTTCTTTCCCTTTGCTATTTACCCACCTTGTTAATAAAAAGAAATTGTGCATTGTTTGTCAGATTCTTTGTCACAGATTAAC	30
TRAV34	TRAV34_chr14_22675422_22675542	CTAAGGGATGGAGACTGTTCTGCAAGTACTCCTAGGGATATTGGGGTTCCAAGCAGCCTGTGAGTATGTGGTTAGTCTGGGAGAATTGCGAGATGGTGACAGCATCCTGAGGGCAAGAGT	30
TRAV34	TRAV34_chr14_22675482_22675602	TGAGTATGTGGTTAGTCTGGGAGAATTGCGAGATGGTGACAGCATCCTGAGGGCAAGAGTCGAGTCATCTTCTGTTCTGGGAAGGCCCGTTTGAGAGCCAGATATGTGTTGGGAAAAAAA	30
TRAV34	TRAV34_chr14_22675542_22675662	CGAGTCATCTTCTGTTCTGGGAAGGCCCGTTTGAGAGCCAGATATGTGTTGGGAAAAAAAATGACAATACTTTGTTTTAATGTGACAATTCTGCTGCCTAGGGGAAGTGGGGAGGGGGAG	30
TRAV34	TRAV34_chr14_22675602_22675722	ATGACAATACTTTGTTTTAATGTGACAATTCTGCTGCCTAGGGGAAGTGGGGAGGGGGAGAAAAACATCATCCCTACCATGACCATGAAAATCTTATGAGGGTCTTCTGTATTTTCTTTA	30
TRAV34	TRAV34_chr14_22675662_22675782	AAAAACATCATCCCTACCATGACCATGAAAATCTTATGAGGGTCTTCTGTATTTTCTTTACATTGTCTTTTTGAACAGGGGTCAGTAGCCAAGAACTGGAGCAGAGTCCTCAGTCCTTGA	30
TRAV34	TRAV34_chr14_22675722_22675842	CATTGTCTTTTTGAACAGGGGTCAGTAGCCAAGAACTGGAGCAGAGTCCTCAGTCCTTGATCGTCCAAGAGGGAAAGAATCTCACCATAAACTGCACGTCATCAAAGACGTTATATGGCT	30
TRAV34	TRAV34_chr14_22675782_22675902	TCGTCCAAGAGGGAAAGAATCTCACCATAAACTGCACGTCATCAAAGACGTTATATGGCTTATACTGGTATAAGCAAAAGTATGGTGAAGGTCTTATCTTCTTGATGATGCTACAGAAAG	30
TRAV34	TRAV34_chr14_22675842_22675962	TATACTGGTATAAGCAAAAGTATGGTGAAGGTCTTATCTTCTTGATGATGCTACAGAAAGGTGGGGAAGAGAAAAGTCATGAAAAGATAACTGCCAAGTTGGATGAGAAAAAGCAGCAAA	30
TRAV35	TRAV35_chr14_22689706_22689826	GTGTCACTCTAAGCCCAAGAGAGTTTCTTGAAGCAAAAAAAAAAAAAAAAAAACCCATTCAGGAAATAATTCTTTGCTGATAAGGATGCTCCTTGAACATTTATTAATAATCTTGTGGAT	30
TRAV35	TRAV35_chr14_22690246_22690366	AGGCTGGTGAATTGACCTCAAATGGAAGACTGACTGCTCAGTTTGGTATAACCAGAAAGGACAGCTTCCTGAATATCTCAGCATCCATACCTAGTGATGTAGGCATCTACTTCTGTGCTG	30
TRAV35	TRAV35_chr14_22690306_22690426	ACAGCTTCCTGAATATCTCAGCATCCATACCTAGTGATGTAGGCATCTACTTCTGTGCTGGGCAGCACAGTGCTCCCCAAACACCTGCAGCCTGTACTCAAACTTGCAGCTGGAACTCTA	30
TRAV35	TRAV35_chr14_22690366_22690486	GGCAGCACAGTGCTCCCCAAACACCTGCAGCCTGTACTCAAACTTGCAGCTGGAACTCTAGTCTCTATGCTGCCTTCAGCTCTTAGTCCTCTTGGCATGAAATGTGATTATGCATGCCAC	30
TRAV35	TRAV35_chr14_22690426_22690546	GTCTCTATGCTGCCTTCAGCTCTTAGTCCTCTTGGCATGAAATGTGATTATGCATGCCACCTTTGCCACTGCCATTCTGTCACCACAAACTCTCCTTTATCCAAGGATTTGTCCTCCAAA	30
TRAV35	TRAV35_chr14_22690486_22690606	CTTTGCCACTGCCATTCTGTCACCACAAACTCTCCTTTATCCAAGGATTTGTCCTCCAAAGATTGTGCTCTTTGCTTGATGAACTTGCCCCTCTCAATTCATTTTTAGTCGTATGTAATA	30
TRAV35	TRAV35_chr14_22690546_22690666	GATTGTGCTCTTTGCTTGATGAACTTGCCCCTCTCAATTCATTTTTAGTCGTATGTAATAGATTTTCTTAGTTATTTCTGCCACGATATGAGGAGAATTGATCAACACACAGTTACAGTA	30
TRAV35	TRAV35_chr14_22690606_22690725	GATTTTCTTAGTTATTTCTGCCACGATATGAGGAGAATTGATCAACACACAGTTACAGTAGAAGATTTTAATAAGTATCTCTTTTAAAATGGATGATATCAATAAAGTAAAAATGAGAGT	30
TRAV35	TRAV35_chr14_22689766_22689886	AGGAAATAATTCTTTGCTGATAAGGATGCTCCTTGAACATTTATTAATAATCTTGTGGATGCAGCTGACATGTGAGTCTTGAGAGTTTCTGACTCTTCCATAGCGAATTCTAAAGGGAAG	30
TRAV35	TRAV35_chr14_22689826_22689946	GCAGCTGACATGTGAGTCTTGAGAGTTTCTGACTCTTCCATAGCGAATTCTAAAGGGAAGGAAATTCTGTGAGGGCAGGAGGTGAGGCTTTATCAGAGACTATGAAAAGAGGAAAACAGA	30
TRAV35	TRAV35_chr14_22689886_22690006	GAAATTCTGTGAGGGCAGGAGGTGAGGCTTTATCAGAGACTATGAAAAGAGGAAAACAGAAGGAAAAAAGCTAGAGAAGGAGGGAGGAAAGGAAAGACACAGATGCAAGGCTGGGAAGTT	30
TRAV35	TRAV35_chr14_22689946_22690066	AGGAAAAAAGCTAGAGAAGGAGGGAGGAAAGGAAAGACACAGATGCAAGGCTGGGAAGTTTGGTGATATAGTGTCCAACACAGCTCTGAAAAAGGTGATCTAAAGATAACCTTAACCACC	30
TRAV35	TRAV35_chr14_22690006_22690126	TGGTGATATAGTGTCCAACACAGCTCTGAAAAAGGTGATCTAAAGATAACCTTAACCACCTTCTTTTCTCTTTCTAAACAGGGGTCAGTGGTCAACAGCTGAATCAGAGTCCTCAATCTA	30
TRAV35	TRAV35_chr14_22690066_22690186	TTCTTTTCTCTTTCTAAACAGGGGTCAGTGGTCAACAGCTGAATCAGAGTCCTCAATCTATGTTTATCCAGGAAGGAGAAGATGTCTCCATGAACTGCACTTCTTCAAGCATATTTAACA	30
TRAV35	TRAV35_chr14_22690126_22690246	TGTTTATCCAGGAAGGAGAAGATGTCTCCATGAACTGCACTTCTTCAAGCATATTTAACACCTGGCTATGGTACAAGCAGGAACCTGGGGAAGGTCCTGTCCTCTTGATAGCCTTATATA	30
TRAV35	TRAV35_chr14_22690186_22690306	CCTGGCTATGGTACAAGCAGGAACCTGGGGAAGGTCCTGTCCTCTTGATAGCCTTATATAAGGCTGGTGAATTGACCTCAAATGGAAGACTGACTGCTCAGTTTGGTATAACCAGAAAGG	30
TRAV36DV7	TRAV36DV7_chr14_22694568_22694688	GTAGAGTGTGATGGTTCAAAAAGAAAAGGAAACGCTTAAAGGTAGTGAATCACGTTTTGCCCAGGAAAACACACTTGATAACTGAAGGATGATGAAGTGTCCACAGGCTTTACTAGCTAT	30
TRAV36DV7	TRAV36DV7_chr14_22695108_22695228	CCAGACCGGAGACTCGGCCATCTACCTCTGTGCTGTGGAGGCACAGTGCTCCCTAGTCACCTGCAGCCTGTACTCAAATTCTACAGCTGAGGCTCTGCAACTGTAAGATGGGGAACTTGC	30
TRAV36DV7	TRAV36DV7_chr14_22695168_22695288	CTGCAGCCTGTACTCAAATTCTACAGCTGAGGCTCTGCAACTGTAAGATGGGGAACTTGCTACATTGAGCAAGCCCTCAAAAATAAACTATACGGAAAAGCAGTTATTGGTCAAAATCCT	30
TRAV36DV7	TRAV36DV7_chr14_22695228_22695348	TACATTGAGCAAGCCCTCAAAAATAAACTATACGGAAAAGCAGTTATTGGTCAAAATCCTTGTGCCTATGTTGACAATTACTTTTGCAGTTTACTGAATCCTAACTCAGAGTCATATCGC	30
TRAV36DV7	TRAV36DV7_chr14_22695288_22695408	TGTGCCTATGTTGACAATTACTTTTGCAGTTTACTGAATCCTAACTCAGAGTCATATCGCTGCATTCACTACTTTCTCTGTGAGTTTTCTATGGGATTCAGCATAGCTAATATTTCTAGA	30
TRAV36DV7	TRAV36DV7_chr14_22695348_22695468	TGCATTCACTACTTTCTCTGTGAGTTTTCTATGGGATTCAGCATAGCTAATATTTCTAGAGGGTCACTCAGGATACTAACTCCATTGCCACACCATTATGCTCTGTGGTAGAAAGCAAGC	30
TRAV36DV7	TRAV36DV7_chr14_22695408_22695528	GGGTCACTCAGGATACTAACTCCATTGCCACACCATTATGCTCTGTGGTAGAAAGCAAGCCCTTTTATCAGGATTGTACAGGCAACTGATATGTGCACTACACATTAGGGAATCTACCTA	30
TRAV36DV7	TRAV36DV7_chr14_22695468_22695588	CCTTTTATCAGGATTGTACAGGCAACTGATATGTGCACTACACATTAGGGAATCTACCTAACAGCTATGGATGTTTTAGCTTCTTTCCCAGGACAGGCACATTTATAGGTAAAGTTCTGC	30
TRAV36DV7	TRAV36DV7_chr14_22694628_22694748	CCAGGAAAACACACTTGATAACTGAAGGATGATGAAGTGTCCACAGGCTTTACTAGCTATCTTTTGGCTTCTACTGAGCTGTAAGTAGGGTTACTACAAAGGGTCAGGGGCAACCAGGAA	30
TRAV36DV7	TRAV36DV7_chr14_22694688_22694808	CTTTTGGCTTCTACTGAGCTGTAAGTAGGGTTACTACAAAGGGTCAGGGGCAACCAGGAAACCTGAGGATTGATCCTCAGAACACTAAAAGGGTAAAGTAGACTTCGTTCTGACTTATTG	30
TRAV36DV7	TRAV36DV7_chr14_22694748_22694868	ACCTGAGGATTGATCCTCAGAACACTAAAAGGGTAAAGTAGACTTCGTTCTGACTTATTGTCTGGGAGCCCTGTGGTTCCAACGGTGAATAATTATCACATTTTTCTACACAGGGGTGAG	30
TRAV36DV7	TRAV36DV7_chr14_22694808_22694928	TCTGGGAGCCCTGTGGTTCCAACGGTGAATAATTATCACATTTTTCTACACAGGGGTGAGCAGTGAAGACAAGGTGGTACAAAGCCCTCTATCTCTGGTTGTCCACGAGGGAGACACCGT	30
TRAV36DV7	TRAV36DV7_chr14_22694868_22694988	CAGTGAAGACAAGGTGGTACAAAGCCCTCTATCTCTGGTTGTCCACGAGGGAGACACCGTAACTCTCAATTGCAGTTATGAAGTGACTAACTTTCGAAGCCTACTATGGTACAAGCAGGA	30
TRAV36DV7	TRAV36DV7_chr14_22694928_22695048	AACTCTCAATTGCAGTTATGAAGTGACTAACTTTCGAAGCCTACTATGGTACAAGCAGGAAAAGAAAGCTCCCACATTTCTATTTATGCTAACTTCAAGTGGAATTGAAAAGAAGTCAGG	30
TRAV36DV7	TRAV36DV7_chr14_22694988_22695108	AAAGAAAGCTCCCACATTTCTATTTATGCTAACTTCAAGTGGAATTGAAAAGAAGTCAGGAAGACTAAGTAGCATATTAGATAAGAAAGAACTTTCCAGCATCCTGAACATCACAGCCAC	30
TRAV36DV7	TRAV36DV7_chr14_22695048_22695168	AAGACTAAGTAGCATATTAGATAAGAAAGAACTTTCCAGCATCCTGAACATCACAGCCACCCAGACCGGAGACTCGGCCATCTACCTCTGTGCTGTGGAGGCACAGTGCTCCCTAGTCAC	30
TRAV37	TRAV37_chr14_22733513_22733633	CCAAAGGCTACCCAACCAACAGAACCAGAAGACTCTAGAACAGTGAACTAGGCCCAGTGAACACGGCCAAATCTAGGTCTCCAAACTGAATCCACAGAGGCTCCAGGAAAAGGAAAGAAT	30
TRAV37	TRAV37_chr14_22734053_22734173	ACAGCCAGGCTTAAAAAAGGAGACCAGCACATTTCCCTGCACATACAGGATTCCCAGCTCCATGACTCAACCACATTCTTCTGCGCAGCAAGCACACAGTGCCCACAGTCACCTGCACCC	30
TRAV37	TRAV37_chr14_22734113_22734233	CATGACTCAACCACATTCTTCTGCGCAGCAAGCACACAGTGCCCACAGTCACCTGCACCCGGTACCTAAAGCTTGCTGAGGGGCCTGGGCACACCTCCTTTTATAAGGGCCCTGGGGCAC	30
TRAV37	TRAV37_chr14_22734173_22734293	GGTACCTAAAGCTTGCTGAGGGGCCTGGGCACACCTCCTTTTATAAGGGCCCTGGGGCACTGACTATAACTCTGCTGCATACAAAGGGAAATATGAGGGACTGTTTTATAACATAATATC	30
TRAV37	TRAV37_chr14_22734233_22734353	TGACTATAACTCTGCTGCATACAAAGGGAAATATGAGGGACTGTTTTATAACATAATATCAAACATTTCATTTGAAGACCATGTGAGGAAGGATAGTGTTTTCAAATACCATCTAAAGTA	30
TRAV37	TRAV37_chr14_22734293_22734413	AAACATTTCATTTGAAGACCATGTGAGGAAGGATAGTGTTTTCAAATACCATCTAAAGTACTTTGTTTCTCAGTGTGAGGCCCTTCCTTTGTGAAAACTAGCCCAAAAACTAGAGGCTAA	30
TRAV37	TRAV37_chr14_22734353_22734473	CTTTGTTTCTCAGTGTGAGGCCCTTCCTTTGTGAAAACTAGCCCAAAAACTAGAGGCTAAATATCAAAAAGGAGAGAGCACTAAAGAACAAAGAAAGAACAGGGTAAAATTCTTGTCTTT	30
TRAV37	TRAV37_chr14_22734413_22734533	ATATCAAAAAGGAGAGAGCACTAAAGAACAAAGAAAGAACAGGGTAAAATTCTTGTCTTTGAGCTTCTTTGTAGACTTTTACAAAGATATAGAAAATACAAAATCTTGAAAGCCATGACC	30
TRAV37	TRAV37_chr14_22734473_22734593	GAGCTTCTTTGTAGACTTTTACAAAGATATAGAAAATACAAAATCTTGAAAGCCATGACCATCAAATTCAGTAGTGAAAGGAAAAATATTTTGACATGCCAAAAAGATTGGCTTAGAAGA	30
TRAV37	TRAV37_chr14_22734533_22734653	ATCAAATTCAGTAGTGAAAGGAAAAATATTTTGACATGCCAAAAAGATTGGCTTAGAAGATCAAGTACCAAAATCTGAGGGAAAATTGTACAAAGCATTTAAAGGAAAAGAGAACACAAC	30
TRAV37	TRAV37_chr14_22734593_22734713	TCAAGTACCAAAATCTGAGGGAAAATTGTACAAAGCATTTAAAGGAAAAGAGAACACAACATGGTAGAAAAGCTGTCTTCTCCTTAAAAGGGATAAAATGCCAACCAGCTAGCTAGAAAG	30
TRAV37	TRAV37_chr14_22733573_22733693	ACACGGCCAAATCTAGGTCTCCAAACTGAATCCACAGAGGCTCCAGGAAAAGGAAAGAATGGAAACTCCACTGAGCACTCTGCTGCTGCTCCTCTGTGTGCAGCTGACCTGTGAGTCAGG	30
TRAV37	TRAV37_chr14_22734653_22734773	ATGGTAGAAAAGCTGTCTTCTCCTTAAAAGGGATAAAATGCCAACCAGCTAGCTAGAAAGGAAGTCAATGATGTGAGGAGAGGTCATAAACAGTGAGTCCAGCATCCTGCTCTTTTCTAG	30
TRAV37	TRAV37_chr14_22734713_22734833	GAAGTCAATGATGTGAGGAGAGGTCATAAACAGTGAGTCCAGCATCCTGCTCTTTTCTAGGGTCAGAGCTCTGAGCAGGTAGGGTGGGAGGAGGGTGAGTCACATTTAGCAATGACTCTG	30
TRAV37	TRAV37_chr14_22734773_22734892	GGTCAGAGCTCTGAGCAGGTAGGGTGGGAGGAGGGTGAGTCACATTTAGCAATGACTCTGAACTGAAGGAACAGTGAATTTTGGAAAAAACTGTTTTGATCATTGTGTCTTATATCAATA	30
TRAV37	TRAV37_chr14_22733633_22733753	GGAAACTCCACTGAGCACTCTGCTGCTGCTCCTCTGTGTGCAGCTGACCTGTGAGTCAGGCGAGTCATGAGGAGGGGAGGAATCAAGTAGGGGCGGCCAGGGCATTGAAATTTAGAAAGA	30
TRAV37	TRAV37_chr14_22733693_22733813	CGAGTCATGAGGAGGGGAGGAATCAAGTAGGGGCGGCCAGGGCATTGAAATTTAGAAAGATCCCGGGGACAATCTTGGGTCTAGTCTCAGGAATGTAAAACAAATAATGAAACTGATGAA	30
TRAV37	TRAV37_chr14_22733753_22733873	TCCCGGGGACAATCTTGGGTCTAGTCTCAGGAATGTAAAACAAATAATGAAACTGATGAACAAACACACTATATATATGAAAATGTTTCATTCCTCCTAAGCAGGGTCAAATGGACAACT	30
TRAV37	TRAV37_chr14_22733813_22733933	CAAACACACTATATATATGAAAATGTTTCATTCCTCCTAAGCAGGGTCAAATGGACAACTGCCAGTGGAACAGAATGCTCCTTCCCTGAAAGTCAAGGAAGGTGACAGCGTCACACTGAA	30
TRAV37	TRAV37_chr14_22733873_22733993	GCCAGTGGAACAGAATGCTCCTTCCCTGAAAGTCAAGGAAGGTGACAGCGTCACACTGAACTGCAGTTACAGAGACAGCCCTTCAGATTTCTTCAGTGGTTCAGGCAGGATCCTGAGGAA	30
TRAV37	TRAV37_chr14_22733933_22734053	CTGCAGTTACAGAGACAGCCCTTCAGATTTCTTCAGTGGTTCAGGCAGGATCCTGAGGAAGGCCTCATTTCCCTGATACAAATGCTATCAACTGTGAGAGAGAAGATCAGTGGAAGATTC	30
TRAV37	TRAV37_chr14_22733993_22734113	GGCCTCATTTCCCTGATACAAATGCTATCAACTGTGAGAGAGAAGATCAGTGGAAGATTCACAGCCAGGCTTAAAAAAGGAGACCAGCACATTTCCCTGCACATACAGGATTCCCAGCTC	30
TRAV38-1	TRAV38-1_chr14_22739785_22739905	CTCACCAAGCACAGAGGAGAACCCATCAGAGCAGGAGACTTTTCACTCTGCAGGGGAGCGCTGTCAGCATGACACGAGTTAGCTTGCTGTGGGCAGTCGTGGTCTCCACCTGTCTTGGTA	30
TRAV38-1	TRAV38-1_chr14_22740325_22740445	AGAATGCAACGGAGAATCGTTTCTCTGTGAACTTCCAGAAAGCAGCCAAATCCTTCAGTCTCAAGATCTCAGACTCACAGCTGGGGGACACTGCGATGTATTTCTGTGCTTTCATGAAGC	30
TRAV38-1	TRAV38-1_chr14_22740385_22740505	TCAAGATCTCAGACTCACAGCTGGGGGACACTGCGATGTATTTCTGTGCTTTCATGAAGCACACAATGAGATGAGCAGCAGGGAGAGGCTTACAGAAACCTCAGACCTCAGCATCTGTGC	30
TRAV38-1	TRAV38-1_chr14_22740445_22740565	ACACAATGAGATGAGCAGCAGGGAGAGGCTTACAGAAACCTCAGACCTCAGCATCTGTGCAAAGGTCACAGGGTGAGAGGGAAGTGGTAGGGTAATAGGTATAGAAAATCATTGACTTCT	30
TRAV38-1	TRAV38-1_chr14_22740505_22740625	AAAGGTCACAGGGTGAGAGGGAAGTGGTAGGGTAATAGGTATAGAAAATCATTGACTTCTCTTGGAAATGAAAGCTTCTCCTATTTCTTCTCCTGTAAGAAACTCAGAGAGATGGCTGTC	30
TRAV38-1	TRAV38-1_chr14_22740565_22740685	CTTGGAAATGAAAGCTTCTCCTATTTCTTCTCCTGTAAGAAACTCAGAGAGATGGCTGTCTGCAAGCTTCAATCCTTAAAGTTACATAAAGATAATGACGTGTGCAGTGCATTCCAGTTT	30
TRAV38-1	TRAV38-1_chr14_22740625_22740745	TGCAAGCTTCAATCCTTAAAGTTACATAAAGATAATGACGTGTGCAGTGCATTCCAGTTTTACAAGGTGCCTTCACTAAGGTACTTATTACAGGTCAGATTTCCTAAGCATTTTCTCTGT	30
TRAV38-1	TRAV38-1_chr14_22740685_22740805	TACAAGGTGCCTTCACTAAGGTACTTATTACAGGTCAGATTTCCTAAGCATTTTCTCTGTCCAGAAAATTTTTATAATTTGCCTGGGCATTCTTACCTCCAGGAATTTTAAACCTTTTCC	30
TRAV38-1	TRAV38-1_chr14_22740745_22740865	CCAGAAAATTTTTATAATTTGCCTGGGCATTCTTACCTCCAGGAATTTTAAACCTTTTCCATTTGTTAATTGTTGCTTGTCCTTTTATTTGTCCATCTGGTCCAAAACTGCATCTCCTCC	30
TRAV38-1	TRAV38-1_chr14_22739845_22739965	CTGTCAGCATGACACGAGTTAGCTTGCTGTGGGCAGTCGTGGTCTCCACCTGTCTTGGTAAGGAAGATGTGGTTCTTTCTTTATAAAGGCATCTAATGGGGCTGTGAAGCAGGAGGGATT	30
TRAV38-1	TRAV38-1_chr14_22739905_22740025	AGGAAGATGTGGTTCTTTCTTTATAAAGGCATCTAATGGGGCTGTGAAGCAGGAGGGATTAACAGAACAGCAACTGCATTGCCTCTTAGAGCCCAGCTACCTGGAGGCAGAAATATGCTG	30
TRAV38-1	TRAV38-1_chr14_22739965_22740085	AACAGAACAGCAACTGCATTGCCTCTTAGAGCCCAGCTACCTGGAGGCAGAAATATGCTGCCTGAGGCTAGAATCACAAAGAAAGGTGTGTGGGAATGGGGAATGGGAATCAGCTTGTGA	30
TRAV38-1	TRAV38-1_chr14_22740025_22740145	CCTGAGGCTAGAATCACAAAGAAAGGTGTGTGGGAATGGGGAATGGGAATCAGCTTGTGAGTCTGTTTCTCACTCACACGTGATATCCCAGTGAAGTCCTTTCTCTCCTATTTTCCACAG	30
TRAV38-1	TRAV38-1_chr14_22740085_22740205	GTCTGTTTCTCACTCACACGTGATATCCCAGTGAAGTCCTTTCTCTCCTATTTTCCACAGAATCCGGCATGGCCCAGACAGTCACTCAGTCTCAACCAGAGATGTCTGTGCAGGAGGCAG	30
TRAV38-1	TRAV38-1_chr14_22740145_22740265	AATCCGGCATGGCCCAGACAGTCACTCAGTCTCAACCAGAGATGTCTGTGCAGGAGGCAGAGACTGTGACCCTGAGTTGCACATATGACACCAGTGAGAATAATTATTATTTGTTCTGGT	30
TRAV38-1	TRAV38-1_chr14_22740205_22740325	AGACTGTGACCCTGAGTTGCACATATGACACCAGTGAGAATAATTATTATTTGTTCTGGTACAAGCAGCCTCCCAGCAGGCAGATGATTCTCGTTATTCGCCAAGAAGCTTATAAGCAAC	30
TRAV38-1	TRAV38-1_chr14_22740265_22740385	ACAAGCAGCCTCCCAGCAGGCAGATGATTCTCGTTATTCGCCAAGAAGCTTATAAGCAACAGAATGCAACGGAGAATCGTTTCTCTGTGAACTTCCAGAAAGCAGCCAAATCCTTCAGTC	30
TRAV38-2DV8	TRAV38-2DV8_chr14_22748968_22749088	CAGCTGATACTCAAGGTTCAGATCAGAAGAGGAGGCTTCTCACCCTGCAGCAGGGACCTGTGAGCATGGCATGCCCTGGCTTCCTGTGGGCACTTGTGATCTCCACCTGTCTTGGTAAGG	30
TRAV38-2DV8	TRAV38-2DV8_chr14_22749508_22749628	AACAGAATGCAACAGAGAATCGTTTCTCTGTGAACTTCCAGAAAGCAGCCAAATCCTTCAGTCTCAAGATCTCAGACTCACAGCTGGGGGATGCCGCGATGTATTTCTGTGCTTATAGGA	30
TRAV38-2DV8	TRAV38-2DV8_chr14_22749568_22749688	GTCTCAAGATCTCAGACTCACAGCTGGGGGATGCCGCGATGTATTTCTGTGCTTATAGGAGCGCACAGTGAGACAAGCAACAGGGAGAGGCTTACAGAAACCTCAGACCTCAGCATCTGT	30
TRAV38-2DV8	TRAV38-2DV8_chr14_22749628_22749748	GCGCACAGTGAGACAAGCAACAGGGAGAGGCTTACAGAAACCTCAGACCTCAGCATCTGTGCAAAGGTCAGGGGGAAGTGTTCAGGGTTATAGGAACATAAAGAGGAAATAATTGTCTTC	30
TRAV38-2DV8	TRAV38-2DV8_chr14_22749688_22749808	GCAAAGGTCAGGGGGAAGTGTTCAGGGTTATAGGAACATAAAGAGGAAATAATTGTCTTCCCTAAAGAAAAAAAAATGTATCTGACTATAGGAAACACAGAGGGGATGTCTATAAGCTGT	30
TRAV38-2DV8	TRAV38-2DV8_chr14_22749748_22749868	CCTAAAGAAAAAAAAATGTATCTGACTATAGGAAACACAGAGGGGATGTCTATAAGCTGTAATTTTTGAAATAGTAATAAAATAATGAATCCACACATGCCTTATAGATTTTCAAAGTAC	30
TRAV38-2DV8	TRAV38-2DV8_chr14_22749808_22749928	AATTTTTGAAATAGTAATAAAATAATGAATCCACACATGCCTTATAGATTTTCAAAGTACCTTCACATGTTAATCCATTAAACCTGCATAAGCCTGTGTGTTACATAGGTCAGATCAGAT	30
TRAV38-2DV8	TRAV38-2DV8_chr14_22749868_22749988	CTTCACATGTTAATCCATTAAACCTGCATAAGCCTGTGTGTTACATAGGTCAGATCAGATATTCTAAGGATCACTGCTATCCAGAGAATCTTAGAGCTTGACCTAAAGCTATATTCTTTT	30
TRAV38-2DV8	TRAV38-2DV8_chr14_22749928_22750047	ATTCTAAGGATCACTGCTATCCAGAGAATCTTAGAGCTTGACCTAAAGCTATATTCTTTTAGAATTATATATTTTTGCTTTATTATTTTAATTACTATCTATCTGTACATCCCATGATCA	30
TRAV38-2DV8	TRAV38-2DV8_chr14_22749028_22749148	TGAGCATGGCATGCCCTGGCTTCCTGTGGGCACTTGTGATCTCCACCTGTCTTGGTAAGGAAGGCGCATGTATTCACCTTAACTAGTATTCAATAGAACAGAGAAGTGGGAAGAAAGATT	30
TRAV38-2DV8	TRAV38-2DV8_chr14_22749088_22749208	AAGGCGCATGTATTCACCTTAACTAGTATTCAATAGAACAGAGAAGTGGGAAGAAAGATTAATAGTGCAAGAATCTAATCTCTTCACTGGGCCCAGCTATTAGGGGCAAGAAAGCTGATG	30
TRAV38-2DV8	TRAV38-2DV8_chr14_22749148_22749268	AATAGTGCAAGAATCTAATCTCTTCACTGGGCCCAGCTATTAGGGGCAAGAAAGCTGATGGATTTTGTCAGAGGTTTGGATCAAGAGGAAGAAAGGCGGGTGGCAATGGGAACAGGCTTG	30
TRAV38-2DV8	TRAV38-2DV8_chr14_22749208_22749328	GATTTTGTCAGAGGTTTGGATCAAGAGGAAGAAAGGCGGGTGGCAATGGGAACAGGCTTGTGAGTCTGTTTCTGTCTCTCACATGGTATCCCAGTGAAGTCCTTTCTCTCCTCTTTCCCA	30
TRAV38-2DV8	TRAV38-2DV8_chr14_22749268_22749388	TGAGTCTGTTTCTGTCTCTCACATGGTATCCCAGTGAAGTCCTTTCTCTCCTCTTTCCCACAGAATTTAGCATGGCTCAGACAGTCACTCAGTCTCAACCAGAGATGTCTGTGCAGGAGG	30
TRAV38-2DV8	TRAV38-2DV8_chr14_22749328_22749448	CAGAATTTAGCATGGCTCAGACAGTCACTCAGTCTCAACCAGAGATGTCTGTGCAGGAGGCAGAGACCGTGACCCTGAGCTGCACATATGACACCAGTGAGAGTGATTATTATTTATTCT	30
TRAV38-2DV8	TRAV38-2DV8_chr14_22749388_22749508	CAGAGACCGTGACCCTGAGCTGCACATATGACACCAGTGAGAGTGATTATTATTTATTCTGGTACAAGCAGCCTCCCAGCAGGCAGATGATTCTCGTTATTCGCCAAGAAGCTTATAAGC	30
TRAV38-2DV8	TRAV38-2DV8_chr14_22749448_22749568	GGTACAAGCAGCCTCCCAGCAGGCAGATGATTCTCGTTATTCGCCAAGAAGCTTATAAGCAACAGAATGCAACAGAGAATCGTTTCTCTGTGAACTTCCAGAAAGCAGCCAAATCCTTCA	30
TRAV39	TRAV39_chr14_22771853_22771973	AGAAAAACTACCATATTTGGATAGCCCTGGCCAACTTTCAAGGCTCCTAAATCTGAGTTTTCAGTGAACTGGACAGAAAAAAAAAATGAAGAAGCTACTAGCAATGATTCTGTGGCTTCA	30
TRAV39	TRAV39_chr14_22772393_22772513	CTGCCGTGCATGACCTCTCTGCCACCTACTTCTGTGCCGTGGACACACAGTGCTCCCCTGACGCCACCAGTCTGTACCCAAACCTGCAGCTGGTGGGCCCACTCCTCCTGCAGGAACTAT	30
TRAV39	TRAV39_chr14_22772453_22772573	ACGCCACCAGTCTGTACCCAAACCTGCAGCTGGTGGGCCCACTCCTCCTGCAGGAACTATGACTGTGAGGCTTCGTTCACTGTCTGTACATTTCTTTCTGCAAGGAAAATTCTGAGATGG	30
TRAV39	TRAV39_chr14_22772513_22772633	GACTGTGAGGCTTCGTTCACTGTCTGTACATTTCTTTCTGCAAGGAAAATTCTGAGATGGGTGAAAAAAGATGCTGTTTTACCTTCTTAACTGTGGAATATTTTTTAAAAGGAAAATGTG	30
TRAV39	TRAV39_chr14_22772573_22772693	GTGAAAAAAGATGCTGTTTTACCTTCTTAACTGTGGAATATTTTTTAAAAGGAAAATGTGTTCAGGCTGAGGGAAGATTCCTAACCATGTATTTCCTGAGAATATGAGGTCTCATTCTTT	30
TRAV39	TRAV39_chr14_22772633_22772753	TTCAGGCTGAGGGAAGATTCCTAACCATGTATTTCCTGAGAATATGAGGTCTCATTCTTTACTGCCTCACAGTCAGAATTTGTTAGTCTTCCATTATGGAATAATTTTACATGTAGTGCA	30
TRAV39	TRAV39_chr14_22772693_22772813	ACTGCCTCACAGTCAGAATTTGTTAGTCTTCCATTATGGAATAATTTTACATGTAGTGCAACTGTCACAAATAATTCCTATGAAATATGGAATCATTATTTGTTTTATATGTGAATGTAA	30
TRAV39	TRAV39_chr14_22772753_22772873	ACTGTCACAAATAATTCCTATGAAATATGGAATCATTATTTGTTTTATATGTGAATGTAACATATGGCATTTACCAATGAAAGAAAGAATAAATGCTTTATAAAAGAATGGTCTATGTGA	30
TRAV39	TRAV39_chr14_22771913_22772033	TCAGTGAACTGGACAGAAAAAAAAAATGAAGAAGCTACTAGCAATGATTCTGTGGCTTCAACTAGACCGTGAGCTGGGGGTTCATTGAAAAGGGAGCCATGGGAGGAAAGGAATTGTCCA	30
TRAV39	TRAV39_chr14_22771973_22772093	ACTAGACCGTGAGCTGGGGGTTCATTGAAAAGGGAGCCATGGGAGGAAAGGAATTGTCCATACAATGTTTGGGGGTAGAGACAAGGTTCAATGCGACTCATTTGGGTTCCCTCGGGAGGA	30
TRAV39	TRAV39_chr14_22772033_22772153	TACAATGTTTGGGGGTAGAGACAAGGTTCAATGCGACTCATTTGGGTTCCCTCGGGAGGAACAGGATTATTGGGGTAACCAGTGAATGCCTCCTTCTGAAATGTTCTCTTTGGACAGGGT	30
TRAV39	TRAV39_chr14_22772093_22772213	ACAGGATTATTGGGGTAACCAGTGAATGCCTCCTTCTGAAATGTTCTCTTTGGACAGGGTTAAGTGGAGAGCTGAAAGTGGAACAAAACCCTCTGTTCCTGAGCATGCAGGAGGGAAAAA	30
TRAV39	TRAV39_chr14_22772153_22772273	TAAGTGGAGAGCTGAAAGTGGAACAAAACCCTCTGTTCCTGAGCATGCAGGAGGGAAAAAACTATACCATCTACTGCAATTATTCAACCACTTCAGACAGACTGTATTGGTACAGGCAGG	30
TRAV39	TRAV39_chr14_22772213_22772333	ACTATACCATCTACTGCAATTATTCAACCACTTCAGACAGACTGTATTGGTACAGGCAGGATCCTGGGAAAAGTCTGGAATCTCTGTTTGTGTTGCTATCAAATGGAGCAGTGAAGCAGG	30
TRAV39	TRAV39_chr14_22772273_22772393	ATCCTGGGAAAAGTCTGGAATCTCTGTTTGTGTTGCTATCAAATGGAGCAGTGAAGCAGGAGGGACGATTAATGGCCTCACTTGATACCAAAGCCCGTCTCAGCACCCTCCACATCACAG	30
TRAV39	TRAV39_chr14_22772333_22772453	AGGGACGATTAATGGCCTCACTTGATACCAAAGCCCGTCTCAGCACCCTCCACATCACAGCTGCCGTGCATGACCTCTCTGCCACCTACTTCTGTGCCGTGGACACACAGTGCTCCCCTG	30
TRAV40	TRAV40_chr14_22782831_22782951	GTGAAATCATAATTTATGCATGAATTCTGAGTACAACTGTGAATCCTCACTTCAACAGTGATGCCCTCTGCTAGGCCAGAGACACTAACAATGAACTCCTCTCTGGACTTTCTAATTCTG	30
TRAV40	TRAV40_chr14_22783371_22783491	GGGAGCTATACAAAAACCTCAAAGGCTCAGAGGAAGTATGTAGTGAGGCTGGAAAACCCAGGTTGTAGAGCCCTGTTCTCTCTTTCACAGACAGTCCTGTTAAGACATTATTAGAAGATA	30
TRAV40	TRAV40_chr14_22783431_22783551	GGTTGTAGAGCCCTGTTCTCTCTTTCACAGACAGTCCTGTTAAGACATTATTAGAAGATAAGGAAAATCAAAATCAGATATAACTGCCTCTAATTCCAGGGGGCACAGGGGTTTCTTTGA	30
TRAV40	TRAV40_chr14_22783491_22783611	AGGAAAATCAAAATCAGATATAACTGCCTCTAATTCCAGGGGGCACAGGGGTTTCTTTGACAGAAAATGGGGTCAGGGAAGAGGGTCTCAGATGATATCCCTGCTCTCAATTAGGTCAGT	30
TRAV40	TRAV40_chr14_22783551_22783670	CAGAAAATGGGGTCAGGGAAGAGGGTCTCAGATGATATCCCTGCTCTCAATTAGGTCAGTTCTCTCTTGTCCTTCAGGCTTTCTTGCATGATGTGTAGGAATTAGAATATGATGACTTGG	30
TRAV40	TRAV40_chr14_22782891_22783011	ATGCCCTCTGCTAGGCCAGAGACACTAACAATGAACTCCTCTCTGGACTTTCTAATTCTGATCTTAATGTTTGGTAAGTACATTTTATTAAAATTTTTTGTATTATTTCAAAATAATAAA	30
TRAV40	TRAV40_chr14_22782951_22783071	ATCTTAATGTTTGGTAAGTACATTTTATTAAAATTTTTTGTATTATTTCAAAATAATAAATACTTCTCCAAAAGATACAACAACTCTGGCCAAACCCATAAAATCAGTACTTTTTTCCCC	30
TRAV40	TRAV40_chr14_22783011_22783131	TACTTCTCCAAAAGATACAACAACTCTGGCCAAACCCATAAAATCAGTACTTTTTTCCCCCTACAGGAGGAACCAGCAGCAATTCAGTCAAGCAGACGGGCCAAATAACCGTCTCGGAGG	30
TRAV40	TRAV40_chr14_22783071_22783191	CTACAGGAGGAACCAGCAGCAATTCAGTCAAGCAGACGGGCCAAATAACCGTCTCGGAGGGAGCATCTGTGACTATGAACTGCACATACACATCCACGGGGTACCCTACCCTTTTCTGGT	30
TRAV40	TRAV40_chr14_22783131_22783251	GAGCATCTGTGACTATGAACTGCACATACACATCCACGGGGTACCCTACCCTTTTCTGGTATGTGGAATACCCCAGCAAACCTCTGCAGCTTCTTCAGAGAGAGACAATGGAAAACAGCA	30
TRAV40	TRAV40_chr14_22783191_22783311	ATGTGGAATACCCCAGCAAACCTCTGCAGCTTCTTCAGAGAGAGACAATGGAAAACAGCAAAAACTTCGGAGGCGGAAATATTAAAGACAAAAACTCCCCCATTGTGAAATATTCAGTCC	30
TRAV40	TRAV40_chr14_22783251_22783371	AAAACTTCGGAGGCGGAAATATTAAAGACAAAAACTCCCCCATTGTGAAATATTCAGTCCAGGTATCAGACTCAGCCGTGTACTACTGTCTTCTGGGAGACACTGTGTTAAAAGCACAGT	30
TRAV40	TRAV40_chr14_22783311_22783431	AGGTATCAGACTCAGCCGTGTACTACTGTCTTCTGGGAGACACTGTGTTAAAAGCACAGTGGGAGCTATACAAAAACCTCAAAGGCTCAGAGGAAGTATGTAGTGAGGCTGGAAAACCCA	30
TRAV41	TRAV41_chr14_22788549_22788669	GACTCCTTTGTCCAAGATATATTCCGAAATCCTCCAACAGAGACCTGTGTGAGCTTCTGCTGCAGTAATAATGGTGAAGATCCGGCAATTTTTGTTGGCTATTTTGTGGCTTCAGCTAAG	30
TRAV41	TRAV41_chr14_22789089_22789209	CAGAGACTCTGCCGTCTACATCTGTGCTGTCAGACACAGTGCTCCCCAGGCACCTGGAGCCCGTACCTAAACTCTAAAGTTGAGGCATCATTTCTTACTCCTGTCTTTCAGACTTGTCTG	30
TRAV41	TRAV41_chr14_22789149_22789269	CCGTACCTAAACTCTAAAGTTGAGGCATCATTTCTTACTCCTGTCTTTCAGACTTGTCTGTCTCTATCCTTGGTCAGATGATGTAAAATGTTTAAGTTTTTAAAATATAATATTCTCCCC	30
TRAV41	TRAV41_chr14_22789209_22789329	TCTCTATCCTTGGTCAGATGATGTAAAATGTTTAAGTTTTTAAAATATAATATTCTCCCCTTCTAGACCATCTCTCTTCTCTACAACATCATCACCAATTATGTTAACCAGACAGTATGT	30
TRAV41	TRAV41_chr14_22789269_22789388	TTCTAGACCATCTCTCTTCTCTACAACATCATCACCAATTATGTTAACCAGACAGTATGTGATTTTTATCTTGAAAGTAAAATATACAGGGTATAAAAATCCCGATTCTGCTACTTATTA	30
TRAV41	TRAV41_chr14_22788609_22788729	TGCAGTAATAATGGTGAAGATCCGGCAATTTTTGTTGGCTATTTTGTGGCTTCAGCTAAGCTGTAAGTTGGGGAGTTTCAGGACATGAGATATTTTTCAAAATTCTGGGGAGGGGAGAGA	30
TRAV41	TRAV41_chr14_22788669_22788789	CTGTAAGTTGGGGAGTTTCAGGACATGAGATATTTTTCAAAATTCTGGGGAGGGGAGAGAAGGGACTCCAAGTGGCTAATCTGGAGGCCCTCCTGAAAATGTGTAAAGAAATGTGTATAA	30
TRAV41	TRAV41_chr14_22788729_22788849	AGGGACTCCAAGTGGCTAATCTGGAGGCCCTCCTGAAAATGTGTAAAGAAATGTGTATAAATATTGCAATAATTGTAATATTCTGTATCTGATGATGTCTTTGAGAACAGGTGTAAGTGC	30
TRAV41	TRAV41_chr14_22788789_22788909	ATATTGCAATAATTGTAATATTCTGTATCTGATGATGTCTTTGAGAACAGGTGTAAGTGCCGCCAAAAATGAAGTGGAGCAGAGTCCTCAGAACCTGACTGCCCAGGAAGGAGAATTTAT	30
TRAV41	TRAV41_chr14_22788849_22788969	CGCCAAAAATGAAGTGGAGCAGAGTCCTCAGAACCTGACTGCCCAGGAAGGAGAATTTATCACAATCAACTGCAGTTACTCGGTAGGAATAAGTGCCTTACACTGGCTGCAACAGCATCC	30
TRAV41	TRAV41_chr14_22788909_22789029	CACAATCAACTGCAGTTACTCGGTAGGAATAAGTGCCTTACACTGGCTGCAACAGCATCCAGGAGGAGGCATTGTTTCCTTGTTTATGCTGAGCTCAGGGAAGAAGAAGCATGGAAGATT	30
TRAV41	TRAV41_chr14_22788969_22789089	AGGAGGAGGCATTGTTTCCTTGTTTATGCTGAGCTCAGGGAAGAAGAAGCATGGAAGATTAATTGCCACAATAAACATACAGGAAAAGCACAGCTCCCTGCACATCACAGCCTCCCATCC	30
TRAV41	TRAV41_chr14_22789029_22789149	AATTGCCACAATAAACATACAGGAAAAGCACAGCTCCCTGCACATCACAGCCTCCCATCCCAGAGACTCTGCCGTCTACATCTGTGCTGTCAGACACAGTGCTCCCCAGGCACCTGGAGC	30
TRDV2	TRDV2_chr14_22891438_22891558	ACTGACTTCCTCAGTCACAAGTGTTTCACAAGTGTGTTGGTTCAGAGGAGGGACCAGGCAGAAGGTGGTTGAGAGGCAGAGCTGCCCCTGAGTGAGCCATGCAGAGGATCTCCTCCCTCA	30
TRDV2	TRDV2_chr14_22891978_22892097	GATACTTGCACCATCAGAGAGAGATGAAGGGTCTTACTACTGTGCCTGTGACACCCACCCTGCTGCAGCTCTACTTCTGAGCAGCTCAAAAACCACTGACCAGGCGCGGTGGCTCACACC	30
TRDV2	TRDV2_chr14_22891498_22891618	GAAGGTGGTTGAGAGGCAGAGCTGCCCCTGAGTGAGCCATGCAGAGGATCTCCTCCCTCATCCATCTCTCTCTCTTCTGGGCAGGTAAGGCAGACCCCAGAACTTGGGCCAAGCAAGACT	30
TRDV2	TRDV2_chr14_22891558_22891678	TCCATCTCTCTCTCTTCTGGGCAGGTAAGGCAGACCCCAGAACTTGGGCCAAGCAAGACTCAGCAGCAAAGAAACATCAAGGCTCACAGGACCTTGTACTCATGGACTGTGCTCCTTACT	30
TRDV2	TRDV2_chr14_22891618_22891738	CAGCAGCAAAGAAACATCAAGGCTCACAGGACCTTGTACTCATGGACTGTGCTCCTTACTCAATGACCTCAGCCCCCAGCCCTCACTGAGCCCCTCTCTTGTGTCTTTTCTCTCAGGAGT	30
TRDV2	TRDV2_chr14_22891678_22891798	CAATGACCTCAGCCCCCAGCCCTCACTGAGCCCCTCTCTTGTGTCTTTTCTCTCAGGAGTCATGTCAGCCATTGAGTTGGTGCCTGAACACCAAACAGTGCCTGTGTCAATAGGGGTCCC	30
TRDV2	TRDV2_chr14_22891738_22891858	CATGTCAGCCATTGAGTTGGTGCCTGAACACCAAACAGTGCCTGTGTCAATAGGGGTCCCTGCCACCCTCAGGTGCTCCATGAAAGGAGAAGCGATCGGTAACTACTATATCAACTGGTA	30
TRDV2	TRDV2_chr14_22891798_22891918	TGCCACCCTCAGGTGCTCCATGAAAGGAGAAGCGATCGGTAACTACTATATCAACTGGTACAGGAAGACCCAAGGTAACACAATGACTTTCATATACCGAGAAAAGGACATCTATGGCCC	30
TRDV2	TRDV2_chr14_22891858_22891978	CAGGAAGACCCAAGGTAACACAATGACTTTCATATACCGAGAAAAGGACATCTATGGCCCTGGTTTCAAAGACAATTTCCAAGGTGACATTGATATTGCAAAGAACCTGGCTGTACTTAA	30
TRDV2	TRDV2_chr14_22891918_22892038	TGGTTTCAAAGACAATTTCCAAGGTGACATTGATATTGCAAAGAACCTGGCTGTACTTAAGATACTTGCACCATCAGAGAGAGATGAAGGGTCTTACTACTGTGCCTGTGACACCCACCC	30
TRDV2	TRDV2_chr14_22892361_22892481	CAAAAAAAAAAAAAAAAGAACATTGCCATCCATGTAGAGCAGCAATTCCAACAAGATCGTGATTTTCTCTTGAATAAATAATTTAGGAAATAGGGACCAGAGAAAGCTAGTGTTTCTACC	30
TRDV2	TRDV2_chr14_22892382_22892502	ATTGCCATCCATGTAGAGCAGCAATTCCAACAAGATCGTGATTTTCTCTTGAATAAATAATTTAGGAAATAGGGACCAGAGAAAGCTAGTGTTTCTACCTTTCTTTCAGGCTCAGCCACT	30
TRDV3	TRDV3_chr14_22938564_22938684	ATTAGAACCGTCAGATAGTCTCTGAGATCTTAGGAACCCTGTTTTGTTGTATATCCTCTGCCCTGATATGAAGAAAAGATGATTCTTACTGTGGGCTTTAGCTTTTTGTTTTTCTGTAAG	30
TRDV3	TRDV3_chr14_22938024_22938144	ATTTTACTCAAGGACGGTTTTCTGTGAAACACATTCTGACCCAGAAAGCCTTTCACTTGGTGATCTCTCCAGTAAGGACTGAAGACAGTGCCACTTACTACTGTGCCTTTAGCACTATGA	30
TRDV3	TRDV3_chr14_22937964_22938084	TGATCTCTCCAGTAAGGACTGAAGACAGTGCCACTTACTACTGTGCCTTTAGCACTATGATGCAGGTGCCCAGGAAGTCATAACACAAACTCCTGGGGCACAGCTCAGCAGAGCTGCCTC	30
TRDV3	TRDV3_chr14_22937904_22938024	TGCAGGTGCCCAGGAAGTCATAACACAAACTCCTGGGGCACAGCTCAGCAGAGCTGCCTCTTAGGGCAGGTCATGTCTGGGACTTGGCATCCTTCTCTTAGCCATTTTGGGTTCCAGCCT	30
TRDV3	TRDV3_chr14_22937844_22937964	TTAGGGCAGGTCATGTCTGGGACTTGGCATCCTTCTCTTAGCCATTTTGGGTTCCAGCCTGGCCTTTAGAAGTGACCTAAAGTGTCTTCTGAGAAATAAATGGCCTGGTCAGATCCAGGG	30
TRDV3	TRDV3_chr14_22937784_22937904	GGCCTTTAGAAGTGACCTAAAGTGTCTTCTGAGAAATAAATGGCCTGGTCAGATCCAGGGGAGCACCCTGGCTTCAGAGAAGCAGAGTATCTCCCCACTTCTGACTCACGGGGCCCTTGC	30
TRDV3	TRDV3_chr14_22937724_22937844	GAGCACCCTGGCTTCAGAGAAGCAGAGTATCTCCCCACTTCTGACTCACGGGGCCCTTGCCACCTGAATGACTCCTGGTAGGCAAAGGAGAACTGCATGTTTACAGAGCGCTGTCTTCGT	30
TRDV3	TRDV3_chr14_22937664_22937784	CACCTGAATGACTCCTGGTAGGCAAAGGAGAACTGCATGTTTACAGAGCGCTGTCTTCGTGCCCCTGGTGCCCTGGTCGTCCCGATACAGAAAGGGGCTTGACAAGCCTGTGCTGCATTT	30
TRDV3	TRDV3_chr14_22937604_22937724	GCCCCTGGTGCCCTGGTCGTCCCGATACAGAAAGGGGCTTGACAAGCCTGTGCTGCATTTTCTGTGAGTGTTTCAGGATGCAGGTTCAGGTGCAGGTAAAGGGCCCATCTAAGGCGAGGC	30
TRDV3	TRDV3_chr14_22938504_22938624	CCCTGATATGAAGAAAAGATGATTCTTACTGTGGGCTTTAGCTTTTTGTTTTTCTGTAAGTAGTTTCATTTGTTTACATTCCACTTGCTCTATAACCCCATTTCTCCTTCTCTGACTCTT	30
TRDV3	TRDV3_chr14_22938444_22938564	TAGTTTCATTTGTTTACATTCCACTTGCTCTATAACCCCATTTCTCCTTCTCTGACTCTTGAAGGCTTTTTCTCTTGCACTCTTGGTTTTTGGTTATTTGCTGCCTTTGGCTTTATTTCT	30
TRDV3	TRDV3_chr14_22938384_22938504	GAAGGCTTTTTCTCTTGCACTCTTGGTTTTTGGTTATTTGCTGCCTTTGGCTTTATTTCTGTGTCCTTCTCTTGCCTCTGCTCATTGAGTTCTTCTGGGCTAGGCATGTGCTGTACTCAC	30
TRDV3	TRDV3_chr14_22938324_22938444	GTGTCCTTCTCTTGCCTCTGCTCATTGAGTTCTTCTGGGCTAGGCATGTGCTGTACTCACTGTCTGGGGGGTGCAGAATTCACTATTTCCTCATTGTCTTTTTCCCAGACAGGGGCACGC	30
TRDV3	TRDV3_chr14_22938264_22938384	TGTCTGGGGGGTGCAGAATTCACTATTTCCTCATTGTCTTTTTCCCAGACAGGGGCACGCTGTGTGACAAAGTAACCCAGAGTTCCCCGGACCAGACGGTGGCGAGTGGCAGTGAGGTGG	30
TRDV3	TRDV3_chr14_22938204_22938324	TGTGTGACAAAGTAACCCAGAGTTCCCCGGACCAGACGGTGGCGAGTGGCAGTGAGGTGGTACTGCTCTGCACTTACGACACTGTATATTCAAATCCAGATTTATTCTGGTACCGGATAA	30
TRDV3	TRDV3_chr14_22938144_22938264	TACTGCTCTGCACTTACGACACTGTATATTCAAATCCAGATTTATTCTGGTACCGGATAAGGCCAGATTATTCCTTTCAGTTTGTCTTTTATGGGGATAACAGCAGATCAGAAGGTGCAG	30
TRDV3	TRDV3_chr14_22938084_22938204	GGCCAGATTATTCCTTTCAGTTTGTCTTTTATGGGGATAACAGCAGATCAGAAGGTGCAGATTTTACTCAAGGACGGTTTTCTGTGAAACACATTCTGACCCAGAAAGCCTTTCACTTGG	30
TCRAD_TRAC_Exon3	TCRAD_TRAC_Exon3_chr14_23020478_23020598	CACCATCACATCCCTAACAGTCCTGGGTCTTCCTCAGTGTCCAGCCTGACTTCTGTTCTTCCTCATTCCAGATCTGCAAGATTGTAAGACAGCCTGTGCTCCCTCGCTCCTTCCTCTGCA	30
TCRAD_TRAC_Exon3	TCRAD_TRAC_Exon3_chr14_23021018_23021138	GAGGCCCTGCTATGCTGTGTGTCTGGGCGTGTTGTATGTCCTGCTGCCGATGCCTTCATTAAAATGATTTGGAAGAGCAGAGACTGTGCCTCTGTTTGACTGGGTTTGGTAGGAGTCATT	30
TCRAD_TRAC_Exon3	TCRAD_TRAC_Exon3_chr14_23021078_23021198	AAAATGATTTGGAAGAGCAGAGACTGTGCCTCTGTTTGACTGGGTTTGGTAGGAGTCATTTTCTGCTTGCTGGTGATCACTAGCTGGGCAGAGAAAAACCAAGGCATTTGTCTATGATGC	30
TCRAD_TRAC_Exon3	TCRAD_TRAC_Exon3_chr14_23021138_23021258	TTCTGCTTGCTGGTGATCACTAGCTGGGCAGAGAAAAACCAAGGCATTTGTCTATGATGCTGTCCAGGAAGCCTCATTCAACAAGCTGCCTAAGTCAACCTCTTCTTGGAATAACCTCTA	30
TCRAD_TRAC_Exon3	TCRAD_TRAC_Exon3_chr14_23021198_23021318	TGTCCAGGAAGCCTCATTCAACAAGCTGCCTAAGTCAACCTCTTCTTGGAATAACCTCTAAAAGCTTCCGCTTAGCAGGCTATGCTAAGGGCCAGGAAAACCCACCTACCAGCTTGGACC	30
TCRAD_TRAC_Exon3	TCRAD_TRAC_Exon3_chr14_23021258_23021378	AAAGCTTCCGCTTAGCAGGCTATGCTAAGGGCCAGGAAAACCCACCTACCAGCTTGGACCCCTCCTCTCCCACTCTCATGCCACGCCACGGGACCACCCATAACAGGAGCCCACACACAT	30
TCRAD_TRAC_Exon3	TCRAD_TRAC_Exon3_chr14_23021318_23021438	CCTCCTCTCCCACTCTCATGCCACGCCACGGGACCACCCATAACAGGAGCCCACACACATGGGTGGCAGTGACCTGCGGCAGACAGGGACCACACAGCAAGTGTCCCCAAAATGCCACCC	30
TCRAD_TRAC_Exon3	TCRAD_TRAC_Exon3_chr14_23021378_23021498	GGGTGGCAGTGACCTGCGGCAGACAGGGACCACACAGCAAGTGTCCCCAAAATGCCACCCACTGTCTCCTGCCCTCCAGGAGCATTTCCTTTGCCTCTCCTCTCAGACTGGGTTTCCACT	30
TCRAD_TRAC_Exon3	TCRAD_TRAC_Exon3_chr14_23020538_23020658	CCTCATTCCAGATCTGCAAGATTGTAAGACAGCCTGTGCTCCCTCGCTCCTTCCTCTGCATTGCCCCTCTTCTCCCTCTCCAAACAGAGGGAACTCTCCTACCCCCAAGGAGGTGAAAGC	30
TCRAD_TRAC_Exon3	TCRAD_TRAC_Exon3_chr14_23020598_23020718	TTGCCCCTCTTCTCCCTCTCCAAACAGAGGGAACTCTCCTACCCCCAAGGAGGTGAAAGCTGCTACCACCTCTGTGCCCCCCCGGCAATGCACCAACTGGATCCTACCCGAATTTATGAT	30
TCRAD_TRAC_Exon3	TCRAD_TRAC_Exon3_chr14_23020658_23020778	TGCTACCACCTCTGTGCCCCCCCGGCAATGCACCAACTGGATCCTACCCGAATTTATGATTAAGATTGCTGAAGAGCTGCCAAACACTGCTGCCACCCCCTCTGTTCCCTTATTGCTGCT	30
TCRAD_TRAC_Exon3	TCRAD_TRAC_Exon3_chr14_23020718_23020838	TAAGATTGCTGAAGAGCTGCCAAACACTGCTGCCACCCCCTCTGTTCCCTTATTGCTGCTTGTCACTGCCTGACATTCACGGCAGAGGCAAGGCTGCTGCAGCTCCGCTGGCTGTGCACA	30
TCRAD_TRAC_Exon3	TCRAD_TRAC_Exon3_chr14_23020778_23020898	TGTCACTGCCTGACATTCACGGCAGAGGCAAGGCTGCTGCAGCTCCGCTGGCTGTGCACATTCCCTCCTGCTCCCCAGAGACTGCCTCCGCCATCCCACAGATGATGGATCTTCAGTGGG	30
TCRAD_TRAC_Exon3	TCRAD_TRAC_Exon3_chr14_23020838_23020958	TTCCCTCCTGCTCCCCAGAGACTGCCTCCGCCATCCCACAGATGATGGATCTTCAGTGGGTTCTCTTGGGCTCTAGGTCCCGGAGAATGTTGTGAGGGGTTTATTTTTTTTTAATAGTGT	30
TCRAD_TRAC_Exon3	TCRAD_TRAC_Exon3_chr14_23020898_23021018	TTCTCTTGGGCTCTAGGTCCCGGAGAATGTTGTGAGGGGTTTATTTTTTTTTAATAGTGTTCATAAAGAAAGACATAGTATTCTTCTTCTCAAGACGTGGGGGGAAATTATCTCATTATC	30
TCRAD_TRAC_Exon3	TCRAD_TRAC_Exon3_chr14_23020958_23021078	TCATAAAGAAAGACATAGTATTCTTCTTCTCAAGACGTGGGGGGAAATTATCTCATTATCGAGGCCCTGCTATGCTGTGTGTCTGGGCGTGTTGTATGTCCTGCTGCCGATGCCTTCATT	30
TRGV11	TRGV11_chr7_38331639_38331759	AGCCCCGCCTTCTGCCACTGACTTGAGACCTCCAGTGAACAGGGTTACCTTCTCCCTGGGGAACCAGACTGGCAGAAAGCATGCCACTGGTAGTAGCTGTTATCTTCTTCTCCCTCTGGG	30
TRGV11	TRGV11_chr7_38331099_38331219	CACCACAGTGTTAGAGTTGTCAAGATAACCTACACAGAAACTATCTCCGAGTCTGTGCCTGTCCACATCCTTCTCCATGTGGGCAACCACAGCGGTTTGCTCAGCTGGGTGCCCAGCCGG	30
TRGV11	TRGV11_chr7_38331039_38331159	GTCCACATCCTTCTCCATGTGGGCAACCACAGCGGTTTGCTCAGCTGGGTGCCCAGCCGGAGCCTGCCCTCCCTGCAGCTCTTCTGGAATGTTGCAGGAAGACATCTTAGATTCTGCTCC	30
TRGV11	TRGV11_chr7_38330980_38331099	AGCCTGCCCTCCCTGCAGCTCTTCTGGAATGTTGCAGGAAGACATCTTAGATTCTGCTCCCTTGGTGTGCAGAATCACATTGGTGATTCATGGTGTCCAAACGGGAAAAGTTTTCTTGTT	30
TRGV11	TRGV11_chr7_38331579_38331699	GAACCAGACTGGCAGAAAGCATGCCACTGGTAGTAGCTGTTATCTTCTTCTCCCTCTGGGTTTGTGAGTTGCCCCCTAATCATTTCAGTCTACAGAAGAGATTGAAGTCATTCTGTATTA	30
TRGV11	TRGV11_chr7_38331519_38331639	TTTGTGAGTTGCCCCCTAATCATTTCAGTCTACAGAAGAGATTGAAGTCATTCTGTATTATTACCTCTTCACGTATCGTTGGCTTATGGGAATTTCTCTTCACTTGCAATTGCACTTGGG	30
TRGV11	TRGV11_chr7_38331459_38331579	TTACCTCTTCACGTATCGTTGGCTTATGGGAATTTCTCTTCACTTGCAATTGCACTTGGGCAGTTGGAACAACCTGAAATATCTATTTCCAGACCAGCAAATAAGAGTGCCCACATATCT	30
TRGV11	TRGV11_chr7_38331399_38331519	CAGTTGGAACAACCTGAAATATCTATTTCCAGACCAGCAAATAAGAGTGCCCACATATCTTGGAAGGCATCCATCCAAGGCTTTAGCAGTAAAATCATACACTGGTACTGGCAGAAACCA	30
TRGV11	TRGV11_chr7_38331339_38331459	TGGAAGGCATCCATCCAAGGCTTTAGCAGTAAAATCATACACTGGTACTGGCAGAAACCAAACAAAGGCTTAGAATATTTATTACATGTCTTCTTGACAATCTCTGCTCAAGATTGCTCA	30
TRGV11	TRGV11_chr7_38331279_38331399	AACAAAGGCTTAGAATATTTATTACATGTCTTCTTGACAATCTCTGCTCAAGATTGCTCAGGTGGGAAGACTAAGAAACTTGAGGTAAGTAAAAATGCTCACACTTCCACTTCCACTTTG	30
TRGV11	TRGV11_chr7_38331219_38331339	GGTGGGAAGACTAAGAAACTTGAGGTAAGTAAAAATGCTCACACTTCCACTTCCACTTTGAAAATAAAGTTCTTAGAGAAAGAAGATGAGGTGGTGTACCACTGTGCCTGCTGGATTAGG	30
TRGV11	TRGV11_chr7_38331159_38331279	AAAATAAAGTTCTTAGAGAAAGAAGATGAGGTGGTGTACCACTGTGCCTGCTGGATTAGGCACCACAGTGTTAGAGTTGTCAAGATAACCTACACAGAAACTATCTCCGAGTCTGTGCCT	30
TRGVB	TRGVB_chr7_38335669_38335789	CATGAGCCACCACACCTGGCCAGATGAAAGTGTTTCATTATCATTTCCTCTTTCTATGTCCCAGGTTCATGGGGATTTCTCTTTTTTGTTTGCAGTTGAACTTGGTAAGTTAAATTTAAA	30
TRGVB	TRGVB_chr7_38335129_38335249	CCTTGCCTTCTCTGCGGCACTTCTGGATCTTTCTGGGAAGCCATCTTGGGTTAATGCTTTAAGCAGGAAGCATGCCTGATCATGACGTTCCCAGATATTCATTGAACACTACTTCCTAAT	30
TRGVB	TRGVB_chr7_38335069_38335189	AAGCAGGAAGCATGCCTGATCATGACGTTCCCAGATATTCATTGAACACTACTTCCTAATGAATTAAGGTTTGGCCTGGGAATGAGTGGACACAGGCTAAGGTCCCATTCCTGTCAGCAT	30
TRGVB	TRGVB_chr7_38335009_38335129	GAATTAAGGTTTGGCCTGGGAATGAGTGGACACAGGCTAAGGTCCCATTCCTGTCAGCATCCAGATAATTCTATTAACTGCAAACGGCTTAGGCCAAGGGAGAGAATCGTTGTGTATAGG	30
TRGVB	TRGVB_chr7_38334949_38335069	CCAGATAATTCTATTAACTGCAAACGGCTTAGGCCAAGGGAGAGAATCGTTGTGTATAGGAATCCCATATATAATTATTTCAACACCTCTGCAACAGAACTATTATTTGCCCATTTTAAT	30
TRGVB	TRGVB_chr7_38335609_38335729	CCAGGTTCATGGGGATTTCTCTTTTTTGTTTGCAGTTGAACTTGGTAAGTTAAATTTAAAGCAATAAAAAATGTCAACTACATTTTTGTCAACAGAGCAACAGATAAAAGTGTCTAGGTA	30
TRGVB	TRGVB_chr7_38335549_38335669	GCAATAAAAAATGTCAACTACATTTTTGTCAACAGAGCAACAGATAAAAGTGTCTAGGTATCTTGTGTGGTGTCCACTGAAGACTTTGTAAATATAGTTATACACTGGTACCAGCAGAAA	30
TRGVB	TRGVB_chr7_38335489_38335609	TCTTGTGTGGTGTCCACTGAAGACTTTGTAAATATAGTTATACACTGGTACCAGCAGAAACTGAATCTAAATTATGAGCCATCTGACAAATATCACTTCAATAACAAGCCCCAGTTCGAG	30
TRGVB	TRGVB_chr7_38335429_38335549	CTGAATCTAAATTATGAGCCATCTGACAAATATCACTTCAATAACAAGCCCCAGTTCGAGTTTGCTTAGGTGAGAAAAACAAGAAACTTGAGGCAAGAACAAATTTTCAAATGTCTACTT	30
TRGVB	TRGVB_chr7_38335369_38335489	TTTGCTTAGGTGAGAAAAACAAGAAACTTGAGGCAAGAACAAATTTTCAAATGTCTACTTCAGTCTTTACCATAAACTTCATAGGAAAGGAAGATGAGGCCATTTACTACTGCACTGCTT	30
TRGVB	TRGVB_chr7_38335309_38335429	CAGTCTTTACCATAAACTTCATAGGAAAGGAAGATGAGGCCATTTACTACTGCACTGCTTAGGACCCACAGCATCAGTGCCACACTGTCCCACACAACAACCTCTGTTGGGTCTCTGCCC	30
TRGVB	TRGVB_chr7_38335249_38335369	AGGACCCACAGCATCAGTGCCACACTGTCCCACACAACAACCTCTGTTGGGTCTCTGCCCAACCACATCCTTCCCATGGGAGCAAACTCTATGGACTCCTAGCTGGGCTCCCACCCTCAG	30
TRGVB	TRGVB_chr7_38335189_38335309	AACCACATCCTTCCCATGGGAGCAAACTCTATGGACTCCTAGCTGGGCTCCCACCCTCAGCCTTGCCTTCTCTGCGGCACTTCTGGATCTTTCTGGGAAGCCATCTTGGGTTAATGCTTT	30
TRGV10	TRGV10_chr7_38339831_38339951	ACCAGAGTCGTCTAGCCACCAGGTCCGCACTTTCCTGCCTTCTCCTTGGGTACACCGCCCCGAAGACAGGATGTCACTGCTGGAAGCATTTGCCTTCTCCTCCTGGGCTCCTGAGTTGCT	30
TRGV10	TRGV10_chr7_38339291_38339411	CACCATACTAGAACTGTTGAAACAACATGCACAAAATCCCCTCCCAGGGTCTGTGCCCACCACATCCTTCCCAACAGGGGCAACCACAGCCAGTCCCCAGCTGGGCTCCCAGACTCAGGC	30
TRGV10	TRGV10_chr7_38339231_38339351	CACATCCTTCCCAACAGGGGCAACCACAGCCAGTCCCCAGCTGGGCTCCCAGACTCAGGCTCGCCTTCTCTGAGGCTCTTCCGGGGCTTTCCAGGAAGCTGTTATGGGTTATACCTTCGT	30
TRGV10	TRGV10_chr7_38339171_38339291	TCGCCTTCTCTGAGGCTCTTCCGGGGCTTTCCAGGAAGCTGTTATGGGTTATACCTTCGTTCCCACCTGATCCCAGGACTTGTGCTCCAGAATCTTTATTTGACACTGTTTCTTAATGCA	30
TRGV10	TRGV10_chr7_38339111_38339231	TCCCACCTGATCCCAGGACTTGTGCTCCAGAATCTTTATTTGACACTGTTTCTTAATGCATTAAAGACTTGTCTGGGGACTGAGAGAACATAGGTCGTGCCACTGTCCATCATATCACCA	30
TRGV10	TRGV10_chr7_38339051_38339171	TTAAAGACTTGTCTGGGGACTGAGAGAACATAGGTCGTGCCACTGTCCATCATATCACCACCTAGAGACTTCCAGTAAGTAGCAAGGTGCAGTTGAGACAGGGATCCTTATTACGTACAG	30
TRGV10	TRGV10_chr7_38338991_38339111	CCTAGAGACTTCCAGTAAGTAGCAAGGTGCAGTTGAGACAGGGATCCTTATTACGTACAGTCAAGACAACCCCCCTGCAATATAACTATCACTGGCCCAGTTTACAATGAAAGAAATGAA	30
TRGV10	TRGV10_chr7_38339771_38339891	CGAAGACAGGATGTCACTGCTGGAAGCATTTGCCTTCTCCTCCTGGGCTCCTGAGTTGCTGTCCGAACATTTCAGTCTAGCTGCGTGACCAAAATCATTCTTCAATGTTTCCCTCTTCTA	30
TRGV10	TRGV10_chr7_38339711_38339831	GTCCGAACATTTCAGTCTAGCTGCGTGACCAAAATCATTCTTCAATGTTTCCCTCTTCTACTGTCAGATGTTCATTGGAAATTCTCCTCTTTTACTTACAGTTGGACTTGGATTATCAAA	30
TRGV10	TRGV10_chr7_38339651_38339771	CTGTCAGATGTTCATTGGAAATTCTCCTCTTTTACTTACAGTTGGACTTGGATTATCAAAAGTGGAGCAGTTCCAGCTATCCATTTCCACGGAAGTCAAGAAAAGTATTGACATACCTTG	30
TRGV10	TRGV10_chr7_38339591_38339711	AGTGGAGCAGTTCCAGCTATCCATTTCCACGGAAGTCAAGAAAAGTATTGACATACCTTGCAAGATATCGAGCACAAGGTTTGAAACAGATGTCATTCACTGGTACCGGCAGAAACCAAA	30
TRGV10	TRGV10_chr7_38339531_38339651	CAAGATATCGAGCACAAGGTTTGAAACAGATGTCATTCACTGGTACCGGCAGAAACCAAATCAGGCTTTGGAGCACCTGATCTATATTGTCTCAACAAAATCCGCAGCTCGACGCAGCAT	30
TRGV10	TRGV10_chr7_38339471_38339591	TCAGGCTTTGGAGCACCTGATCTATATTGTCTCAACAAAATCCGCAGCTCGACGCAGCATGGGTAAGACAAGCAACAAAGTGGAGGCAAGAAAGAATTCTCAAACTCTCACTTCAATCCT	30
TRGV10	TRGV10_chr7_38339411_38339531	GGGTAAGACAAGCAACAAAGTGGAGGCAAGAAAGAATTCTCAAACTCTCACTTCAATCCTTACCATCAAGTCCGTAGAGAAAGAAGACATGGCCGTTTACTACTGTGCTGCGTGGGATTA	30
TRGV10	TRGV10_chr7_38339351_38339471	TACCATCAAGTCCGTAGAGAAAGAAGACATGGCCGTTTACTACTGTGCTGCGTGGGATTACACCATACTAGAACTGTTGAAACAACATGCACAAAATCCCCTCCCAGGGTCTGTGCCCAC	30
TRGV9	TRGV9_chr7_38357041_38357161	CACAGAGGTCTAACGCTTCTCTGCGGTGATTTCAGGCTGCCCTGGCAGAAAGCACAGTGCCTGCAGACATGCTGTCACTGCTCCACACATCAACGCTGGCAGTCCTTGGGGCTCGTAAGT	30
TRGV9	TRGV9_chr7_38356501_38356621	GGTGCACAGCAGCAGACAGTTTGAGCCATCCCATTCAATAAATGTTTATTGAGTCTTTGTTTATAATTACGAATTGGGAAGCCACAGTTACCACCAGTGTGCTTGTAAACAGTTTTTAAG	30
TRGV9	TRGV9_chr7_38356441_38356561	TTATAATTACGAATTGGGAAGCCACAGTTACCACCAGTGTGCTTGTAAACAGTTTTTAAGATAAACATTCATGTGGTGACTCTACTTGGAGTTGCCAAATTCCACATATTTTCTCAAAGC	30
TRGV9	TRGV9_chr7_38356381_38356501	ATAAACATTCATGTGGTGACTCTACTTGGAGTTGCCAAATTCCACATATTTTCTCAAAGCAGAAGCTTTGCATAAGTCTATACAAGTGACCAGCCTCCTCTTTTTCAGGGTTGTACTCTC	30
TRGV9	TRGV9_chr7_38356321_38356441	AGAAGCTTTGCATAAGTCTATACAAGTGACCAGCCTCCTCTTTTTCAGGGTTGTACTCTCTCACCAACAGCTTTTCTAGGTCACCCATGCTTATTTTTCTGGTTCAACCTCTCCTACTCA	30
TRGV9	TRGV9_chr7_38356261_38356381	TCACCAACAGCTTTTCTAGGTCACCCATGCTTATTTTTCTGGTTCAACCTCTCCTACTCATTATATATTTTTTTTCTGGTATAATATATACACATTTTTAGTGTGATTCTTTTGTACTAG	30
TRGV9	TRGV9_chr7_38356201_38356321	TTATATATTTTTTTTCTGGTATAATATATACACATTTTTAGTGTGATTCTTTTGTACTAGTCAATATGCATTACATAAGTTTTCTCTGACCTTCCTATTTCTCTCGATTAAAAAATGGAT	30
TRGV9	TRGV9_chr7_38356981_38357101	CTGCAGACATGCTGTCACTGCTCCACACATCAACGCTGGCAGTCCTTGGGGCTCGTAAGTAGTTTTGCTCCCCCAATCACTTTGGACTGATATTCTCTATTGTTATATATTTTTATAAAT	30
TRGV9	TRGV9_chr7_38356921_38357041	AGTTTTGCTCCCCCAATCACTTTGGACTGATATTCTCTATTGTTATATATTTTTATAAATTCCAAATTCTTGGTTTATTTACTCCCTCCCATTTTTTTCCCCAGTGTGTGTATATGGTGC	30
TRGV9	TRGV9_chr7_38356861_38356981	TCCAAATTCTTGGTTTATTTACTCCCTCCCATTTTTTTCCCCAGTGTGTGTATATGGTGCAGGTCACCTAGAGCAACCTCAAATTTCCAGTACTAAAACGCTGTCAAAAACAGCCCGCCT	30
TRGV9	TRGV9_chr7_38356801_38356921	AGGTCACCTAGAGCAACCTCAAATTTCCAGTACTAAAACGCTGTCAAAAACAGCCCGCCTGGAATGTGTGGTGTCTGGAATAACAATTTCTGCAACATCTGTATATTGGTATCGAGAGAG	30
TRGV9	TRGV9_chr7_38356741_38356861	GGAATGTGTGGTGTCTGGAATAACAATTTCTGCAACATCTGTATATTGGTATCGAGAGAGACCTGGTGAAGTCATACAGTTCCTGGTGTCCATTTCATATGACGGCACTGTCAGAAAGGA	30
TRGV9	TRGV9_chr7_38356681_38356801	ACCTGGTGAAGTCATACAGTTCCTGGTGTCCATTTCATATGACGGCACTGTCAGAAAGGAATCCGGCATTCCGTCAGGCAAATTTGAGGTGGATAGGATACCTGAAACGTCTACATCCAC	30
TRGV9	TRGV9_chr7_38356621_38356741	ATCCGGCATTCCGTCAGGCAAATTTGAGGTGGATAGGATACCTGAAACGTCTACATCCACTCTCACCATTCACAATGTAGAGAAACAGGACATAGCTACCTACTACTGTGCCTTGTGGGA	30
TRGV9	TRGV9_chr7_38356561_38356681	TCTCACCATTCACAATGTAGAGAAACAGGACATAGCTACCTACTACTGTGCCTTGTGGGAGGTGCACAGCAGCAGACAGTTTGAGCCATCCCATTCAATAAATGTTTATTGAGTCTTTGT	30
TRGVA	TRGVA_chr7_38362456_38362576	TAGCAGTTCAGGCCCTAAGCTGGTCGCTACCATAACTCAGGAAAGTGTGGCTCAGGTCCATAGTTTGAAACAGGTCACTCTGGGCTCCTCTCCCCCAGTCAGGATCAGAGATATGGTGGG	30
TRGVA	TRGVA_chr7_38361916_38362036	CATGCTGCCCCAGCCCTACACAAAAGGACTCTTCCTCCCGATCCAACAAGGCCTTGGGCATTTTCACTTACTCTTGGTCCCTTGGGTTTCCCTGTGGCATAGAAGAAAAAAGTCTTATCC	30
TRGVA	TRGVA_chr7_38361856_38361976	TTTTCACTTACTCTTGGTCCCTTGGGTTTCCCTGTGGCATAGAAGAAAAAAGTCTTATCCCCTGTCCCTCACCTCCCCATCTATCCTGGAGGTCCCTTCCCCGGTCCCACTACAGATGAG	30
TRGVA	TRGVA_chr7_38361796_38361916	CCTGTCCCTCACCTCCCCATCTATCCTGGAGGTCCCTTCCCCGGTCCCACTACAGATGAGGCTTTCAGCTTGTGCAGACTCAGTGATCTATATCTCATCGAAAGGGGTCTGTTTAAAGAT	30
TRGVA	TRGVA_chr7_38361737_38361856	GCTTTCAGCTTGTGCAGACTCAGTGATCTATATCTCATCGAAAGGGGTCTGTTTAAAGATGCTCCAGTTCAGTGTCTCTGAAGCCTTTGCAGGATGACCTGTGCTCCTGAATGCAGGTGC	30
TRGVA	TRGVA_chr7_38362396_38362516	TAGTTTGAAACAGGTCACTCTGGGCTCCTCTCCCCCAGTCAGGATCAGAGATATGGTGGGCTGCCCTGCCTTCCTTTGGGTCATCCTGTTTCCAGGTCAGTCTCCTACCTAAGGACCTGT	30
TRGVA	TRGVA_chr7_38362336_38362456	CTGCCCTGCCTTCCTTTGGGTCATCCTGTTTCCAGGTCAGTCTCCTACCTAAGGACCTGTGTAGAGGTGGCGAGGCTTTGGGACATCCCTACCTCACTGCTCTCTCCCTGACAGCTGGCT	30
TRGVA	TRGVA_chr7_38362276_38362396	GTAGAGGTGGCGAGGCTTTGGGACATCCCTACCTCACTGCTCTCTCCCTGACAGCTGGCTGGTGGCTCATCAGGCCGGAGCAGCTGGCCCATGTCCTGGGGCACTAGGGAAGCTTGGTCA	30
TRGVA	TRGVA_chr7_38362216_38362336	GGTGGCTCATCAGGCCGGAGCAGCTGGCCCATGTCCTGGGGCACTAGGGAAGCTTGGTCATCCTGCAGTGCGTGGTCCGCACCAGGATCAGCTACACCCACTGGTACCAGCAGAAGGGCC	30
TRGVA	TRGVA_chr7_38362156_38362276	TCCTGCAGTGCGTGGTCCGCACCAGGATCAGCTACACCCACTGGTACCAGCAGAAGGGCCAGGTCCCTGAGGCACTCCACCAGCTGGCCATGTCCAAGTTGGATGTGCAGTGGGATTCCA	30
TRGVA	TRGVA_chr7_38362096_38362216	AGGTCCCTGAGGCACTCCACCAGCTGGCCATGTCCAAGTTGGATGTGCAGTGGGATTCCATCCTGAAAGCAGATAAAATCATAGCCAAGGATGGCAGCAGCTCTATCTTGGCAGTACTGA	30
TRGVA	TRGVA_chr7_38362036_38362156	TCCTGAAAGCAGATAAAATCATAGCCAAGGATGGCAGCAGCTCTATCTTGGCAGTACTGAAGTTGGAGACAGGCATCGAGGGCATGAACTACTGCACAACCTGGGCCCTGCGCAGCCTTG	30
TRGVA	TRGVA_chr7_38361976_38362096	AGTTGGAGACAGGCATCGAGGGCATGAACTACTGCACAACCTGGGCCCTGCGCAGCCTTGCATGCTGCCCCAGCCCTACACAAAAGGACTCTTCCTCCCGATCCAACAAGGCCTTGGGCA	30
TRGV8	TRGV8_chr7_38370368_38370488	GTTTTGAGAGGGTCTTCTGCTCCTCTTCGTCTGGTCCCTTACTTCCAAGACCCCAGAGAGGAAGGCATGCTGTTGGCTCTAGCTCTGCTTCTAGCTTTCCTGCCTCCTGGTAAGAGTGCT	30
TRGV8	TRGV8_chr7_38369828_38369948	ATAGGCACAGTGATTCAGACCTGTGCTACACCACACTGAAAATCTGCCTTGTGACTACTCCTGGTACACAAGATAGACCAGCCTCATCTCATTTCCTGCCCATGAATTCACTGTATTCTG	30
TRGV8	TRGV8_chr7_38369768_38369888	CTGGTACACAAGATAGACCAGCCTCATCTCATTTCCTGCCCATGAATTCACTGTATTCTGTACAAAGAGAAACACAGCTTAACTCCTCATCTCTCCCCTAATATCACACTCCCCTGGCGG	30
TRGV8	TRGV8_chr7_38369708_38369828	TACAAAGAGAAACACAGCTTAACTCCTCATCTCTCCCCTAATATCACACTCCCCTGGCGGCAGCTGCACCCTGTTCTCCACCCCACCCTCATGAGTTACCTAAAGACCAAACTACAATCT	30
TRGV8	TRGV8_chr7_38369648_38369768	CAGCTGCACCCTGTTCTCCACCCCACCCTCATGAGTTACCTAAAGACCAAACTACAATCTCCCAGCTGTGTCAGCCAAGCAGCCTTGCTGACAGCAAAGTTCTTTCAGCTCTTCTATGGG	30
TRGV8	TRGV8_chr7_38369588_38369708	CCCAGCTGTGTCAGCCAAGCAGCCTTGCTGACAGCAAAGTTCTTTCAGCTCTTCTATGGGCTGGTGGAGACCCATTCCACCTGCTTCCTAAGACAGACAAATTCCTCAAGGACTGGTCTG	30
TRGV8	TRGV8_chr7_38369528_38369648	CTGGTGGAGACCCATTCCACCTGCTTCCTAAGACAGACAAATTCCTCAAGGACTGGTCTGTAAAGGGATTCATTTAGGAGACTATATGGGAAGACTAGCTTCACTCAAGCATTTATCCAA	30
TRGV8	TRGV8_chr7_38370308_38370428	GAAGGCATGCTGTTGGCTCTAGCTCTGCTTCTAGCTTTCCTGCCTCCTGGTAAGAGTGCTGCCTACAGAGAGGCTCACAGGTTTTATTTTGTTTCGTTTTGTTTATTTTCTTCTTTTGCA	30
TRGV8	TRGV8_chr7_38370248_38370368	GCCTACAGAGAGGCTCACAGGTTTTATTTTGTTTCGTTTTGTTTATTTTCTTCTTTTGCAAGGGATACCATACTAAGAAATGCCTCATTACATTTTGTGTTGTTCCCATTGCAGCCAGTC	30
TRGV8	TRGV8_chr7_38370188_38370308	AGGGATACCATACTAAGAAATGCCTCATTACATTTTGTGTTGTTCCCATTGCAGCCAGTCAGAAATCTTCCAACTTGGAAGGGAGAACAAAGTCAGTCACCAGGCCAACTGGGTCATCAG	30
TRGV8	TRGV8_chr7_38370128_38370248	AGAAATCTTCCAACTTGGAAGGGAGAACAAAGTCAGTCACCAGGCCAACTGGGTCATCAGCTGTAATCACTTGTGATCTTCCTGTAGAAAATGCCGTCTACACCCACTGGTACCTACACC	30
TRGV8	TRGV8_chr7_38370068_38370188	CTGTAATCACTTGTGATCTTCCTGTAGAAAATGCCGTCTACACCCACTGGTACCTACACCAGGAGGGGAAGGCCCCACAGCGTCTTCTGTACTATGACTCCTACAACTCCAGGGTTGTGT	30
TRGV8	TRGV8_chr7_38370008_38370128	AGGAGGGGAAGGCCCCACAGCGTCTTCTGTACTATGACTCCTACAACTCCAGGGTTGTGTTGGAATCAGGAATCAGTCGAGAAAAGTATCATACTTATGCAAGCACAGGGAAGAGCCTTA	30
TRGV8	TRGV8_chr7_38369948_38370068	TGGAATCAGGAATCAGTCGAGAAAAGTATCATACTTATGCAAGCACAGGGAAGAGCCTTAAATTTATACTGGAAAATCTAATTGAACGTGACTCTGGGGTCTATTACTGTGCCACCTGGG	30
TRGV8	TRGV8_chr7_38369888_38370008	AATTTATACTGGAAAATCTAATTGAACGTGACTCTGGGGTCTATTACTGTGCCACCTGGGATAGGCACAGTGATTCAGACCTGTGCTACACCACACTGAAAATCTGCCTTGTGACTACTC	30
TRGV7	TRGV7_chr7_38375063_38375183	AGTTTTGAAAGCGTCTTCTGCTCCTCTTCATCTGGTCCCTTTCCTTCCAAGACCCCAGAGAGGAAGGCATGCGGTGGGCCCCAGCCCTGCTTCTAGCTTTCCTGCCTCTTGGTAAGTGTG	30
TRGV7	TRGV7_chr7_38374523_38374643	GGCACAGTGATTCACACCTGCCCTACACCACACTGAAAATCTGCCTTGTGACTGCTTCTGGTACACAAGATAGACCAGCCCCCTCTCATTTGTTGCCACCGAATTTACTGTATTCTGTAC	30
TRGV7	TRGV7_chr7_38374463_38374583	GTACACAAGATAGACCAGCCCCCTCTCATTTGTTGCCACCGAATTTACTGTATTCTGTACAAAGAGAAACACAGCATAATTCCTGATCTCTCCCCTAATATCACACTCTCCTGGCAGCAG	30
TRGV7	TRGV7_chr7_38374403_38374523	AAAGAGAAACACAGCATAATTCCTGATCTCTCCCCTAATATCACACTCTCCTGGCAGCAGCTGCACCTTGTTCCCCACCCTCCCCCAGGACTTTCCTGAAGACAAGCTGTCATCTTCAGG	30
TRGV7	TRGV7_chr7_38374343_38374463	CTGCACCTTGTTCCCCACCCTCCCCCAGGACTTTCCTGAAGACAAGCTGTCATCTTCAGGCCTCAGCCAAGCAGCCTGGCTGAGAGCAAGACTCTCTCAGCTCTCCGAGGACATGGGGGA	30
TRGV7	TRGV7_chr7_38374283_38374403	CCTCAGCCAAGCAGCCTGGCTGAGAGCAAGACTCTCTCAGCTCTCCGAGGACATGGGGGAGGCCCACTCACTCTGCTTCCTCGGACCAACAGGTACACCTAGGGTCCAACTGCGAAGCGA	30
TRGV7	TRGV7_chr7_38374223_38374343	GGCCCACTCACTCTGCTTCCTCGGACCAACAGGTACACCTAGGGTCCAACTGCGAAGCGAGATATTTTGGACAGCAAATGGGAAGGATATTTATACTGAATCATATATCTAGAGATCACA	30
TRGV7	TRGV7_chr7_38375003_38375123	AGGAAGGCATGCGGTGGGCCCCAGCCCTGCTTCTAGCTTTCCTGCCTCTTGGTAAGTGTGCTGCCTACAGAGAGGCTGATGGGTTTTATTTTGTTCTGTTTTGTTTTCTCATTTTGCAAG	30
TRGV7	TRGV7_chr7_38374943_38375063	CTGCCTACAGAGAGGCTGATGGGTTTTATTTTGTTCTGTTTTGTTTTCTCATTTTGCAAGGGGTGCCGTTCTAAGGAGTTCCTCATTATATTTTGTGCTGTTCCCATTGCAGCCAGTCAG	30
TRGV7	TRGV7_chr7_38374883_38375003	GGGTGCCGTTCTAAGGAGTTCCTCATTATATTTTGTGCTGTTCCCATTGCAGCCAGTCAGAAATCTTCCAACTTGCAAGGGAGAAGGAAGTCAGTCACCAGGCCAGCTGGGTCATCTGCT	30
TRGV7	TRGV7_chr7_38374823_38374943	AAATCTTCCAACTTGCAAGGGAGAAGGAAGTCAGTCACCAGGCCAGCTGGGTCATCTGCTGTAATCACTTGTGATCTTACTGTAATAAATACCTTCTACATCCACTGGTACCTGCACCAG	30
TRGV7	TRGV7_chr7_38374763_38374883	GTAATCACTTGTGATCTTACTGTAATAAATACCTTCTACATCCACTGGTACCTGCACCAGGCGGGGAAGGCCCCACAGCATCTTCCATACTATGACCCCTACTACTCCAGGGTTGTGTTG	30
TRGV7	TRGV7_chr7_38374703_38374823	GCGGGGAAGGCCCCACAGCATCTTCCATACTATGACCCCTACTACTCCAGGGTTGTGTTGGAATCAAGAATCAGTAGAGGAAAGTATTTTACTTATGCAAGCATGAGGAGGAGCTGGAAA	30
TRGV7	TRGV7_chr7_38374643_38374763	GAATCAAGAATCAGTAGAGGAAAGTATTTTACTTATGCAAGCATGAGGAGGAGCTGGAAATTGATACTGCAAAATCTAATTGAAAATGATTCTGGATCTATTACTGTGCCACCTGGGACA	30
TRGV7	TRGV7_chr7_38374583_38374703	TTGATACTGCAAAATCTAATTGAAAATGATTCTGGATCTATTACTGTGCCACCTGGGACAGGCACAGTGATTCACACCTGCCCTACACCACACTGAAAATCTGCCTTGTGACTGCTTCTG	30
TRGV6	TRGV6_chr7_38380722_38380842	CTGAGTTTTGAGAGGATCTTCTGCTCCTGTTCATCTGGGCCCTTTCTTTCAAGACCCCAGAGACGAAGGCATGTGGTGGGCCCTAGCCCTGCTTCTAGCTTTCCTGTCTCTTGGTAAGTG	30
TRGV6	TRGV6_chr7_38380182_38380302	GGCAGAGTGATTCAGACCTGCTCTACACCACACTGAATATCTGTCTTGTGGCTGCTTCTGGTACACAAGAGAGAGCCGTCCCCTCTCATTTCCTGCCCTGAATTTACTGTATTCTGTACA	30
TRGV6	TRGV6_chr7_38380122_38380242	GTACACAAGAGAGAGCCGTCCCCTCTCATTTCCTGCCCTGAATTTACTGTATTCTGTACAAAGAGAAACAGCTTAACTCCTGATCTCCCCCCTAATATTACACTCTCCTGTCAGCAGCTG	30
TRGV6	TRGV6_chr7_38380062_38380182	AAGAGAAACAGCTTAACTCCTGATCTCCCCCCTAATATTACACTCTCCTGTCAGCAGCTGTACCCTGTTCCCCACCCTCCCCCAGGACTTTCCTGAAGACTAAGCTGCCATCTCAGCTAA	30
TRGV6	TRGV6_chr7_38380002_38380122	TACCCTGTTCCCCACCCTCCCCCAGGACTTTCCTGAAGACTAAGCTGCCATCTCAGCTAAGCCTCAGCTAAGCAGCCTGGCTGAGAGCAAGGTTTTCTCAGCTCTCCTAGGACATGGGGG	30
TRGV6	TRGV6_chr7_38379942_38380062	GCCTCAGCTAAGCAGCCTGGCTGAGAGCAAGGTTTTCTCAGCTCTCCTAGGACATGGGGGAGGCCCACTCACTCTGTTTCTTAGGGTCCAGCTGTGAAGCGAGATATTTTGGACAGCAAA	30
TRGV6	TRGV6_chr7_38379882_38380002	AGGCCCACTCACTCTGTTTCTTAGGGTCCAGCTGTGAAGCGAGATATTTTGGACAGCAAATGGGAAGGGTATTTATACTGAATCATGTATCCAATCATGGTCCAGAGATCGCAGCTGAGA	30
TRGV6	TRGV6_chr7_38380662_38380782	AGACGAAGGCATGTGGTGGGCCCTAGCCCTGCTTCTAGCTTTCCTGTCTCTTGGTAAGTGTGCTGCCTACAGAGAGGCTCACAGGTTGGGTTTTGTTTTGGATTTTTCTTCTTTAGCAAG	30
TRGV6	TRGV6_chr7_38380602_38380722	TGCTGCCTACAGAGAGGCTCACAGGTTGGGTTTTGTTTTGGATTTTTCTTCTTTAGCAAGGGACGCCATACTAAGGAATACCTCATTATATTTTATGTTGTTCCCATTGCAGCCAGTCAG	30
TRGV6	TRGV6_chr7_38380542_38380662	GGACGCCATACTAAGGAATACCTCATTATATTTTATGTTGTTCCCATTGCAGCCAGTCAGATATCTACTAACTTGGAAGCGAAAATAAAGTCAGGCACCAGGCAGATGGGGTCATCTGCT	30
TRGV6	TRGV6_chr7_38380482_38380602	ATATCTACTAACTTGGAAGCGAAAATAAAGTCAGGCACCAGGCAGATGGGGTCATCTGCTGTAATCACCTGTGATCTTCCTGTAGAAAATGCCTTCTACATCCACTGGTACCTACGCCAG	30
TRGV6	TRGV6_chr7_38380422_38380542	GTAATCACCTGTGATCTTCCTGTAGAAAATGCCTTCTACATCCACTGGTACCTACGCCAGGAGGGGAAGGCCCCACAGCATCTTCTGTACTATGACATCTGCAACTCCAGGGATATGTTG	30
TRGV6	TRGV6_chr7_38380362_38380482	GAGGGGAAGGCCCCACAGCATCTTCTGTACTATGACATCTGCAACTCCAGGGATATGTTGGAATCAGGAGTCAGTCAGGAAAGCATGATACTTATGGAAGTAGAAGGATAAGCTGGAAAT	30
TRGV6	TRGV6_chr7_38380302_38380422	GAATCAGGAGTCAGTCAGGAAAGCATGATACTTATGGAAGTAGAAGGATAAGCTGGAAATTTATACCTCCAAAACTAAATGAAAATGCCTCTGGGGTCTATTACTGTGCCACCTAGGACA	30
TRGV6	TRGV6_chr7_38380242_38380362	TTATACCTCCAAAACTAAATGAAAATGCCTCTGGGGTCTATTACTGTGCCACCTAGGACAGGCAGAGTGATTCAGACCTGCTCTACACCACACTGAATATCTGTCTTGTGGCTGCTTCTG	30
TRGV5P	TRGV5P_chr7_38385050_38385170	TGAGTTTTGAGAGGATCTTCTACTCCTTTTCATCTGGTCCCTTTCCTTCCAAGGCCCCAGAAAGGAAGGCATGCGGTGAGCCCTAGCGGTGCTTCTAGCTTTCCTGTATCCTGGTGAGTG	30
TRGV5P	TRGV5P_chr7_38384510_38384630	CACAGTGATTCAGATCTGCCCTACACCACACTGAACATCTGCCTTGTGGCTGCCTCTGGTACACAAGATAGAGCCGCCCCCTCTCATTTCCTGCCACCAAATTTACTGTATTCTGAACAA	30
TRGV5P	TRGV5P_chr7_38384450_38384570	ACACAAGATAGAGCCGCCCCCTCTCATTTCCTGCCACCAAATTTACTGTATTCTGAACAAGAGAAAGACAGCTTAACTCCTGATCTCCCTCCTAATATCACACTGTCCTGGCAGCAGCTG	30
TRGV5P	TRGV5P_chr7_38384390_38384510	GAGAAAGACAGCTTAACTCCTGATCTCCCTCCTAATATCACACTGTCCTGGCAGCAGCTGCACCCTGTTCCCTACCCCTCCCCCACAACTTTCCTGAAGATCAAGCTGCCATCTCCGGGC	30
TRGV5P	TRGV5P_chr7_38384330_38384450	CACCCTGTTCCCTACCCCTCCCCCACAACTTTCCTGAAGATCAAGCTGCCATCTCCGGGCCTCAGTTAAGCAGCCTGGCTGAGAGTAAGGTTCTCTCAGCTCTCCTAGGACATGGGGGAG	30
TRGV5P	TRGV5P_chr7_38384270_38384390	CTCAGTTAAGCAGCCTGGCTGAGAGTAAGGTTCTCTCAGCTCTCCTAGGACATGGGGGAGGCCCACTCACTCTGCTTCCTATGACAGACAGGTACAACTAGGGTCCAGCTGCGAATCTAG	30
TRGV5P	TRGV5P_chr7_38384210_38384330	GCCCACTCACTCTGCTTCCTATGACAGACAGGTACAACTAGGGTCCAGCTGCGAATCTAGATATTTTGGACAGCAAATAGGAAGGTTATTTATACTGAATCATTTATCCAGTCATGGTCC	30
TRGV5P	TRGV5P_chr7_38384990_38385110	AAAGGAAGGCATGCGGTGAGCCCTAGCGGTGCTTCTAGCTTTCCTGTATCCTGGTGAGTGTGCTGCCTACAGAGAGGCTCACAGGTTGGGTTTTGTTTTGTTTTCTTCTTTTGAAAGGGG	30
TRGV5P	TRGV5P_chr7_38384930_38385050	TGCTGCCTACAGAGAGGCTCACAGGTTGGGTTTTGTTTTGTTTTCTTCTTTTGAAAGGGGTGCCATACAAAGGAATACCTCATTATATTTTATGTTTTTCCCATTGCAGCCAGTCAGAAA	30
TRGV5P	TRGV5P_chr7_38384870_38384990	TGCCATACAAAGGAATACCTCATTATATTTTATGTTTTTCCCATTGCAGCCAGTCAGAAATCTTCCAACTTGGAAGGGAGAATGAAGTCAGTCACCAGGCCGACTGGGTCATCTGCTGAA	30
TRGV5P	TRGV5P_chr7_38384810_38384930	TCTTCCAACTTGGAAGGGAGAATGAAGTCAGTCACCAGGCCGACTGGGTCATCTGCTGAAATCACTTGTGACCTTACTGTAATAAATGCCGTCTACATCCACTGGTACCTACAGCAGGAG	30
TRGV5P	TRGV5P_chr7_38384750_38384870	ATCACTTGTGACCTTACTGTAATAAATGCCGTCTACATCCACTGGTACCTACAGCAGGAGGGGAAGACCCCACAGCATCTTCTGCACTATGATGTCTCCAACTCAAGGGATGTGTTGGAA	30
TRGV5P	TRGV5P_chr7_38384690_38384810	GGGAAGACCCCACAGCATCTTCTGCACTATGATGTCTCCAACTCAAGGGATGTGTTGGAATCAGGTCTCAGTCTTGGAAAGTATTATACTCATACACCGAGGAGGTGGAGCTGGAATTTG	30
TRGV5P	TRGV5P_chr7_38384630_38384750	TCAGGTCTCAGTCTTGGAAAGTATTATACTCATACACCGAGGAGGTGGAGCTGGAATTTGAGACTGCAAAATCTAATTGAAAATGATTCTGGGGTCTATTACTGTGCCACCTGGGGCAGG	30
TRGV5P	TRGV5P_chr7_38384570_38384690	AGACTGCAAAATCTAATTGAAAATGATTCTGGGGTCTATTACTGTGCCACCTGGGGCAGGCACAGTGATTCAGATCTGCCCTACACCACACTGAACATCTGCCTTGTGGCTGCCTCTGGT	30
TRGV5	TRGV5_chr7_38389375_38389495	GGAGTTTTAAGAGGATCTTCTGCTCCTCCTCATCTGGTCCCTTTCCTTCCAAGGCCCCCGAGAGGAAGGCATGCGGTGGGCCCTACTGGTGCTTCTAGCTTTCCTGTCTCCTGGTGAGTA	30
TRGV5	TRGV5_chr7_38388835_38388955	CACAGTGATTCAGACCTGTCCTACACCACACTGAAAATCTGCCTTGTGGCTGCCTCTGGTTCACAGGATAGAGCCGCCCCCTCTCATTTCCTGTCACCAAATTTACTGTATTCTGAACAA	30
TRGV5	TRGV5_chr7_38388775_38388895	TCACAGGATAGAGCCGCCCCCTCTCATTTCCTGTCACCAAATTTACTGTATTCTGAACAAGAGAAAGACAGCTTAACTCCTGATCTCCCTCCTAATATCACACTGTCCTGGCAGCAGCCG	30
TRGV5	TRGV5_chr7_38388715_38388835	GAGAAAGACAGCTTAACTCCTGATCTCCCTCCTAATATCACACTGTCCTGGCAGCAGCCGCACCCTGTTCCCCACCCCTCCCCCACAACTTTCCTGAAGATCAAGCTGCCATCTCCAGGC	30
TRGV5	TRGV5_chr7_38388655_38388775	CACCCTGTTCCCCACCCCTCCCCCACAACTTTCCTGAAGATCAAGCTGCCATCTCCAGGCCTCAGCTAAGCAGCCTGGCTGAGAGCAAGGTTCTCTCAGCTCTCCTAGGACATGGGGGAG	30
TRGV5	TRGV5_chr7_38388595_38388715	CTCAGCTAAGCAGCCTGGCTGAGAGCAAGGTTCTCTCAGCTCTCCTAGGACATGGGGGAGGCCCACTCACTCTGCTTCCTATGACACACAGGTACAACTAGGGTCCAGCTGTGAAGCGAG	30
TRGV5	TRGV5_chr7_38388535_38388655	GCCCACTCACTCTGCTTCCTATGACACACAGGTACAACTAGGGTCCAGCTGTGAAGCGAGATATTTTGGACAGCAAATGGGAAGGGTATTTATACTGAATCATGTATCCAGTCATGGTCC	30
TRGV5	TRGV5_chr7_38389315_38389435	AGAGGAAGGCATGCGGTGGGCCCTACTGGTGCTTCTAGCTTTCCTGTCTCCTGGTGAGTACGCTGCCTACAGAGAGGCTCACAGGTTGGGTTTTGTTTTGTTTACTTCTTTTGAAAGGGG	30
TRGV5	TRGV5_chr7_38389255_38389375	CGCTGCCTACAGAGAGGCTCACAGGTTGGGTTTTGTTTTGTTTACTTCTTTTGAAAGGGGTGCCATACAAAGGAATACCTCATTAAATTTTGTGTTGTTCCCATTGCAGCCAGTCAGAAA	30
TRGV5	TRGV5_chr7_38389195_38389315	TGCCATACAAAGGAATACCTCATTAAATTTTGTGTTGTTCCCATTGCAGCCAGTCAGAAATCTTCCAACTTGGAAGGGGGAACGAAGTCAGTCACGAGGCCGACTAGGTCATCTGCTGAA	30
TRGV5	TRGV5_chr7_38389135_38389255	TCTTCCAACTTGGAAGGGGGAACGAAGTCAGTCACGAGGCCGACTAGGTCATCTGCTGAAATCACTTGTGACCTTACTGTAATAAATGCCTTCTACATCCACTGGTACCTACACCAGGAG	30
TRGV5	TRGV5_chr7_38389075_38389195	ATCACTTGTGACCTTACTGTAATAAATGCCTTCTACATCCACTGGTACCTACACCAGGAGGGGAAGGCCCCACAGCGTCTTCTGTACTATGACGTCTCCAACTCAAAGGATGTGTTGGAA	30
TRGV5	TRGV5_chr7_38389015_38389135	GGGAAGGCCCCACAGCGTCTTCTGTACTATGACGTCTCCAACTCAAAGGATGTGTTGGAATCAGGACTCAGTCCAGGAAAGTATTATACTCATACACCCAGGAGGTGGAGCTGGATATTG	30
TRGV5	TRGV5_chr7_38388955_38389075	TCAGGACTCAGTCCAGGAAAGTATTATACTCATACACCCAGGAGGTGGAGCTGGATATTGATACTACGAAATCTAATTGAAAATGATTCTGGGGTCTATTACTGTGCCACCTGGGACAGG	30
TRGV5	TRGV5_chr7_38388895_38389015	ATACTACGAAATCTAATTGAAAATGATTCTGGGGTCTATTACTGTGCCACCTGGGACAGGCACAGTGATTCAGACCTGTCCTACACCACACTGAAAATCTGCCTTGTGGCTGCCTCTGGT	30
TRGV4	TRGV4_chr7_38393735_38393855	CTGAGTTTTAAGAGGATCTTCTGCTCCTCTTCATCTGGTCCCTTTCCTTCCAAGGCCTCAGAGAGGAAGGCATGCAGTGGGCCCTAGCGGTGCTTCTAGCTTTCCTGTCTCCTGGTGAGT	30
TRGV4	TRGV4_chr7_38393195_38393315	CACAGTGATTCAGATCCGCCCTACACCACACTGAAAACCTGCCTTGTGGCTGCTTCTGGTACACAAGATAGAGCCGCCCCCTCTCATTTCCTGCCACCAAATTTACCGTGTGCTGAACAA	30
TRGV4	TRGV4_chr7_38393135_38393255	ACACAAGATAGAGCCGCCCCCTCTCATTTCCTGCCACCAAATTTACCGTGTGCTGAACAAGAGAAACATTGCTTAACTCCTGATCTCCCCTGCAATATCACACTCCCCTGGCAGCAGCTG	30
TRGV4	TRGV4_chr7_38393075_38393195	GAGAAACATTGCTTAACTCCTGATCTCCCCTGCAATATCACACTCCCCTGGCAGCAGCTGCACCCTGTTCCCCACCCTCCCCCAGGACTTCCCTGAAGACCAAGCCACCATCTCAGCTAA	30
TRGV4	TRGV4_chr7_38393015_38393135	CACCCTGTTCCCCACCCTCCCCCAGGACTTCCCTGAAGACCAAGCCACCATCTCAGCTAAACCTCAGAGAAGCAGCCTGGCTGAGAGCAAGGTTCTCTTAGCTCTCCTAGGACATGGCGG	30
TRGV4	TRGV4_chr7_38392955_38393075	ACCTCAGAGAAGCAGCCTGGCTGAGAGCAAGGTTCTCTTAGCTCTCCTAGGACATGGCGGAAGCCCACTCACTCTGCTTCCTAGGACAAATGGGTACCTCTAGGGTCCAGCTGTGAAGCA	30
TRGV4	TRGV4_chr7_38392895_38393015	AAGCCCACTCACTCTGCTTCCTAGGACAAATGGGTACCTCTAGGGTCCAGCTGTGAAGCAAGATATTTTGGACAACAAATGAGAAGGGTATTTATACTAAATTGTGTATCCCATCATGAT	30
TRGV4	TRGV4_chr7_38393675_38393795	GAGAGGAAGGCATGCAGTGGGCCCTAGCGGTGCTTCTAGCTTTCCTGTCTCCTGGTGAGTGCGCTGCCTACAGAGAGGATCATGGGTTTTGTTTTCTTTATTTTCTTCTTTTGCAAGGAT	30
TRGV4	TRGV4_chr7_38393615_38393735	GCGCTGCCTACAGAGAGGATCATGGGTTTTGTTTTCTTTATTTTCTTCTTTTGCAAGGATTGCCATACTAAGGAATTCCTCATTATATTTTGTGTTGTTCCCATTGCAGCCAGTCAGAAA	30
TRGV4	TRGV4_chr7_38393555_38393675	TGCCATACTAAGGAATTCCTCATTATATTTTGTGTTGTTCCCATTGCAGCCAGTCAGAAATCTTCCAACTTGGAAGGGAGAACGAAGTCAGTCATCAGGCAGACTGGGTCATCTGCTGAA	30
TRGV4	TRGV4_chr7_38393495_38393615	TCTTCCAACTTGGAAGGGAGAACGAAGTCAGTCATCAGGCAGACTGGGTCATCTGCTGAAATCACTTGTGATCTTGCTGAAGGAAGTACCGGCTACATCCACTGGTACCTACACCAGGAG	30
TRGV4	TRGV4_chr7_38393435_38393555	ATCACTTGTGATCTTGCTGAAGGAAGTACCGGCTACATCCACTGGTACCTACACCAGGAGGGGAAGGCCCCACAGCGTCTTCTGTACTATGACTCCTACACCTCCAGCGTTGTGTTGGAA	30
TRGV4	TRGV4_chr7_38393375_38393495	GGGAAGGCCCCACAGCGTCTTCTGTACTATGACTCCTACACCTCCAGCGTTGTGTTGGAATCAGGAATCAGCCCAGGGAAGTATGATACTTACGGAAGCACAAGGAAGAACTTGAGAATG	30
TRGV4	TRGV4_chr7_38393315_38393435	TCAGGAATCAGCCCAGGGAAGTATGATACTTACGGAAGCACAAGGAAGAACTTGAGAATGATACTGCGAAATCTTATTGAAAATGACTCTGGAGTCTATTACTGTGCCACCTGGGATGGG	30
TRGV4	TRGV4_chr7_38393255_38393375	ATACTGCGAAATCTTATTGAAAATGACTCTGGAGTCTATTACTGTGCCACCTGGGATGGGCACAGTGATTCAGATCCGCCCTACACCACACTGAAAACCTGCCTTGTGGCTGCTTCTGGT	30
TRGV3	TRGV3_chr7_38398532_38398652	CCTGAGTTTTAAGAGGATCTTCTGCTCCTCTTCATCTGGTCCGTTTCCTTCCAAGGCCCCCGAGAGGAAGGCATGCGGTGGGCCCTACTGGTGCTTCTAGCTTTCCTGTCTCCTGGTGAG	30
TRGV3	TRGV3_chr7_38397992_38398112	CACAGTGATTCAGACCTGTCCTACACCACACTGAAAATCTGCCTTGTGGCTGCCTCTGGTACACAAGATAGAGCCGCCCCCTCTCATTTCCTGCCACCAAATTTCCTGTATTCTGAACAA	30
TRGV3	TRGV3_chr7_38397932_38398052	ACACAAGATAGAGCCGCCCCCTCTCATTTCCTGCCACCAAATTTCCTGTATTCTGAACAAGAGAAAGACAGCTTAACTCCTGATCTCCCTCCTAATATCACACTGTCCTGGCAGCAGCTG	30
TRGV3	TRGV3_chr7_38397872_38397992	GAGAAAGACAGCTTAACTCCTGATCTCCCTCCTAATATCACACTGTCCTGGCAGCAGCTGCATCCTGTTCCCCACCCCTCCCCCACAACTTTCCTGAAGATCAAGCTGCCATCTCCAGGC	30
TRGV3	TRGV3_chr7_38397812_38397932	CATCCTGTTCCCCACCCCTCCCCCACAACTTTCCTGAAGATCAAGCTGCCATCTCCAGGCCTCAGCTAAGCAGCCTGGCTGAGAGCAAGGTTCTCTCAGCTCTCCTAGGACATGGGGGAG	30
TRGV3	TRGV3_chr7_38397752_38397872	CTCAGCTAAGCAGCCTGGCTGAGAGCAAGGTTCTCTCAGCTCTCCTAGGACATGGGGGAGGCCCACTCACTCTGCTTCCTATGACACACAGGTACAACTAGGGTCCAGCTGTGAAGCGAG	30
TRGV3	TRGV3_chr7_38397692_38397812	GCCCACTCACTCTGCTTCCTATGACACACAGGTACAACTAGGGTCCAGCTGTGAAGCGAGATATTTTGGACAGCAAATGGGAAGGGTATTTATACTGAATCATGTATCCACTCATGGTCC	30
TRGV3	TRGV3_chr7_38398472_38398592	CGAGAGGAAGGCATGCGGTGGGCCCTACTGGTGCTTCTAGCTTTCCTGTCTCCTGGTGAGTACGCTGCCTACAGAGAGGCTCACAGGTTGGGTTTTGTTTTGTTTTCTTCTTGAAAGGGG	30
TRGV3	TRGV3_chr7_38398412_38398532	TACGCTGCCTACAGAGAGGCTCACAGGTTGGGTTTTGTTTTGTTTTCTTCTTGAAAGGGGTGCCATACAAAGGAATACCTCATTGTATTTTGTGTTGTTCCCATTGCAGCCAGTCAGAAA	30
TRGV3	TRGV3_chr7_38398352_38398472	TGCCATACAAAGGAATACCTCATTGTATTTTGTGTTGTTCCCATTGCAGCCAGTCAGAAATCTTCCAACTTGGAAGGGAGAACGAAGTCAGTCACCAGGCAGACTGGGTCATCTGCTGAA	30
TRGV3	TRGV3_chr7_38398292_38398412	TCTTCCAACTTGGAAGGGAGAACGAAGTCAGTCACCAGGCAGACTGGGTCATCTGCTGAAATCACTTGCGATCTTACTGTAACAAATACCTTCTACATCCACTGGTACCTACACCAGGAG	30
TRGV3	TRGV3_chr7_38398232_38398352	ATCACTTGCGATCTTACTGTAACAAATACCTTCTACATCCACTGGTACCTACACCAGGAGGGGAAGGCCCCACAGCGTCTTCTGTACTATGACGTCTCCACCGCAAGGGATGTGTTGGAA	30
TRGV3	TRGV3_chr7_38398172_38398292	GGGAAGGCCCCACAGCGTCTTCTGTACTATGACGTCTCCACCGCAAGGGATGTGTTGGAATCAGGACTCAGTCCAGGAAAGTATTATACTCATACACCCAGGAGGTGGAGCTGGATATTG	30
TRGV3	TRGV3_chr7_38398112_38398232	TCAGGACTCAGTCCAGGAAAGTATTATACTCATACACCCAGGAGGTGGAGCTGGATATTGAGACTGCAAAATCTAATTGAAAATGATTCTGGGGTCTATTACTGTGCCACCTGGGACAGG	30
TRGV3	TRGV3_chr7_38398052_38398172	AGACTGCAAAATCTAATTGAAAATGATTCTGGGGTCTATTACTGTGCCACCTGGGACAGGCACAGTGATTCAGACCTGTCCTACACCACACTGAAAATCTGCCTTGTGGCTGCCTCTGGT	30
TRGV2	TRGV2_chr7_38402882_38403002	ACCTGAGTTTTAAGAGGATCTTCTGCTCCTCTTCATCTGGTCCCTTTCCTTCCAAGGCCCCAGAGAGGAAGGCATGCAGTGGGCCCTAGCGGTGCTTCTAGCTTTCCTGTCTCCTGGTGA	30
TRGV2	TRGV2_chr7_38402342_38402462	CAGTGATTCAGATCCGCCCTACACCACACTGAAAATCTGCCTTGTGGCTGCTTCTGGTACACAAGATAGAGCCGCCCCCTCTCATTTCCTGCCACCAAATTTACCGTGTGCTGAACAAGA	30
TRGV2	TRGV2_chr7_38402282_38402402	ACAAGATAGAGCCGCCCCCTCTCATTTCCTGCCACCAAATTTACCGTGTGCTGAACAAGAGAAACATTGCTTAACTCCTGATCTCCCCTGCAATATTACACTCCCCTGGCAGCAGCTGCA	30
TRGV2	TRGV2_chr7_38402222_38402342	GAAACATTGCTTAACTCCTGATCTCCCCTGCAATATTACACTCCCCTGGCAGCAGCTGCACCCTGTTCCCCACCCTCCCCCAGGACTTTCCTGAAGACCAAGCCGCCATCTCAGCTAAGC	30
TRGV2	TRGV2_chr7_38402162_38402282	CCCTGTTCCCCACCCTCCCCCAGGACTTTCCTGAAGACCAAGCCGCCATCTCAGCTAAGCCTCAGAGAAGCAGCCTGGCTGAGAGCAAGGTTCTCTTAGCTCTCCTAGGACATGGGGGAG	30
TRGV2	TRGV2_chr7_38402102_38402222	CTCAGAGAAGCAGCCTGGCTGAGAGCAAGGTTCTCTTAGCTCTCCTAGGACATGGGGGAGGCCCACTCACTCTGCTTCCTAGGACAAATGGGTACCCCTAGGGTCCAGCTGTAAAGCAAG	30
TRGV2	TRGV2_chr7_38402042_38402162	GCCCACTCACTCTGCTTCCTAGGACAAATGGGTACCCCTAGGGTCCAGCTGTAAAGCAAGATATTTTGGACAACAAATGGGAAGGGAATTTATACTAAATTGTGTATCCCATCATGATCC	30
TRGV2	TRGV2_chr7_38402822_38402942	CAGAGAGGAAGGCATGCAGTGGGCCCTAGCGGTGCTTCTAGCTTTCCTGTCTCCTGGTGAGTGCGCTGCCTACAGAGAGGATCACGGGTTTTGTTTTATTTTCTTCTTTTGCAAGGAGTA	30
TRGV2	TRGV2_chr7_38402762_38402882	GTGCGCTGCCTACAGAGAGGATCACGGGTTTTGTTTTATTTTCTTCTTTTGCAAGGAGTACCATACTAAGGAATTCCTCATTATATTTTGTGTTGTTCCCATTGCAGCCAGTCAGAAATC	30
TRGV2	TRGV2_chr7_38402702_38402822	CCATACTAAGGAATTCCTCATTATATTTTGTGTTGTTCCCATTGCAGCCAGTCAGAAATCTTCCAACTTGGAAGGGAGAACGAAGTCAGTCATCAGGCAGACTGGGTCATCTGCTGAAAT	30
TRGV2	TRGV2_chr7_38402642_38402762	TTCCAACTTGGAAGGGAGAACGAAGTCAGTCATCAGGCAGACTGGGTCATCTGCTGAAATCACTTGTGATCTTGCTGAAGGAAGTAACGGCTACATCCACTGGTACCTACACCAGGAGGG	30
TRGV2	TRGV2_chr7_38402582_38402702	CACTTGTGATCTTGCTGAAGGAAGTAACGGCTACATCCACTGGTACCTACACCAGGAGGGGAAGGCCCCACAGCGTCTTCAGTACTATGACTCCTACAACTCCAAGGTTGTGTTGGAATC	30
TRGV2	TRGV2_chr7_38402522_38402642	GAAGGCCCCACAGCGTCTTCAGTACTATGACTCCTACAACTCCAAGGTTGTGTTGGAATCAGGAGTCAGTCCAGGGAAGTATTATACTTACGCAAGCACAAGGAACAACTTGAGATTGAT	30
TRGV2	TRGV2_chr7_38402462_38402582	AGGAGTCAGTCCAGGGAAGTATTATACTTACGCAAGCACAAGGAACAACTTGAGATTGATACTGCGAAATCTAATTGAAAATGACTTTGGGGTCTATTACTGTGCCACCTGGGACGGGCA	30
TRGV2	TRGV2_chr7_38402402_38402522	ACTGCGAAATCTAATTGAAAATGACTTTGGGGTCTATTACTGTGCCACCTGGGACGGGCACAGTGATTCAGATCCGCCCTACACCACACTGAAAATCTGCCTTGTGGCTGCTTCTGGTAC	30
TRGV1	TRGV1_chr7_38407606_38407726	TGAGTTTTAAGAGGATCTTCTGCTCCTCTTCATCTGGTCCCTTTCCTTCCAAGGCCCCAGAGAGGAAGGCATGCGGTGGGCCCTAGCGGTGCTTCTAGCTTTCCTGTCTCCTGGTGAGTG	30
TRGV1	TRGV1_chr7_38407066_38407186	CACAGTGATTCAGACACTGAAAATCTGCCTGTGGTTGCTTCTGGTACACAAGATAGACCAGCCAACTCTCATTTCCTGCCCTGAATTTACTGTATTCTGTACAAAGAGAAACACAGCTTA	30
TRGV1	TRGV1_chr7_38407006_38407126	GCCAACTCTCATTTCCTGCCCTGAATTTACTGTATTCTGTACAAAGAGAAACACAGCTTAACTCCTGATCTCCCCTGCAATATCACACTCCCCTGGCAGCAGCTGCACCCTGTTCCCCAC	30
TRGV1	TRGV1_chr7_38406946_38407066	ACTCCTGATCTCCCCTGCAATATCACACTCCCCTGGCAGCAGCTGCACCCTGTTCCCCACCCTCCCCCAGGACTTTCCTGAAGACCAAGCTGCCACCTCCAAGCCTCAGCTAAGCAGCCT	30
TRGV1	TRGV1_chr7_38406886_38407006	CCTCCCCCAGGACTTTCCTGAAGACCAAGCTGCCACCTCCAAGCCTCAGCTAAGCAGCCTGGCTGAGAGCAAGTTTCTCTCAGCTCTCCTAGAACATGGGGAAGGCCCACTCACTCTGCT	30
TRGV1	TRGV1_chr7_38406826_38406946	GGCTGAGAGCAAGTTTCTCTCAGCTCTCCTAGAACATGGGGAAGGCCCACTCACTCTGCTTCCTAGGACAGACAGGTACAGCTAGGGTCCAGCTGTGAAGCAAGACATTTTGGACAAAAA	30
TRGV1	TRGV1_chr7_38406766_38406886	TCCTAGGACAGACAGGTACAGCTAGGGTCCAGCTGTGAAGCAAGACATTTTGGACAAAAATGGGAAGGGTATTCATACTGAATCATACATCCAATAATGGTCCAGAGATCGCAGCTGAGA	30
TRGV1	TRGV1_chr7_38407546_38407666	AGAGGAAGGCATGCGGTGGGCCCTAGCGGTGCTTCTAGCTTTCCTGTCTCCTGGTGAGTGCGCTGCCTACAGAGAGGATCACGGGTTTTGTTTTGTTTTGTTATTTTCTTCTTTTGCAAG	30
TRGV1	TRGV1_chr7_38407486_38407606	CGCTGCCTACAGAGAGGATCACGGGTTTTGTTTTGTTTTGTTATTTTCTTCTTTTGCAAGGAGCGACATACTAAGAAATGCCTCATTATATTTTGTGTTGTTCCCATTGCAGCCAGTCAG	30
TRGV1	TRGV1_chr7_38407426_38407546	GAGCGACATACTAAGAAATGCCTCATTATATTTTGTGTTGTTCCCATTGCAGCCAGTCAGATATCTTCCAACTTGGAAGGGAGAACGAAGTCAGTCACCAGGCTGACTGGGTCATCTGCT	30
TRGV1	TRGV1_chr7_38407366_38407486	ATATCTTCCAACTTGGAAGGGAGAACGAAGTCAGTCACCAGGCTGACTGGGTCATCTGCTGAAATCACCTGTGATCTTCCTGGAGCAAGTACCTTATACATCCACTGGTACCTGCACCAG	30
TRGV1	TRGV1_chr7_38407306_38407426	GAAATCACCTGTGATCTTCCTGGAGCAAGTACCTTATACATCCACTGGTACCTGCACCAGGAGGGGAAGGCCCCACAGTGTCTTCTGTACTATGAACCCTACTACTCCAGGGTTGTGCTG	30
TRGV1	TRGV1_chr7_38407246_38407366	GAGGGGAAGGCCCCACAGTGTCTTCTGTACTATGAACCCTACTACTCCAGGGTTGTGCTGGAATCAGGAATCACTCCAGGAAAGTATGACACTGGAAGCACAAGGAGCAATTGGAATTTG	30
TRGV1	TRGV1_chr7_38407186_38407306	GAATCAGGAATCACTCCAGGAAAGTATGACACTGGAAGCACAAGGAGCAATTGGAATTTGAGACTGCAAAATCTAATTAAAAATGATTCTGGGTTCTATTACTGTGCCACCTGGGACAGG	30
TRGV1	TRGV1_chr7_38407126_38407246	AGACTGCAAAATCTAATTAAAAATGATTCTGGGTTCTATTACTGTGCCACCTGGGACAGGCACAGTGATTCAGACACTGAAAATCTGCCTGTGGTTGCTTCTGGTACACAAGATAGACCA	30
TRBV1	TRBV1_chr7_141998771_141998891	AGGGAAGCACACCCAGACGACAAGGACACAGAGCAGGGAGACACAGGGTCCCCCTGCCTGTGCCCCGGGTGACCCTGCCATGGGCTGAAGTCTCCACTGTGGTGTGGTCCATTGTCTCAG	30
TRBV1	TRBV1_chr7_141999311_141999431	AGAGTCACCGCCTCCCTGTGCACAAACCTCCTGGATCTAATCAGAAAACCGTGGGGGCAATGCATCCAGCTGAGCCTCAGCACTCAGTTCAGCATTCTGTAAGACCTCAGCAGACATCTC	30
TRBV1	TRBV1_chr7_141999371_141999491	TGCATCCAGCTGAGCCTCAGCACTCAGTTCAGCATTCTGTAAGACCTCAGCAGACATCTCAGATCATAATACTGTCATTTATTGGATGTGGCAATGCTAAATTGCCCAGACTCCTGCAGC	30
TRBV1	TRBV1_chr7_141999431_141999551	AGATCATAATACTGTCATTTATTGGATGTGGCAATGCTAAATTGCCCAGACTCCTGCAGCCTGTGGCCTGAGTTTGTCTTGAATGAGACTGTGCCTGAACTTGAATGTAGGACAGATGCC	30
TRBV1	TRBV1_chr7_141999491_141999611	CTGTGGCCTGAGTTTGTCTTGAATGAGACTGTGCCTGAACTTGAATGTAGGACAGATGCCGTCAAGTTTAAGTTTTTCCAAGTATCTTTCAGTCGGTTTGTGCCTCTGGGAAATGTTGTG	30
TRBV1	TRBV1_chr7_141999551_141999671	GTCAAGTTTAAGTTTTTCCAAGTATCTTTCAGTCGGTTTGTGCCTCTGGGAAATGTTGTGTGAGGTATTTAACACTCTGGCCTCACCAATCCACCTTCCAATATGGACTGTTTTTTGACT	30
TRBV1	TRBV1_chr7_141999611_141999731	TGAGGTATTTAACACTCTGGCCTCACCAATCCACCTTCCAATATGGACTGTTTTTTGACTTTTCTTTTGACTCAAGTTAGACCCTGGATCTCAGCCCTCATCCCAGCTCCAAATATGTAT	30
TRBV1	TRBV1_chr7_141998831_141998951	TGCCCCGGGTGACCCTGCCATGGGCTGAAGTCTCCACTGTGGTGTGGTCCATTGTCTCAGGTGAGTCCTGGGCACAGGTGGGACATTTCTGTCCTTAAATTTTTTGCTTTTTTCATGGAA	30
TRBV1	TRBV1_chr7_141998891_141999011	GTGAGTCCTGGGCACAGGTGGGACATTTCTGTCCTTAAATTTTTTGCTTTTTTCATGGAACTGCTTCAGAAGACTCTGTCCTAGGCTTAGTCTGAATTTGGCTTCTTATTTTCATAGGCT	30
TRBV1	TRBV1_chr7_141998951_141999071	CTGCTTCAGAAGACTCTGTCCTAGGCTTAGTCTGAATTTGGCTTCTTATTTTCATAGGCTCCATGGATACTGGAATTACCCAGACACCAAAATACCTGGTCACAGCAATGGGGAGTAAAA	30
TRBV1	TRBV1_chr7_141999011_141999131	CCATGGATACTGGAATTACCCAGACACCAAAATACCTGGTCACAGCAATGGGGAGTAAAAGGACAATGAAACGTGAGCATCTGGGACATGATTCTATGTATTGGTACAGACAGAAAGCTA	30
TRBV1	TRBV1_chr7_141999071_141999191	GGACAATGAAACGTGAGCATCTGGGACATGATTCTATGTATTGGTACAGACAGAAAGCTAAGAAATCCCTGGAGTTCATGTTTTACTACAACTGTAAGGAATTCATTGAAAACAAGACTG	30
TRBV1	TRBV1_chr7_141999131_141999251	AGAAATCCCTGGAGTTCATGTTTTACTACAACTGTAAGGAATTCATTGAAAACAAGACTGTGCCAAATCACTTCACACCTGAATGCCCTGACAGCTCTCGCTTATACCTTCATGTGGTCG	30
TRBV1	TRBV1_chr7_141999191_141999311	TGCCAAATCACTTCACACCTGAATGCCCTGACAGCTCTCGCTTATACCTTCATGTGGTCGCACTGCAGCAAGAAGACTCAGCTGCGTATCTCTGCACCAGCAGCCAAGACACAGCCCTGC	30
TRBV1	TRBV1_chr7_141999251_141999371	CACTGCAGCAAGAAGACTCAGCTGCGTATCTCTGCACCAGCAGCCAAGACACAGCCCTGCAGAGTCACCGCCTCCCTGTGCACAAACCTCCTGGATCTAATCAGAAAACCGTGGGGGCAA	30
TRBV2	TRBV2_chr7_142000733_142000853	GCCATGGGAGCTCAAAATGCCCCTCCTTTCCTCCACAGGACCAGATGCCTGAGCTAGGAAAGGCCTCATTCCTGCTGTGATCCTGCCATGGATACCTGGCTCGTATGCTGGGCAATTTTT	30
TRBV2	TRBV2_chr7_142001273_142001393	ACTCCAGCCTGTGCAAAATCCCTCACAGAGCTGCCTCCCTCCCAGCCGCCAGCTCCCACTTCCTGCCTAAGAAAAGGAAGTCTCTGGTTGGGTTTGTTCTTGCAGCTGTCTCCAAATAGA	30
TRBV2	TRBV2_chr7_142001333_142001453	TCCTGCCTAAGAAAAGGAAGTCTCTGGTTGGGTTTGTTCTTGCAGCTGTCTCCAAATAGACAGATATCTGAAATTAAATTACCAAAGGTATCTTGGGCAGAAATGACCAGACACTGTAGG	30
TRBV2	TRBV2_chr7_142001393_142001513	CAGATATCTGAAATTAAATTACCAAAGGTATCTTGGGCAGAAATGACCAGACACTGTAGGATTTGAAGAATGTTTACAGATACTACAGAGTGTGAGTGTGATGGTGGGCTCTGAATATGA	30
TRBV2	TRBV2_chr7_142001453_142001573	ATTTGAAGAATGTTTACAGATACTACAGAGTGTGAGTGTGATGGTGGGCTCTGAATATGAGAGAATTGTACACAACCAAGTAACTTATATCTTCTCCTCATTCCCATTTGGCCATCTTTA	30
TRBV2	TRBV2_chr7_142001513_142001633	GAGAATTGTACACAACCAAGTAACTTATATCTTCTCCTCATTCCCATTTGGCCATCTTTATTAGAATTGTTTTGTTTTAGTTGCTTAGGAAAACATATTTTAACTTCTAGGGTGGCGAGA	30
TRBV2	TRBV2_chr7_142001573_142001693	TTAGAATTGTTTTGTTTTAGTTGCTTAGGAAAACATATTTTAACTTCTAGGGTGGCGAGATGATTCCTGAGTGGGAGTTCAGGTATTTCCATGAGAATATAGAGGGTGCTCACAGAAATC	30
TRBV2	TRBV2_chr7_142000793_142000913	AGGCCTCATTCCTGCTGTGATCCTGCCATGGATACCTGGCTCGTATGCTGGGCAATTTTTAGTCTCTTGAAAGCAGGTCGATGCTTAGACTCTAGGAAATTCTTGCTTTGAACTTACCTA	30
TRBV2	TRBV2_chr7_142000853_142000973	AGTCTCTTGAAAGCAGGTCGATGCTTAGACTCTAGGAAATTCTTGCTTTGAACTTACCTAAGACAATTCTAAACCATTCTCTTAATCTTCTTCTTTTCTCACAGGACTCACAGAACCTGA	30
TRBV2	TRBV2_chr7_142000913_142001033	AGACAATTCTAAACCATTCTCTTAATCTTCTTCTTTTCTCACAGGACTCACAGAACCTGAAGTCACCCAGACTCCCAGCCATCAGGTCACACAGATGGGACAGGAAGTGATCTTGCACTG	30
TRBV2	TRBV2_chr7_142000973_142001093	AGTCACCCAGACTCCCAGCCATCAGGTCACACAGATGGGACAGGAAGTGATCTTGCACTGTGTCCCCATCTCTAATCACTTATACTTCTATTGGTACAGACAAATCTTGGGGCAGAAAGT	30
TRBV2	TRBV2_chr7_142001033_142001153	TGTCCCCATCTCTAATCACTTATACTTCTATTGGTACAGACAAATCTTGGGGCAGAAAGTCGAGTTTCTGGTTTCCTTTTATAATAATGAAATCTCAGAGAAGTCTGAAATATTCGATGA	30
TRBV2	TRBV2_chr7_142001093_142001213	CGAGTTTCTGGTTTCCTTTTATAATAATGAAATCTCAGAGAAGTCTGAAATATTCGATGATCAATTCTCAGTTGAAAGGCCTGATGGATCAAATTTCACTCTGAAGATCCGGTCCACAAA	30
TRBV2	TRBV2_chr7_142001153_142001273	TCAATTCTCAGTTGAAAGGCCTGATGGATCAAATTTCACTCTGAAGATCCGGTCCACAAAGCTGGAGGACTCAGCCATGTACTTCTGTGCCAGCAGTGAAGCCACAGCCTTGCAAAGACA	30
TRBV2	TRBV2_chr7_142001213_142001333	GCTGGAGGACTCAGCCATGTACTTCTGTGCCAGCAGTGAAGCCACAGCCTTGCAAAGACAACTCCAGCCTGTGCAAAATCCCTCACAGAGCTGCCTCCCTCCCAGCCGCCAGCTCCCACT	30
TRBV3-1	TRBV3-1_chr7_142008336_142008456	AACCACAGCCTAGTCCTCTCACCACTGCAGACCAGAATCCTGCCCTGGGCCTTGCCTGGTCTGCCTCACTCTGCCATGGGCTGCAGGCTCCTCTGCTGTGTGGTCTTCTGCCTCCTCCAA	30
TRBV3-1	TRBV3-1_chr7_142008876_142008996	CCCTGCAAAGTCACTGCATCCCTGTGCACAAACCTCCCGGCTCAGCCAGGAAGCTGCAGGGCAGCGTGTGCACCTGCACCCAGGGCTCCAGTCTCCATTCCCTGATGGCCTCTGATGGAG	30
TRBV3-1	TRBV3-1_chr7_142008936_142009056	GCAGCGTGTGCACCTGCACCCAGGGCTCCAGTCTCCATTCCCTGATGGCCTCTGATGGAGTTTCAGTCTGTAGTACAGCCAGCTAGTGCACCCAGTGGAGAAGTCCTCCATCTTATGCAC	30
TRBV3-1	TRBV3-1_chr7_142008996_142009116	TTTCAGTCTGTAGTACAGCCAGCTAGTGCACCCAGTGGAGAAGTCCTCCATCTTATGCACACAAAAGTCTCACAGAATTGTTTATCAGCTAGAGCAGGGCTTCACAACAAAGCCACTAAA	30
TRBV3-1	TRBV3-1_chr7_142009056_142009176	ACAAAAGTCTCACAGAATTGTTTATCAGCTAGAGCAGGGCTTCACAACAAAGCCACTAAAGTATTAGGGCTCCACAAACAAAAAAGAGCCTGTCCTATGCACTGATGATCTTAACTGATG	30
TRBV3-1	TRBV3-1_chr7_142009116_142009236	GTATTAGGGCTCCACAAACAAAAAAGAGCCTGTCCTATGCACTGATGATCTTAACTGATGGGGGAAGCTCTTTCTTTTCTTTCTGTGTGGCACATATTGGTACGTATTTTATATAACATT	30
TRBV3-1	TRBV3-1_chr7_142009176_142009296	GGGGAAGCTCTTTCTTTTCTTTCTGTGTGGCACATATTGGTACGTATTTTATATAACATTATGAAAAAAACACGATTGCTGAAAATGGTTGATGAGCACAAGCATAAAGGAGGGGGAAGG	30
TRBV3-1	TRBV3-1_chr7_142008396_142008516	CTGCCTCACTCTGCCATGGGCTGCAGGCTCCTCTGCTGTGTGGTCTTCTGCCTCCTCCAAGCAGGTGAGTCCCGGGCCCAGGTGACATGATCCTATTGGAGTCCCTAAGCCTTTTCACCA	30
TRBV3-1	TRBV3-1_chr7_142008456_142008576	GCAGGTGAGTCCCGGGCCCAGGTGACATGATCCTATTGGAGTCCCTAAGCCTTTTCACCATGACAACAACAGCAGGCCGTCTCCTAGGATTTGCCTGAATTCTGCTTCTTTCCTTTGCAG	30
TRBV3-1	TRBV3-1_chr7_142008516_142008636	TGACAACAACAGCAGGCCGTCTCCTAGGATTTGCCTGAATTCTGCTTCTTTCCTTTGCAGGTCCCTTGGACACAGCTGTTTCCCAGACTCCAAAATACCTGGTCACACAGATGGGAAACG	30
TRBV3-1	TRBV3-1_chr7_142008576_142008696	GTCCCTTGGACACAGCTGTTTCCCAGACTCCAAAATACCTGGTCACACAGATGGGAAACGACAAGTCCATTAAATGTGAACAAAATCTGGGCCATGATACTATGTATTGGTATAAACAGG	30
TRBV3-1	TRBV3-1_chr7_142008636_142008756	ACAAGTCCATTAAATGTGAACAAAATCTGGGCCATGATACTATGTATTGGTATAAACAGGACTCTAAGAAATTTCTGAAGATAATGTTTAGCTACAATAATAAGGAGCTCATTATAAATG	30
TRBV3-1	TRBV3-1_chr7_142008696_142008816	ACTCTAAGAAATTTCTGAAGATAATGTTTAGCTACAATAATAAGGAGCTCATTATAAATGAAACAGTTCCAAATCGCTTCTCACCTAAATCTCCAGACAAAGCTCACTTAAATCTTCACA	30
TRBV3-1	TRBV3-1_chr7_142008756_142008876	AAACAGTTCCAAATCGCTTCTCACCTAAATCTCCAGACAAAGCTCACTTAAATCTTCACATCAATTCCCTGGAGCTTGGTGACTCTGCTGTGTATTTCTGTGCCAGCAGCCAAGACACAG	30
TRBV3-1	TRBV3-1_chr7_142008816_142008936	TCAATTCCCTGGAGCTTGGTGACTCTGCTGTGTATTTCTGTGCCAGCAGCCAAGACACAGCCCTGCAAAGTCACTGCATCCCTGTGCACAAACCTCCCGGCTCAGCCAGGAAGCTGCAGG	30
TRBV4-1	TRBV4-1_chr7_142012962_142013082	CCAAGGAGACCAGAGCCCAGCACCTCGCCCAAAGGACCCCAGTCAGAGGCCCCATCTCAGACCCGAGGCTAGCATGGGCTGCAGGCTGCTCTGCTGTGCGGTTCTCTGTCTCCTGGGAGC	30
TRBV4-1	TRBV4-1_chr7_142013502_142013622	AGTCACCGCTTTCCTGTGCAGAAACCTTCGGGGCCTGCCAGGAAGCCGTGGGGGCCACGGAGGGCTCGGGTGAACATTTCCTCCAAGAGCCCCGAAGAAGCTTCAGAACATCATAGCACC	30
TRBV4-1	TRBV4-1_chr7_142013562_142013682	AGGGCTCGGGTGAACATTTCCTCCAAGAGCCCCGAAGAAGCTTCAGAACATCATAGCACCTGCTAATTCATCCATGTGGCAACTTTACATCCTATGACATATTTAGAGTGTGGGTTTCCT	30
TRBV4-1	TRBV4-1_chr7_142013622_142013742	TGCTAATTCATCCATGTGGCAACTTTACATCCTATGACATATTTAGAGTGTGGGTTTCCTTTTGCCTGAGTGTGACTCTGCCCCGTCAACTGATTTGAAAAAAGAGAAACATATTCAGAT	30
TRBV4-1	TRBV4-1_chr7_142013682_142013801	TTTGCCTGAGTGTGACTCTGCCCCGTCAACTGATTTGAAAAAAGAGAAACATATTCAGATCTAGTTTAAAAAAAAAAAATTTTTTAATCATGAAATAGGCCGGGCATGGCGGCTCATGCT	30
TRBV4-1	TRBV4-1_chr7_142013022_142013142	ACCCGAGGCTAGCATGGGCTGCAGGCTGCTCTGCTGTGCGGTTCTCTGTCTCCTGGGAGCAGGTGAGTTAGGTTGAAATTGTCTGTCCTTGGACTCCAACCCTTTTCCTTGTGGCTGCAG	30
TRBV4-1	TRBV4-1_chr7_142013082_142013202	AGGTGAGTTAGGTTGAAATTGTCTGTCCTTGGACTCCAACCCTTTTCCTTGTGGCTGCAGGAACAACCCTCTTCCTGGGCTCTGCCTGAATTTTGTCCCTTTCCTCCTACAGTTCCCATA	30
TRBV4-1	TRBV4-1_chr7_142013142_142013262	GAACAACCCTCTTCCTGGGCTCTGCCTGAATTTTGTCCCTTTCCTCCTACAGTTCCCATAGACACTGAAGTTACCCAGACACCAAAACACCTGGTCATGGGAATGACAAATAAGAAGTCT	30
TRBV4-1	TRBV4-1_chr7_142013202_142013322	GACACTGAAGTTACCCAGACACCAAAACACCTGGTCATGGGAATGACAAATAAGAAGTCTTTGAAATGTGAACAACATATGGGGCACAGGGCTATGTATTGGTACAAGCAGAAAGCTAAG	30
TRBV4-1	TRBV4-1_chr7_142013262_142013382	TTGAAATGTGAACAACATATGGGGCACAGGGCTATGTATTGGTACAAGCAGAAAGCTAAGAAGCCACCGGAGCTCATGTTTGTCTACAGCTATGAGAAACTCTCTATAAATGAAAGTGTG	30
TRBV4-1	TRBV4-1_chr7_142013322_142013442	AAGCCACCGGAGCTCATGTTTGTCTACAGCTATGAGAAACTCTCTATAAATGAAAGTGTGCGAAGTCGCTTCTCACCTGAATGCCCCAACAGCTCTCTCTTAAACCTTCACCTACACGCC	30
TRBV4-1	TRBV4-1_chr7_142013382_142013502	CGAAGTCGCTTCTCACCTGAATGCCCCAACAGCTCTCTCTTAAACCTTCACCTACACGCCCTGCAGCCAGAAGACTCAGCCCTGTATCTCTGCGCCAGCAGCCAAGACACAGCCTTGCAG	30
TRBV4-1	TRBV4-1_chr7_142013442_142013562	CTGCAGCCAGAAGACTCAGCCCTGTATCTCTGCGCCAGCAGCCAAGACACAGCCTTGCAGAGTCACCGCTTTCCTGTGCAGAAACCTTCGGGGCCTGCCAGGAAGCCGTGGGGGCCACGG	30
TRBV5-1	TRBV5-1_chr7_142020824_142020944	AGAATTTAGCTCTTTCCCAGGAGGACCAAGCCCTGAGCACAGACACAGTGCTGCCTGCCCCTTTGTGCCATGGGCTCCAGGCTGCTCTGTTGGGTGCTGCTTTGTCTCCTGGGAGCAGGT	30
TRBV5-1	TRBV5-1_chr7_142021364_142021484	ACAGCCCTACAAAGCCAACCACATTCTGTGCACAAACCTCCCTGGCCCAATGTGGAGCAACCTCAGCCCTGACATATCTGTGAGAACCTGGGGACTGCAGGGAGAAAGAAAGGCAATTTA	30
TRBV5-1	TRBV5-1_chr7_142021424_142021544	CCTCAGCCCTGACATATCTGTGAGAACCTGGGGACTGCAGGGAGAAAGAAAGGCAATTTAGAATGCTAGGATCCACAGCCTGGGGCTTTCTGCAACTCAGGGCTGGGGAAAACAAGGCCA	30
TRBV5-1	TRBV5-1_chr7_142021484_142021604	GAATGCTAGGATCCACAGCCTGGGGCTTTCTGCAACTCAGGGCTGGGGAAAACAAGGCCAAGAGAGCCTGCTCAGAGGATGGTGCTGCTTCCGTAGGTTGACTGCAGCATTACCTTCTTT	30
TRBV5-1	TRBV5-1_chr7_142021544_142021664	AGAGAGCCTGCTCAGAGGATGGTGCTGCTTCCGTAGGTTGACTGCAGCATTACCTTCTTTGCCGACACTGTAAACTACAGGAGTAGAGGAAATGTGTGTAATTTAACAGCTGGCGCACTC	30
TRBV5-1	TRBV5-1_chr7_142021604_142021724	GCCGACACTGTAAACTACAGGAGTAGAGGAAATGTGTGTAATTTAACAGCTGGCGCACTCTTTCTCAGGACAAGAGATTTAATTTTGTGGTCAAGATTGTTGATAACAGTGTAGTGTAGA	30
TRBV5-1	TRBV5-1_chr7_142021664_142021784	TTTCTCAGGACAAGAGATTTAATTTTGTGGTCAAGATTGTTGATAACAGTGTAGTGTAGAAGGGAGAATCACAGGGTTTGCTTTATACAACTTGGGGAGAAGAAATTGAGGTTTTGGGAA	30
TRBV5-1	TRBV5-1_chr7_142020884_142021004	CTTTGTGCCATGGGCTCCAGGCTGCTCTGTTGGGTGCTGCTTTGTCTCCTGGGAGCAGGTGAGTCCCTGCAGACAGGATAGCGCCCCATTCTGAGCCTGTCCTCACCCCTGTGTCTTCCA	30
TRBV5-1	TRBV5-1_chr7_142020944_142021064	GAGTCCCTGCAGACAGGATAGCGCCCCATTCTGAGCCTGTCCTCACCCCTGTGTCTTCCACTTTACCATGGGGAGGCACCACCAGGCTGTCTCCGGTGCTCATTCTCCATCTGCTTTTCC	30
TRBV5-1	TRBV5-1_chr7_142021004_142021124	CTTTACCATGGGGAGGCACCACCAGGCTGTCTCCGGTGCTCATTCTCCATCTGCTTTTCCCACAGGCCCAGTAAAGGCTGGAGTCACTCAAACTCCAAGATATCTGATCAAAACGAGAGG	30
TRBV5-1	TRBV5-1_chr7_142021064_142021184	CACAGGCCCAGTAAAGGCTGGAGTCACTCAAACTCCAAGATATCTGATCAAAACGAGAGGACAGCAAGTGACACTGAGCTGCTCCCCTATCTCTGGGCATAGGAGTGTATCCTGGTACCA	30
TRBV5-1	TRBV5-1_chr7_142021124_142021244	ACAGCAAGTGACACTGAGCTGCTCCCCTATCTCTGGGCATAGGAGTGTATCCTGGTACCAACAGACCCCAGGACAGGGCCTTCAGTTCCTCTTTGAATACTTCAGTGAGACACAGAGAAA	30
TRBV5-1	TRBV5-1_chr7_142021184_142021304	ACAGACCCCAGGACAGGGCCTTCAGTTCCTCTTTGAATACTTCAGTGAGACACAGAGAAACAAAGGAAACTTCCCTGGTCGATTCTCAGGGCGCCAGTTCTCTAACTCTCGCTCTGAGAT	30
TRBV5-1	TRBV5-1_chr7_142021244_142021364	CAAAGGAAACTTCCCTGGTCGATTCTCAGGGCGCCAGTTCTCTAACTCTCGCTCTGAGATGAATGTGAGCACCTTGGAGCTGGGGGACTCGGCCCTTTATCTTTGCGCCAGCAGCTTGGC	30
TRBV5-1	TRBV5-1_chr7_142021304_142021424	GAATGTGAGCACCTTGGAGCTGGGGGACTCGGCCCTTTATCTTTGCGCCAGCAGCTTGGCACAGCCCTACAAAGCCAACCACATTCTGTGCACAAACCTCCCTGGCCCAATGTGGAGCAA	30
TRBV6-1	TRBV6-1_chr7_142028089_142028209	GAAGTCTCAGAATGACCCACTTGAGAGTCCTGTTCCCCTATCACCGATGCACAGACCCAGAAGACCCCTCCATCCTGTAGCACCTGCCATGAGCATCGGGCTCCTGTGCTGTGTGGCCTT	30
TRBV6-1	TRBV6-1_chr7_142028629_142028749	CTCCTCTCTGCACATAAAGGCAGGGAGGCTCTGCCCTCCTCCCTCACCCCAGACTCAGTGATGCCCTGGGCAGAGTTCTCTGCACCAGGAAACTTGAAACCCCATCATCATGGGTCTGAG	30
TRBV6-1	TRBV6-1_chr7_142028689_142028809	ATGCCCTGGGCAGAGTTCTCTGCACCAGGAAACTTGAAACCCCATCATCATGGGTCTGAGGCCCCCAGGATGAAACAGGATTTGTATTTCAGATCCATCTAGACTCTCGTCTCTCCCTGG	30
TRBV6-1	TRBV6-1_chr7_142028749_142028869	GCCCCCAGGATGAAACAGGATTTGTATTTCAGATCCATCTAGACTCTCGTCTCTCCCTGGGGACCATGTTGCTTCTTCTCTCTAGGGTTTCCCCCAGCCCCCACCCTCATGTTGTCTCTC	30
TRBV6-1	TRBV6-1_chr7_142028809_142028929	GGACCATGTTGCTTCTTCTCTCTAGGGTTTCCCCCAGCCCCCACCCTCATGTTGTCTCTCCCTGGGGACCATGTTGCTTCTTCTCTCTAGGGTTTCCCCCAGCCCCCACCCTCATGTTGT	30
TRBV6-1	TRBV6-1_chr7_142028869_142028989	CCTGGGGACCATGTTGCTTCTTCTCTCTAGGGTTTCCCCCAGCCCCCACCCTCATGTTGTCTCTCCTGTGGCCCACCTTTCCCATCTGGGCAGTCACCCTCCAAGGCCTTGCTGGGTCTC	30
TRBV6-1	TRBV6-1_chr7_142028929_142029049	CTCTCCTGTGGCCCACCTTTCCCATCTGGGCAGTCACCCTCCAAGGCCTTGCTGGGTCTCTCCTCCCCTCACTTCCCCACACCTCTCCACAGCAGCCATGAGGGGAGCCCCTCTTCTGTG	30
TRBV6-1	TRBV6-1_chr7_142028149_142028269	AAGACCCCTCCATCCTGTAGCACCTGCCATGAGCATCGGGCTCCTGTGCTGTGTGGCCTTTTCTCTCCTGTGGGCAAGTAAGTCCTGGGCAGGGCCCCATGTGTGGATTTCAAGGCCCAG	30
TRBV6-1	TRBV6-1_chr7_142028209_142028329	TTCTCTCCTGTGGGCAAGTAAGTCCTGGGCAGGGCCCCATGTGTGGATTTCAAGGCCCAGCCTGTTTCCATTGTGGCTGCAGCATCAGCTTTGTTCTTCTCTGCAGGTCCAGTGAATGCT	30
TRBV6-1	TRBV6-1_chr7_142028269_142028389	CCTGTTTCCATTGTGGCTGCAGCATCAGCTTTGTTCTTCTCTGCAGGTCCAGTGAATGCTGGTGTCACTCAGACCCCAAAATTCCAGGTCCTGAAGACAGGACAGAGCATGACACTGCAG	30
TRBV6-1	TRBV6-1_chr7_142028329_142028449	GGTGTCACTCAGACCCCAAAATTCCAGGTCCTGAAGACAGGACAGAGCATGACACTGCAGTGTGCCCAGGATATGAACCATAACTCCATGTACTGGTATCGACAAGACCCAGGCATGGGA	30
TRBV6-1	TRBV6-1_chr7_142028389_142028509	TGTGCCCAGGATATGAACCATAACTCCATGTACTGGTATCGACAAGACCCAGGCATGGGACTGAGGCTGATTTATTACTCAGCTTCTGAGGGTACCACTGACAAAGGAGAAGTCCCCAAT	30
TRBV6-1	TRBV6-1_chr7_142028449_142028569	CTGAGGCTGATTTATTACTCAGCTTCTGAGGGTACCACTGACAAAGGAGAAGTCCCCAATGGCTACAATGTCTCCAGATTAAACAAACGGGAGTTCTCGCTCAGGCTGGAGTCGGCTGCT	30
TRBV6-1	TRBV6-1_chr7_142028509_142028629	GGCTACAATGTCTCCAGATTAAACAAACGGGAGTTCTCGCTCAGGCTGGAGTCGGCTGCTCCCTCCCAGACATCTGTGTACTTCTGTGCCAGCAGTGAAGCCACAGCGCTGCATGGCCGT	30
TRBV6-1	TRBV6-1_chr7_142028569_142028689	CCCTCCCAGACATCTGTGTACTTCTGTGCCAGCAGTGAAGCCACAGCGCTGCATGGCCGTCTCCTCTCTGCACATAAAGGCAGGGAGGCTCTGCCCTCCTCCCTCACCCCAGACTCAGTG	30
TRBV7-1	TRBV7-1_chr7_142031958_142032078	AACAAGGACATCCCTCCTCCTCTGCTCCTACTCACAGTGACTCTGATCTGGTAAAGCTCCCATCCTGCCCTGACCCTGCCATGGGCACAAGGCTCCTCTGCTGGGCAGCCATATGTCTCC	30
TRBV7-1	TRBV7-1_chr7_142032018_142032137	CATCCTGCCCTGACCCTGCCATGGGCACAAGGCTCCTCTGCTGGGCAGCCATATGTCTCCTGGGGGCAGGTGATTCCTCAGATGCCAAGCAGTCTCCTGTGTGTGTGTGTGTGTGTGTGT	30
TRBV7-1	TRBV7-1_chr7_142032160_142032280	TGAGAGAGAGAGAGAGAGAGCTGACTATAGTTGTTTTTCTCATTCAGTTCCCAATTTCTGTCTCCACAGATCACACAGGTGCTGGAGTCTCCCAGTCCCTGAGACACAAGGTAGCAAAGA	30
TRBV7-1	TRBV7-1_chr7_142032216_142032336	TCTGTCTCCACAGATCACACAGGTGCTGGAGTCTCCCAGTCCCTGAGACACAAGGTAGCAAAGAAGGGAAAGGATGTAGCTCTCAGATATGATCCAATTTCAGGTCATAATGCCCTTTAT	30
TRBV7-1	TRBV7-1_chr7_142032272_142032392	AGCAAAGAAGGGAAAGGATGTAGCTCTCAGATATGATCCAATTTCAGGTCATAATGCCCTTTATTGGTACCGACAGAGCCTGGGGCAGGGCCTGGAGTTTCCAATTTACTTCCAAGGCAA	30
TRBV7-1	TRBV7-1_chr7_142032328_142032448	CCCTTTATTGGTACCGACAGAGCCTGGGGCAGGGCCTGGAGTTTCCAATTTACTTCCAAGGCAAGGATGCAGCAGACAAATCGGGGCTTCCCCGTGATCGGTTCTCTGCACAGAGGTCTG	30
TRBV7-1	TRBV7-1_chr7_142032384_142032504	CAAGGCAAGGATGCAGCAGACAAATCGGGGCTTCCCCGTGATCGGTTCTCTGCACAGAGGTCTGAGGGATCCATCTCCACTCTGAAGTTCCAGCGCACACAGCAGGGGGACTTGGCTGTG	30
TRBV7-1	TRBV7-1_chr7_142032440_142032560	GAGGTCTGAGGGATCCATCTCCACTCTGAAGTTCCAGCGCACACAGCAGGGGGACTTGGCTGTGTATCTCTGTGCCAGCAGCTCAGCCACAGCACTACTGCTCCAGTGTCAGCTTGGTTC	30
TRBV7-1	TRBV7-1_chr7_142032496_142032614	TGGCTGTGTATCTCTGTGCCAGCAGCTCAGCCACAGCACTACTGCTCCAGTGTCAGCTTGGTTCCCTAGGAAATGGGGTTTCTAGAACCTGAATGCTGACAAATAAGAGTTGTATATGTG	30
TRBV4-2	TRBV4-2_chr7_142045260_142045380	GACATCACAGGAAAAACCACCAACCAAGGCCAAGGAGACCAGAGCCCAGCACCTCACCCAGAGGACCCCAGTCAGAGGCCCCATCTCAGACCCGAGGCTAGCATGGGCTGCAGGCTGCTC	30
TRBV4-2	TRBV4-2_chr7_142045800_142045920	GTGCCAGCAGCCAAGACACAGCCTTGCAGAGTCACCGCTTTCCTGTGTAGAAACCTTAGGGGCCCTCCAGGAAGCTGTGGGGGCCACCAAAGCCTTCGATGAACATTTCCTACAAGAGCC	30
TRBV4-2	TRBV4-2_chr7_142045860_142045980	GGCCCTCCAGGAAGCTGTGGGGGCCACCAAAGCCTTCGATGAACATTTCCTACAAGAGCCCCGACAGAAGATTCAGAACATCATAGCACCTTTAATGGCATAAAATATCTAGCATATAGT	30
TRBV4-2	TRBV4-2_chr7_142045920_142046040	CCGACAGAAGATTCAGAACATCATAGCACCTTTAATGGCATAAAATATCTAGCATATAGTAGAAGCCTAGCTATTTTGATTTCCTTTGCTGATCTCAGACAACCTCTTCCACCACACCAA	30
TRBV4-2	TRBV4-2_chr7_142045980_142046100	AGAAGCCTAGCTATTTTGATTTCCTTTGCTGATCTCAGACAACCTCTTCCACCACACCAATGTGCAAAGACAGATATGGACACATTCTGCCAAGAAATCTTAGGTTGAGGACTCAGAAGT	30
TRBV4-2	TRBV4-2_chr7_142046040_142046160	TGTGCAAAGACAGATATGGACACATTCTGCCAAGAAATCTTAGGTTGAGGACTCAGAAGTCACAGAAATGGAAATATATATGCCTGATAATTCATCTGATAAAATTAACTAGAGGATGTA	30
TRBV4-2	TRBV4-2_chr7_142046100_142046219	CACAGAAATGGAAATATATATGCCTGATAATTCATCTGATAAAATTAACTAGAGGATGTAGCATACATATCTCCTCAGGCATTTAAAAATCAACATTATTGATCTTTAAAGTATATGAAG	30
TRBV4-2	TRBV4-2_chr7_142045320_142045440	GAGGACCCCAGTCAGAGGCCCCATCTCAGACCCGAGGCTAGCATGGGCTGCAGGCTGCTCTGCTGTGCGGTTCTCTGTCTCCTGGGAGCGGGTGAGTTGGGTTCACATCAGCTGTCCTTG	30
TRBV4-2	TRBV4-2_chr7_142045380_142045500	TGCTGTGCGGTTCTCTGTCTCCTGGGAGCGGGTGAGTTGGGTTCACATCAGCTGTCCTTGAATTCGAAACTTTTTCCTTGTGATTTCAGCAACAAGCCTCCTCCTGGGCTCTGCCTGAAT	30
TRBV4-2	TRBV4-2_chr7_142045440_142045560	AATTCGAAACTTTTTCCTTGTGATTTCAGCAACAAGCCTCCTCCTGGGCTCTGCCTGAATTTTGTCCCTTTCCCCCCGCAGTCCCCATGGAAACGGGAGTTACGCAGACACCAAGACACC	30
TRBV4-2	TRBV4-2_chr7_142045500_142045620	TTTGTCCCTTTCCCCCCGCAGTCCCCATGGAAACGGGAGTTACGCAGACACCAAGACACCTGGTCATGGGAATGACAAATAAGAAGTCTTTGAAATGTGAACAACATCTGGGGCATAACG	30
TRBV4-2	TRBV4-2_chr7_142045560_142045680	TGGTCATGGGAATGACAAATAAGAAGTCTTTGAAATGTGAACAACATCTGGGGCATAACGCTATGTATTGGTACAAGCAAAGTGCTAAGAAGCCACTGGAGCTCATGTTTGTCTACAACT	30
TRBV4-2	TRBV4-2_chr7_142045620_142045740	CTATGTATTGGTACAAGCAAAGTGCTAAGAAGCCACTGGAGCTCATGTTTGTCTACAACTTTAAAGAACAGACTGAAAACAACAGTGTGCCAAGTCGCTTCTCACCTGAATGCCCCAACA	30
TRBV4-2	TRBV4-2_chr7_142045680_142045800	TTAAAGAACAGACTGAAAACAACAGTGTGCCAAGTCGCTTCTCACCTGAATGCCCCAACAGCTCTCACTTATTCCTTCACCTACACACCCTGCAGCCAGAAGACTCGGCCCTGTATCTCT	30
[truncated: 586 more rows]
