# Supplementary material for: Comparison of T-cell receptor diversity of people with myalgic encephalomyelitis versus controls
Source: BMC Res Notes. 2024 Jan 4;17:17. doi: 10.1186/s13104-023-06616-4 (PMC10768444; doi:10.1186/s13104-023-06616-4)
Supplement: Supplementary file 3 — Additional File 3: Human T-cell Receptor loci recombination signal sequence (RSS) and Tag sequences used to unambiguously identify each V, D or J element [file 13104_2023_6616_MOESM3_ESM.xlsx]

## Sheet: All TRABG Coding
Element	RSS Sequence	Tag Sequence
TRAJ61	GGTACCGGGTTAATA	GGAAACTGACATTTGGAGCC
TRAJ60	TGAAGATCACCTAGA	TGCTCAACTTTGGGAAGGGG
TRAJ59	GGAAGGAAGGAAACA	GGAAATTTACATTTGGAATG
TRAJ58	TTTAAGAAACCAGTG	GCTCTAGGTTGACCTTTGGG
TRAJ57	TAACTCAGGGCGGAT	CTGAAAAGCTGGTCTTTGGA
TRAJ56	TTATACTGGAGCCAA	TAGTAAGCTGACATTTGGAA
TRAJ55	ACAAGTGCTGGTAAT	GCTCCTGTTGGGGAAAGGGG
TRAJ54	TAATTCAGGGAGCCC	AGAAGCTGGTATTTGGCCAA
TRAJ53	AGAATAGTGGAGGTA	GCAACTATAAACTGACATTT
TRAJ52	CTAATGCTGGTGGTA	CTAGCTATGGAAAGCTGACA
TRAJ51	AGATGCGTGACAGCT	ATGAGAAGCTGATATTTGGA
TRAJ50	TGAAAACCTCCTACG	ACAAGGTGATATTTGGGCCA
TRAJ49	GAACACCGGTAACCA	GTTCTATTTTGGGACAGGGA
TRAJ48	TATCTAACTTTGGAA	ATGAGAAATTAACCTTTGGG
TRAJ47	TGGAATATGGAAACA	AACTGGTCTTTGGCGCAGGA
TRAJ46	AGAAGAAAAGCAGCG	GAGACAAGCTGACTTTTGGG
TRAJ45	TGTATTCAGGAGGAG	GTGCTGACGGACTCACCTTT
TRAJ44	TAAATACCGGCACTG	CCAGTAAACTCACCTTTGGG
TRAJ43	ACAATAACAATGACA	TGCGCTTTGGAGCAGGGACC
TRAJ42	TGAATTATGGAGGAA	GCCAAGGAAATCTCATCTTT
TRAJ41	GAACTCAAATTCCGG	GTATGCACTCAACTTCGGCA
TRAJ40	ACTACCTCAGGAACC	TACAAATACATCTTTGGAAC
TRAJ39	TGAATAATAATGCAG	GCAACATGCTCACCTTTGGA
TRAJ38	TAATGCTGGCAACAA	CCGTAAGCTGATTTGGGGAT
TRAJ37	TGGCTCTAGCAACAC	AGGCAAACTAATCTTTGGGC
TRAJ36	TCAAACTGGGGCAAA	CAACCTCTTCTTTGGGACTG
TRAJ35	GATAGGCTTTGGGAA	TGTGCTGCATTGCGGGTCCG
TRAJ34	TCTTATAACACCGAC	AAGCTCATCTTTGGGACTGG
TRAJ33	TGGATAGCAACTATC	AGTTAATCTGGGGCGCTGGG
TRAJ32	TGAATTATGGTGGTG	CTACAAACAAGCTCATCTTT
TRAJ31	GGAATAACAATGCCA	GACTCATGTTTGGAGATGGA
TRAJ30	TGAACAGAGATGACA	AGATCATCTTTGGAAAAGGG
TRAJ29	GGAATTCAGGAAACA	CACCTCTTGTCTTTGGAAAG
TRAJ28	CATACTCTGGGGCTG	GGAGTTACCAACTCACTTTC
TRAJ27	TAACACCAATGCAGG	CAAATCAACCTTTGGGGATG
TRAJ26	GGGATAACTATGGTC	AGAATTTTGTCTTTGGTCCC
TRAJ25	CAGAAGGACAAGGCT	TCTCCTTTATCTTTGGGAAG
TRAJ24	TGACAACTGACAGCT	GGGGGAAATTCCAGTTTGGA
TRAJ24(SNP_C>G)	TGACAACTGACAGCT	GGGGGAAATTGCAGTTTGGA
TRAJ23	TGATTTATAACCAGG	GAGGAAAGCTTATCTTCGGA
TRAJ22	TTTCTTCTGGTTCTG	CAAGGCAACTGACCTTTGGA
TRAJ21	TACAACTTCAACAAA	TTTTACTTTGGATCTGGGAC
TRAJ20	GTTCTAACGACTACA	AGCTCAGCTTTGGAGCCGGA
TRAJ19	GCTATCAAAGATTTT	ACAATTTCACCTTTGGAAAG
TRAJ18	CCGACAGAGGCTCAA	CCCTGGGGAGGCTATACTTT
TRAJ17	TGATCAAAGCTGCAG	GCAACAAGCTAACTTTTGGA
TRAJ16	GGTTTTCAGATGGCC	AGAAGCTGCTCTTTGCAAGG
TRAJ15	CCAACCAGGCAGGAA	CTGCTCTGATCTTTGGGAAG
TRAJ14	ATTTATAGCACATTC	ATCTTTGGGAGTGGGACAAG
TRAJ13	TGAATTCTGGGGGTT	ACCAGAAAGTTACCTTTGGA
TRAJ12	GGATGGATAGCAGCT	ATAAATTGATCTTCGGGAGT
TRAJ11	TGAATTCAGGATACA	GCACCCTCACCTTTGGGAAG
TRAJ10	ATACTCACGGGAGGA	GGAAACAAACTCACCTTTGG
TRAJ9	GGAAATACTGGAGGC	TTCAAAACTATCTTTGGAGC
TRAJ8	TGAACACAGGCTTTC	AGAAACTTGTATTTGGAACT
TRAJ7	TGACTATGGGAACAA	CAGACTCGCTTTTGGGAAGG
TRAJ6	TGCATCAGGAGGAAG	CTACATACCTACATTTGGAA
TRAJ5	TGGACACGGGCAGGA	GAGCACTTACTTTTGGGAGT
TRAJ4	TGTTTTCTGGTGGCT	ACAATAAGCTGATTTTTGGA
TRAJ3	GGGGTACAGCAGTGC	TTCCAAGATAATCTTTGGAT
TRAJ2	TGAATACTGGAGGAA	CAATTGATAAACTCACATTT
TRAJ1	GTATGAAAGTATTAC	CTCCCAGTTGCAATTTGGCA
TRBJ1-1	TGAACACTGAAGCTT	TCTTTGGACAAGGCACCAGA
TRBJ1-2	CTAACTATGGCTACA	CCTTCGGTTCGGGGACCAGG
TRBJ1-3	CTCTGGAAACACCAT	ATATTTTGGAGAGGGAAGTT
TRBJ1-4	CAACTAATGAAAAAC	TGTTTTTTGGCAGTGGAACC
TRBJ1-5	TAGCAATCAGCCCCA	GCATTTTGGTGATGGGACTC
TRBJ1-6	CTCCTATAATTCACC	CCTCCACTTTGGGAATGGGA
TRBJ1-6(SNP_T>C)	CTCCTATAATTCACC	CCTCCACTTTGGGAACGGGA
TRBJ2-1	CTCCTACAATGAGCA	GTTCTTCGGGCCAGGGACAC
TRBJ2-2	CGAACACCGGGGAGC	TGTTTTTTGGAGAAGGCTCT
TRBJ2-2P	CTGAGAGGCGCTGCT	GGGCGTCTGGGCGGAGGACT
TRBJ2-3	AGCACAGATACGCAG	TATTTTGGCCCAGGCACCCG
TRBJ2-4	AGCCAAAAACATTCA	GTACTTCGGCGCCGGGACCC
TRBJ2-5	ACCAAGAGACCCAGT	ACTTCGGGCCAGGCACGCGG
TRBJ2-6	CTCTGGGGCCAACGT	CCTGACTTTCGGGGCCGGCA
TRBJ2-7	CTCCTACGAGCAGTA	CTTCGGGCCGGGCACCAGGC
TRDJ1	ACACCGATAAACTCA	TCTTTGGAAAAGGAACCCGT
TRDJ4	CCAGACCCCTGATCT	TTGGCAAAGGAACCTATCTG
TRDJ2	CTTTGACAGCACAAC	TCTTCTTTGGAAAGGGAACA
TRDJ3	CTCCTGGGACACCCG	ACAGATGTTTTTCGGAACTG
TRGJP2rc	ATAGTAGTGATTGGA	TCAAGACGTTTGCAAAAGGG
rTAG(TRGJ2rc/TRGJ1rc)	GAATTATTATAAGAA	ACTCTTTGGCAGTGGAACAA
TRGJPrc	GGGCAAGAGTTGGGC	AAAAAAATCAAGGTATTTGG
TRGJP1rc	ATACCACTGGTTGGT	TCAAGATATTTGCTGAAGGG
TRAV1-1	CTGCGCTGTGAGAGA	AAAGACTCTGCCTCTTACTT
rTAG(TRAV1-1/TRAV1-2)	TCTTACCTCTGTGCT	TCCAGATGAAAGACTCTGCC
TRAV2	CTGTGCTGTGGAGGA	GCAGATGCTGCTGTTTACTA
TRAV3	GTGCTGTGAGAGACA	CGACTCCGCTTTGTACTTCT
TRAV4	GCCTCGTGGGTGACA	CGACACTGCTGTGTACTACT
TRAV5	TCTGTGCAGAGAGTA	TGGGGACTCAGCTATCTACT
TRAV6	TCTGTGCTCTAGACA	TGCAGACTCAGCTACCTACC
TRAV7	TCTGTGCTGTAGATG	TGAAGATTCAGCCACCTATT
TRAV8-1	CTGTGCCGTGAATGC	AGTGACACAGCTGAGTACTT
TRAV9-1	CTGTGCTCTGAGTGA	TCAGACTCCGCTGTGTACTT
TRAV10	TCTGTGTGGTGAGCG	CAGCGATTCAGCCTCCTACA
TRAV11	TACTTCTGTGCTTTG	ATCTGGGAGATTCAGCCACC
rTAG(TRAV12-1/TRAV12-2/TRAV12-3)	TCTGTGTGGTGAACA	CAGTGATTCAGCCACCTACC
rTAG(TRAV8-2/TRAV8-4)	CTGTGTTGTGAGTGA	AGCGACGCGGCTGAGTACTT
rTAG(TRAV8-3/TRAV8-5/TRAV8-7)	CTGTGCTGTGGGTGC	AGTGATGCTGCTGAGTACTT
TRAV13-1	TCTGTGCAGCAAGTA	TGAAGACTCGGCTGTCTACT
TRAV13-2	TTTGTGCAGAGAATA	TGGAGACTCAGCTGTCTACT
TRAV14DV4	TGCAATGAGAGAGGG	GACTCAGCAATGTACTTCTG
TRAV14DV4(SNP_C>T)	TGCAATGAGAGAGGG	GACTCAGCAATGTATTTCTG
TRAV9-2	CTGTGCTCTGAGTGA	TCAGACTCAGCGGTGTACTT
TRAV15	TTCTGTGCTTTGAGG	CTGGAGATTCAGGCACCTAC
TRAV8-6	CTGTGCTGTGAGTGA	AGCGACACGGCTGAGTACTT
TRAV16	CTGTGCTCTAAGTGG	GAAGACTCAGCCATGTATTA
TRAV17	TCTGTGCTACGGACG	AGCAGACACTGCTTCTTACT
TRAV18	CTGCGCTCTGAGAGA	TCGGACTCTGCCGTGTACTA
TRAV19	TGCTCTGAGTGAGGC	GACTCAGCAGTATACTTCTG
TRAV20	TCTGTGCTGTGCAGG	TGAAGACTCAGCCACTTATC
TRAV21	CTCTGTGCTGTGAGG	CTGGTGACTCAGCCACCTAC
TRAV22	TCTGTGCTGTGGAGC	CACAGACTCAGGCGTTTATT
TRAV23DV6	TCTGTGCAGCAAGCA	TGGAGACTCAGCCACCTACT
TRDV1	TGCTCTTGGGGAACT	GATTCAGCAAAGTACTTTTG
TRAV24	ACCTCTGTGCCTTTA	GCCTGAAGACTCAGCCACAT
TRAV25	TACTTCTGTGCAGGG	AGACTACAGATGTAGGAACC
TRAV26-1	GCATCGTCAGAGTCG	AGACACTGCTGTGTACTATT
TRAV27	ACCTCTGTGCAGGAG	GACTGGTGATACAGGCCTCT
TRAV28	TCTGTGCTGTGGGGA	TGAGGACTCAGCTATTTACT
TRAV29DV5	TCTGTGCAGCAAGCG	TGGAGACTCTGCAGTGTACT
TRAV30	TCTGCGGCACAGAGA	CAGTTACTCAGGAACCTACT
TRAV31	TTGTCTCAAAGAGCC	AGACCTGCAACATATTTTTG
TRAV32	TCTGTGCAGTGAGAA	AGGAGACTCATTCCTGTACT
TRAV33	TGCTCTCAGGAATCC	GACTCAGCCAAGTACTTCTG
TRAV26-2	TGCATCCTGAGAGAC	GAGATGCTGCTGTGTACTAC
TRAV34	TCTGTGGAGCAGACA	CAGCCATGCAGGCATCTACC
TRAV35	TTCTGTGCTGGGCAG	CTAGTGATGTAGGCATCTAC
TRAV36DV7	TCTGTGCTGTGGAGG	CGGAGACTCGGCCATCTACC
TRAV36DV7(SNP_A>G)	TCTGTGCTGTGGAGG	CGGAGACTCGGCCGTCTACC
TRAV37	TCTGCGCAGCAAGCA	CCATGACTCAACCACATTCT
TRAV38-1	TGCTTTCATGAAGCA	GACACTGCGATGTATTTCTG
TRAV38-2DV8	GTGCTTATAGGAGCG	GGATGCCGCGATGTATTTCT
TRAV39	TCTGTGCCGTGGACA	TGACCTCTCTGCCACCTACT
TRAV40	CTGTCTTCTGGGAGA	TCAGACTCAGCCGTGTACTA
TRAV41	ATCTGTGCTGTCAGA	CCAGAGACTCTGCCGTCTAC
TRDV2	TGTGCCTGTGACACC	GAGATGAAGGGTCTTACTAC
TRDV3	CTGCATCATAGTG	TGTTATGACTTCCTGGGCAC
TRAVDeltaRec1	CTCGTGTGAGGAGCC	AGAGGTGCGGGCCCCATCCT
TRAVDeltaRec2	GCTGGATGCCAGGGA	TGCTACGTACCCTGCACTGA
TRBV1	CACCAGCAGCCAAGA	GACTCAGCTGCGTATCTCTG
TRBV2	TGCCAGCAGTGAAGC	GACTCAGCCATGTACTTCTG
TRBV3-1	TGCCAGCAGCCAAGA	GACTCTGCTGTGTATTTCTG
rTAG(TRBV4-1/TRBV5-2)	CGCCAGCAGCCAAGA	GACTCAGCCCTGTATCTCTG
TRBV5-1	GCGCCAGCAGCTTGG	GGACTCGGCCCTTTATCTTT
rTAG(TRBV6-1/TRBV6-4/TRBV6-5/TRBV6-6/TRBV10-3)	TGCCAGCAGTGAAGC	CAGACATCTGTGTACTTCTG
TRBV7-1	TGCCAGCAGCTCAGC	GACTTGGCTGTGTATCTCTG
TRBV6-2	TGCCAGCAGTTACTC	CAAACATCTGTGTACTTCTG
rTAG(TRBV7-2/TRBV11-2/TRBV11-3)	TGCCAGCAGCTTAGC	GACTCGGCCGTGTATCTCTG
TRBV8-1	CTGTGGCAGTGCATC	CCAGCCAGACCTCTGTACCT
TRBV5-2	TGTGCCAGCAACTTG	GGGACTCAGCCCTGTATCTC
TRBV7-3	TGCCAGCAGCTTAAC	GACTCAGCCGCGTATCTCCG
TRBV8-2	CTGTGGCAGCACATC	AGCCAGACCTATCTGTACCA
TRBV9	GTGCCAGCAGCGTAG	GGACTCAGCTTTGTATTTCT
TRBV10-1	CGCCAGCAGTGAGTC	CAGACATCTGTATATTTCTG
TRBV12-1	TGCCAGCAGCTTTGC	GACTTGGGCCTATATTTCTG
TRBV10-2	CGCCAGCAGTGAGTC	CAGACATCTGTGTATTTCTG
TRBV12-2	TGCAAGTCGCTTAGC	GACTCGGCCGTGTATGTCTG
TRBV7-4	TGCCAGCAGCTTAGC	GACTCAGCTGTGTATCTCTG
TRBV5-4	GTGCCAGCAGCTTGG	CGACTCGGCCCTGTATCTCT
TRBV7-5	GTGTCAGAAGCTTAG	CGACTCGGCTGTGTATCTCT
TRBV6-7	TGCCAGCAGTTACTC	CAGACTTCTGTTTACTTCTG
TRBV7-6	TGCCAGCAGCTTAGC	GACTCGGCCATGTATCGCTG
rTAG(TRBV5-6/TRBV5-7)	GTGCCAGCAGCTTGG	GGACTCGGCCCTCTATCTCT
TRBV6-8	TGCCAGCAGTTACTC	CAGACATCTGTGTACTTGTG
TRBV7-7	TGCCAGCAGCTTAGC	GACTCAGCCATGTATCGCTG
rTAG(TRBV11-1/TRBV7-9)	TGCCAGCAGCTTAGC	GACTCGGCCATGTATCTCTG
TRBV13	TGCCAGCAGCTTAGG	GACTCAGCCCTGTACTTCTG
rTAG(TRBV12-3/TRBV12-4)	TGCCAGCAGTTTAGC	GACTCAGCTGTGTACTTCTG
TRBV12-5	TGCTAGTGGTTTGGT	GACTCAGCTGTGTATTTTTG
TRBV14	TGCCAGCAGCCAAGA	GATTCTGGAGTTTATTTCTG
TRBV15	TGCCACCAGCAGAGA	GACGCAGCCATGTACCTGTG
TRBV16	TGCCAGCAGCCAATC	GATTCAGCAGTGTATTTTTG
TRBV17	CTACAGTAGCGGTGG	AGGGACTCAGCCGTGTATCT
TRBV18	TGCCAGCTCACCACC	GATTCGGCAGCTTATTTCTG
TRBV19	TGCCAGTAGTATAGA	CCGACAGCTTTCTATCTCTG
TRBV20-1	CTGCAGTGCTAGAGA	GAAGACAGCAGCTTCTACAT
TRBV21-1	TGCCAGCAGCAAAGC	GACACAGCACTGTATTTCTG
TRBV22-1	GTCCTGGGAGCGCAC	CCAAACAGCTTTGTACTTCT
TRBV23-1	CGCCAGCAGTCAATC	GACACGGCACTGTATCTCTG
TRBV24-1	GCCACCAGTGATTTG	AGACAGCTCTTTACTTCTGT
TRBV25-1	TGCCAGCAGTGAATA	CATACCTCTCAGTACCTCTG
TRBVA	CTTGTACCGTCACTC	CTTTCAGATGTCCCTGTGTC
TRBV26	TGCCAGCAGTTCATC	CAGACATCTGTGTATCTCTA
TRBVB	CCTAACCTATGAGCC	AAACCCCAGGGGTGAAGCGA
TRBV27	TGCCAGCAGTTTATC	CAGACCTCTCTGTACTTCTG
TRBV28	TGCCAGCAGTTTATG	CAGACATCTATGTACCTCTG
TRBV29-1	CTGCAGCGTTGAAGA	GAAGACAGCAGCATATATCT
TRBV30	ACACTCCAGGCACAG	AGATAGAAGCCAGAGTCACT
TRGV11rc	TGCTGGATTAGGCAC	AGGTGGTGTACCACTGTGCC
TRGVBrc	GCACTGCTTAGGACC	AGATGAGGCCATTTACTACT
TRGV10rc	TGCTGCGTGGGATTA	GACATGGCCGTTTACTACTG
TRGV9rc	GCCTTGTGGGAGGTG	ACATAGCTACCTACTACTGT
TRGVArc	ACAACCTGGGCCCTG	TCGAGGGCATGAACTACTGC
TRGV8rc	GCCACCTGGGATAGG	ACTCTGGGGTCTATTACTGT
TRGV7rc	GCCACCTGGGACAGG	GATTCTGGATCTATTACTGT
TRGV6rc	GCCACCTAGGACAGG	CCTCTGGGGTCTATTACTGT
TRGV4rc	GCCACCTGGGATGGG	ACTCTGGAGTCTATTACTGT
rTAG(TRGV3rc/TRGV5rc/TRGV5-Prc)	GCCACCTGGGACAGG	ATTCTGGGGTCTATTACTGT
TRGV2rc	GCCACCTGGGACGGG	ACTTTGGGGTCTATTACTGT
TRGV2rc(SNP_A>G)	GCCACCTGGGACGGG	ACTCTGGGGTCTATTACTGT
TRGV1rc	GCCACCTGGGACAGG	ATTCTGGGTTCTATTACTGT
rTAG(TRBV5-3rc/TRBV5-5rc)	CCAAGCTTCTGGCAC	AGAGATACAGGGCCGAGTCC
TRAV1-1	CTGCGCTGTGAGAGA	AAAGACTCTGCCTCTTACTT
rTAG(TRAV1-1/TRAV1-2)	TCTTACCTCTGTGCT	TCCAGATGAAAGACTCTGCC
TRAV2	CTGTGCTGTGGAGGA	GCAGATGCTGCTGTTTACTA
TRAV3	GTGCTGTGAGAGACA	CGACTCCGCTTTGTACTTCT
TRAV4	GCCTCGTGGGTGACA	CGACACTGCTGTGTACTACT
TRAV5	TCTGTGCAGAGAGTA	TGGGGACTCAGCTATCTACT
TRAV6	TCTGTGCTCTAGACA	TGCAGACTCAGCTACCTACC
TRAV7	TCTGTGCTGTAGATG	TGAAGATTCAGCCACCTATT
TRAV8-1	CTGTGCCGTGAATGC	AGTGACACAGCTGAGTACTT
TRAV9-1	CTGTGCTCTGAGTGA	TCAGACTCCGCTGTGTACTT
TRAV10	TCTGTGTGGTGAGCG	CAGCGATTCAGCCTCCTACA
TRAV11	TACTTCTGTGCTTTG	ATCTGGGAGATTCAGCCACC
rTAG(TRAV12-1/TRAV12-2/TRAV12-3)	TCTGTGTGGTGAACA	CAGTGATTCAGCCACCTACC
rTAG(TRAV8-2/TRAV8-4)	CTGTGTTGTGAGTGA	AGCGACGCGGCTGAGTACTT
rTAG(TRAV8-3/TRAV8-5/TRAV8-7)	CTGTGCTGTGGGTGC	AGTGATGCTGCTGAGTACTT
TRAV13-1	TCTGTGCAGCAAGTA	TGAAGACTCGGCTGTCTACT
TRAV13-2	TTTGTGCAGAGAATA	TGGAGACTCAGCTGTCTACT
TRAV14DV4	TGCAATGAGAGAGGG	GACTCAGCAATGTACTTCTG
TRAV14DV4(SNP_C>T)	TGCAATGAGAGAGGG	GACTCAGCAATGTATTTCTG
TRAV9-2	CTGTGCTCTGAGTGA	TCAGACTCAGCGGTGTACTT
TRAV15	TTCTGTGCTTTGAGG	CTGGAGATTCAGGCACCTAC
TRAV8-6	CTGTGCTGTGAGTGA	AGCGACACGGCTGAGTACTT
TRAV16	CTGTGCTCTAAGTGG	GAAGACTCAGCCATGTATTA
TRAV17	TCTGTGCTACGGACG	AGCAGACACTGCTTCTTACT
TRAV18	CTGCGCTCTGAGAGA	TCGGACTCTGCCGTGTACTA
TRAV19	TGCTCTGAGTGAGGC	GACTCAGCAGTATACTTCTG
TRAV20	TCTGTGCTGTGCAGG	TGAAGACTCAGCCACTTATC
TRAV21	CTCTGTGCTGTGAGG	CTGGTGACTCAGCCACCTAC
TRAV22	TCTGTGCTGTGGAGC	CACAGACTCAGGCGTTTATT
TRAV23DV6	TCTGTGCAGCAAGCA	TGGAGACTCAGCCACCTACT
TRDV1	TGCTCTTGGGGAACT	GATTCAGCAAAGTACTTTTG
TRAV24	ACCTCTGTGCCTTTA	GCCTGAAGACTCAGCCACAT
TRAV25	TACTTCTGTGCAGGG	AGACTACAGATGTAGGAACC
TRAV26-1	GCATCGTCAGAGTCG	AGACACTGCTGTGTACTATT
TRAV27	ACCTCTGTGCAGGAG	GACTGGTGATACAGGCCTCT
TRAV28	TCTGTGCTGTGGGGA	TGAGGACTCAGCTATTTACT
TRAV29DV5	TCTGTGCAGCAAGCG	TGGAGACTCTGCAGTGTACT
TRAV30	TCTGCGGCACAGAGA	CAGTTACTCAGGAACCTACT
TRAV31	TTGTCTCAAAGAGCC	AGACCTGCAACATATTTTTG
TRAV32	TCTGTGCAGTGAGAA	AGGAGACTCATTCCTGTACT
TRAV33	TGCTCTCAGGAATCC	GACTCAGCCAAGTACTTCTG
TRAV26-2	TGCATCCTGAGAGAC	GAGATGCTGCTGTGTACTAC
TRAV34	TCTGTGGAGCAGACA	CAGCCATGCAGGCATCTACC
TRAV35	TTCTGTGCTGGGCAG	CTAGTGATGTAGGCATCTAC
TRAV36DV7	TCTGTGCTGTGGAGG	CGGAGACTCGGCCATCTACC
TRAV36DV7(SNP_A>G)	TCTGTGCTGTGGAGG	CGGAGACTCGGCCGTCTACC
TRAV37	TCTGCGCAGCAAGCA	CCATGACTCAACCACATTCT
TRAV38-1	TGCTTTCATGAAGCA	GACACTGCGATGTATTTCTG
TRAV38-2DV8	GTGCTTATAGGAGCG	GGATGCCGCGATGTATTTCT
TRAV39	TCTGTGCCGTGGACA	TGACCTCTCTGCCACCTACT
TRAV40	CTGTCTTCTGGGAGA	TCAGACTCAGCCGTGTACTA
TRAV41	ATCTGTGCTGTCAGA	CCAGAGACTCTGCCGTCTAC
TRDV2	TGTGCCTGTGACACC	GAGATGAAGGGTCTTACTAC
TRDV3	CTGCATCATAGTG	TGTTATGACTTCCTGGGCAC
TRAVDeltaRec1	CTCGTGTGAGGAGCC	AGAGGTGCGGGCCCCATCCT
TRAVDeltaRec2	GCTGGATGCCAGGGA	TGCTACGTACCCTGCACTGA
TRBV1	CACCAGCAGCCAAGA	GACTCAGCTGCGTATCTCTG
TRBV2	TGCCAGCAGTGAAGC	GACTCAGCCATGTACTTCTG
TRBV3-1	TGCCAGCAGCCAAGA	GACTCTGCTGTGTATTTCTG
rTAG(TRBV4-1/TRBV5-2)	CGCCAGCAGCCAAGA	GACTCAGCCCTGTATCTCTG
TRBV5-1	GCGCCAGCAGCTTGG	GGACTCGGCCCTTTATCTTT
rTAG(TRBV6-1/TRBV6-4/TRBV6-5/TRBV6-6/TRBV10-3)	TGCCAGCAGTGAAGC	CAGACATCTGTGTACTTCTG
TRBV7-1	TGCCAGCAGCTCAGC	GACTTGGCTGTGTATCTCTG
TRBV6-2	TGCCAGCAGTTACTC	CAAACATCTGTGTACTTCTG
rTAG(TRBV7-2/TRBV11-2/TRBV11-3)	TGCCAGCAGCTTAGC	GACTCGGCCGTGTATCTCTG
TRBV8-1	CTGTGGCAGTGCATC	CCAGCCAGACCTCTGTACCT
TRBV5-2	TGTGCCAGCAACTTG	GGGACTCAGCCCTGTATCTC
TRBV7-3	TGCCAGCAGCTTAAC	GACTCAGCCGCGTATCTCCG
TRBV8-2	CTGTGGCAGCACATC	AGCCAGACCTATCTGTACCA
TRBV9	GTGCCAGCAGCGTAG	GGACTCAGCTTTGTATTTCT
TRBV10-1	CGCCAGCAGTGAGTC	CAGACATCTGTATATTTCTG
TRBV12-1	TGCCAGCAGCTTTGC	GACTTGGGCCTATATTTCTG
TRBV10-2	CGCCAGCAGTGAGTC	CAGACATCTGTGTATTTCTG
TRBV12-2	TGCAAGTCGCTTAGC	GACTCGGCCGTGTATGTCTG
TRBV7-4	TGCCAGCAGCTTAGC	GACTCAGCTGTGTATCTCTG
TRBV5-4	GTGCCAGCAGCTTGG	CGACTCGGCCCTGTATCTCT
TRBV7-5	GTGTCAGAAGCTTAG	CGACTCGGCTGTGTATCTCT
TRBV6-7	TGCCAGCAGTTACTC	CAGACTTCTGTTTACTTCTG
TRBV7-6	TGCCAGCAGCTTAGC	GACTCGGCCATGTATCGCTG
rTAG(TRBV5-6/TRBV5-7)	GTGCCAGCAGCTTGG	GGACTCGGCCCTCTATCTCT
TRBV6-8	TGCCAGCAGTTACTC	CAGACATCTGTGTACTTGTG
TRBV7-7	TGCCAGCAGCTTAGC	GACTCAGCCATGTATCGCTG
rTAG(TRBV11-1/TRBV7-9)	TGCCAGCAGCTTAGC	GACTCGGCCATGTATCTCTG
TRBV13	TGCCAGCAGCTTAGG	GACTCAGCCCTGTACTTCTG
rTAG(TRBV12-3/TRBV12-4)	TGCCAGCAGTTTAGC	GACTCAGCTGTGTACTTCTG
TRBV12-5	TGCTAGTGGTTTGGT	GACTCAGCTGTGTATTTTTG
TRBV14	TGCCAGCAGCCAAGA	GATTCTGGAGTTTATTTCTG
TRBV15	TGCCACCAGCAGAGA	GACGCAGCCATGTACCTGTG
TRBV16	TGCCAGCAGCCAATC	GATTCAGCAGTGTATTTTTG
TRBV17	CTACAGTAGCGGTGG	AGGGACTCAGCCGTGTATCT
TRBV18	TGCCAGCTCACCACC	GATTCGGCAGCTTATTTCTG
TRBV19	TGCCAGTAGTATAGA	CCGACAGCTTTCTATCTCTG
TRBV20-1	CTGCAGTGCTAGAGA	GAAGACAGCAGCTTCTACAT
TRBV21-1	TGCCAGCAGCAAAGC	GACACAGCACTGTATTTCTG
TRBV22-1	GTCCTGGGAGCGCAC	CCAAACAGCTTTGTACTTCT
TRBV23-1	CGCCAGCAGTCAATC	GACACGGCACTGTATCTCTG
TRBV24-1	GCCACCAGTGATTTG	AGACAGCTCTTTACTTCTGT
TRBV25-1	TGCCAGCAGTGAATA	CATACCTCTCAGTACCTCTG
TRBVA	CTTGTACCGTCACTC	CTTTCAGATGTCCCTGTGTC
TRBV26	TGCCAGCAGTTCATC	CAGACATCTGTGTATCTCTA
TRBVB	CCTAACCTATGAGCC	AAACCCCAGGGGTGAAGCGA
TRBV27	TGCCAGCAGTTTATC	CAGACCTCTCTGTACTTCTG
TRBV28	TGCCAGCAGTTTATG	CAGACATCTATGTACCTCTG
TRBV29-1	CTGCAGCGTTGAAGA	GAAGACAGCAGCATATATCT
TRBV30	ACACTCCAGGCACAG	AGATAGAAGCCAGAGTCACT
TRGV11rc	TGCTGGATTAGGCAC	AGGTGGTGTACCACTGTGCC
TRGVBrc	GCACTGCTTAGGACC	AGATGAGGCCATTTACTACT
TRGV10rc	TGCTGCGTGGGATTA	GACATGGCCGTTTACTACTG
TRGV9rc	GCCTTGTGGGAGGTG	ACATAGCTACCTACTACTGT
TRGVArc	ACAACCTGGGCCCTG	TCGAGGGCATGAACTACTGC
TRGV8rc	GCCACCTGGGATAGG	ACTCTGGGGTCTATTACTGT
TRGV7rc	GCCACCTGGGACAGG	GATTCTGGATCTATTACTGT
TRGV6rc	GCCACCTAGGACAGG	CCTCTGGGGTCTATTACTGT
TRGV4rc	GCCACCTGGGATGGG	ACTCTGGAGTCTATTACTGT
rTAG(TRGV3rc/TRGV5rc/TRGV5-Prc)	GCCACCTGGGACAGG	ATTCTGGGGTCTATTACTGT
TRGV2rc	GCCACCTGGGACGGG	ACTTTGGGGTCTATTACTGT
TRGV2rc(SNP_A>G)	GCCACCTGGGACGGG	ACTCTGGGGTCTATTACTGT
TRGV1rc	GCCACCTGGGACAGG	ATTCTGGGTTCTATTACTGT
rTAG(TRBV5-3rc/TRBV5-5rc)	CCAAGCTTCTGGCAC	AGAGATACAGGGCCGAGTCC
rTAGs	Differentiating Tag Sequence
rTAG(TRGJ2rc/TRGJ1rc)	TRGJ2rc_alt	TCCAAGGTAATAGAGGGAAG
	TRGJ1rc_alt	TCCAAGGTAATAGAGGGAAA
rTAG(TRAV1-1/TRAV1-2)	TRAV1-1_alt	AAAGACTCTGCCTCTTACTT
	TRAV1-2_alt	AAGGAGCTCCAGATGAAAGA
rTAG(TRAV12-1/TRAV12-2/TRAV12-3)	TRAV12-1_alt	CTCAGTGATTCAGCCACCTA
	TRAV12-2_alt	TCCCAGCCCAGTGATTCAGC
	TRAV12-3_alt	TCACAGCCCAGTGATTCAGC
rTAG(TRAV8-2/TRAV8-4)	TRAV8-2_alt	GCGGCTGAGTACTTCTGTGT
	TRAV8-4_alt	GCGGCTGAGTACTTCTGTGC
rTAG(TRAV8-3/TRAV8-5/TRAV8-7)	TRAV8-3_alt	AACCCTCTGTGCATTGGAGT
	TRAV8-5_alt	GACCCTCTGTGCATTGGAGT
	TRAV8-7_alt	AACCCATGTGAGTGATGCTG
rTAG(TRBV4-1/TRBV5-2)	TRBV4-1_alt	ACTCAGCCCTGTATCTCTGC
	TRBV5-2_alt	GGGACTCAGCCCTGTATCTC
rTAG(TRBV6-1/TRBV6-4/TRBV6-5/TRBV6-6/TRBV10-3)	TRBV6-1_alt	AGTCGGCTGCTCCCTCCCAG
	TRBV6-4_alt	CTCAGACATCTGTGTACTTC
	TRBV6-5_alt	GCTGTCGGCTGCTCCCTCCC
	TRBV6-6_alt	TGGCTGCTCCCTCCCAGACA
	TRBV10-3_alt	AGCTCCCAGACATCTGTGTA
rTAG(TRBV7-2/TRBV11-2/TRBV11-3)	TRBV7-2_alt	GCAGGAGGACTCGGCCGTGT
	TRBV11-2_alt	TGAGGACTCGGCCGTGTATC
	TRBV11-3_alt	GGGACTCGGCCGTGTATCTC
rTAG(TRBV5-6/TRBV5-7)	TRBV5-6_alt	GGGGGACTCGGCCCTCTATC
	TRBV5-7_alt	AGGGGACTCGGCCCTCTATC
rTAG(TRBV11-1/TRBV7-9)	TRBV11-1_alt	TGGGGACTCGGCCATGTATC
	TRBV7-9_alt	GGGGGACTCGGCCATGTATC
rTAG(TRBV12-3/TRBV12-4)	TRBV12-3_alt	TCCCTTTTCTGGTACAGACA
	TRBV12-4_alt	ACCTTTTCTGGTACAGACAG
rTAG(TRGV3rc/TRGV5rc/TRGV5-Prc)	TRGV5-Prc_alt	CTGGAATTTGAGACTGCAAAAT
	TRGV5rc_alt	CGAAATCTAATTGAAAATGA
	TRGV3rc_alt	ATTGAGACTGCAAAATCTAA
rTAG(TRBV5-3rc/TRBV5-5rc)	TRBV5-5_alt	TGCTGGGGGACTCGGCCCTG
	TRBV5-3_alt	AGCTGGGGGACTCGGCCCTG
