# Supplementary material for: Comparison of T-cell receptor diversity of people with myalgic encephalomyelitis versus controls
Source: BMC Res Notes. 2024 Jan 4;17:17. doi: 10.1186/s13104-023-06616-4 (PMC10768444; doi:10.1186/s13104-023-06616-4)
Supplement: Supplementary file 4 — Additional File 4: Table providing sample metadata and information [file 13104_2023_6616_MOESM4_ESM.xlsx]

## Sheet: CD8 Cell Sort and DNA Yields
																																												XLBF641					XLBF641
											Input					Post Selection										Extracted DNA µg																		Coding Junctions	Coding	Coding	Coding		Coding Junctions
											PBMC %					CD8			CD4			gd		Neg						CD8 Sequencing Library Prep					Illumina Flowcell XLBF641			Illumina Flowcell XLBF782			Illumina Flowcell XLBF797			250bp SE VDJGo Pipe	250bp SE	250bp SE	250bp SE		PEAR Assembly VDJGo Pipe
SBL Library ID	XLBF641 Lib Name	XLBF782 Lib Name	SBL Sample ID	Subbank UIN	ISBT Aliquot ID	catrecruit	sex	agegroup		PBMC x10^6	CD8	CD4	gd	CD19	8:4 ratio	x106	Purity	CD4 %	x106	Purity	CD8 %	x106	Purity	x106	CD19%	CD8	CD4	gd		Date processed	UMI Barcode	Lib Barcode	Yield DNA post size select (ng, 50ul)		Demuxed reads @ q10	PEAR Assembled %		Demuxed reads @ q10	PEAR Assembled %		Demuxed reads @ q10	PEAR Assembled %		Total VJ Rx fragments	Unique UMI VJ Rx	VJ Rx reads as % Library reads	VJ Rx UMI Duplicate fold rate		Total VJ Rx fragments
Not Done	Not Done	Not Done	SBL037	6014	G221716000703.18	ME/CFSsa	Female	>=50 & <=60		5.6	4.8	11.4	2.4	6.6	0.421053	0.85	21.2	4.7	0.7	35.5	0	0.03	8.7	1.4	6.4	6.1	4.7	0.17		2019-07-04
Not Done	Not Done	Not Done	SBL065	1052	G221713000298.49	ME/CFSmm	Female	>=50 & <=60		1	4.6	13.8	-	-	0.333333	-	-	-	-	-	-	-	-	-	-	-	-	-		2019-08-08
Not Done	Not Done	Not Done	SBL133	3009	G221712000914.49	ME/CFSmm	Female	>=40 & <=49		5.6	23.6	39.6	1.8	2.2	0.59596	1	87.5	4.6	1.1	88.3	1.3	0.03	22.8	0.76	1.8	5.5	6.5	0.3		2019-10-10
Not Done	Not Done	Not Done	SBL134	7030	G221714000910.49	MS control	Female	>=50 & <=60		4.2	14.2	36.2	1.9	8.4	0.392265	0.72	66.3	6.8	0.84	84.6	0.8	0.09	19.7	0.92	12.6	3.2	6.2	0.6		2019-10-10
Not Done	Not Done	Not Done	SBL135	6051	G221715003499.18	ME/CFSsa	Female	>=50 & <=60		5.8	16.9	17.7	0.7	9	0.954802	1	77	3.4	0.8	69.7	1.7	<0.03	6.1	0.54	9.6	5.5	3.9	0.2		2019-10-10
Not Done	Not Done	Not Done	SBL136	13030	G221715001429.20	Healthy control	Female	>=40 & <=49		3.4	7.9	52.6	4.6	9.7	0.15019	0.3	58.3	1.9	0.8	85.3	0.2	<0.03	11.6	0.3	13.6	2.9	2	0.2		2019-10-14
XSBF501	XSBF642	XSBF501	SBL001	1002	G221712000343.49	ME/CFSmm	Female	>=50 & <=60		5.1	14.7	28.9	12.4		0.508651	0.33	74.7	2.9	0.42	79.2	0.7	0.06	66.1			2.9	4.93	0.54		2019-05-28	ATAC	ACCAG	795		13461686	93.139		23650988	93.357					1369841	8132	10.1759	168.451		1098757
XSBF502	XSBF643	XSBF502	SBL002	7004	G221714000395.49	MS control	Female	>=50 & <=60		5.2	12.8	43.3	6.2		0.295612	0.38	74.7	5.8	0.76	50.9	0.3	<0.03	16.7			4.5	6.5	0.1		2019-05-31	ACCT	ACCAG	1585		2462706	79.809		2709858	76.803					284541	4466	11.554	63.7127		258050
XSBF503	XSBF644	XSBF503	SBL003	7070	G221714002162.49	MS control	Female	>=50 & <=60		4.2	14.8	36.3	13.6		0.407713	0.28	58	2.7	0.26	57.8	4	<0.03	3.8			1.8	1.2	0.01		2019-05-31	ATGC	ACCAG	464		3075908	86.9		3653624	84.847					340461	4054	11.0686	83.9815		294594
XSBF504	XSBF645	XSBF504	SBL004	13008	G221715000511.49	Healthy control	Female	>=50 & <=60		6	26.3	35.3	12.2		0.745042	0.62	85	4.7	0.48	91	0.6	<0.03	25.4			2.9	4.2	0.05		2019-06-03	CGAG	ACCAG	851		648778	81.348		363362	76.787					79399	3828	12.2382	20.7416		73228
XSBF505	XSBF646	XSBF505	SBL005	1009	G221712000423.49	ME/CFSmm	Female	>=40 & <=49		4.2	15.6	26.8	7.3		0.58209	0.48	76.6	4.5	0.5	70.7	0.4	<0.03	25			2.3	4.3	0.09		2019-06-03	CTCG	ACCAG	887		244702	74.267		105594	63.369					24213	1927	9.89489	12.5651		22562
XSBF506	XSBF647	XSBF506	SBL006	7045	G221714000553.49	MS control	Female	>=50 & <=60		6.2	11.9	53.2	5.5		0.223684	0.38	79.6	3.8	1	87.1	0.3	0.03	28.9			2.6	7.7	0.13		2019-06-04	GAGC	ACCAG	666		755042	81.49		762674	70.765					64785	2368	8.58032	27.3585		59167
XSBF507	XSBF648	XSBF507	SBL007	13013	G221714002406.51	Healthy control	Female	>=50 & <=60		5.2	16.4	36.5	12.6		0.449315	0.4	64.6	6.4	0.48	80.9	0.2	<0.03	17.3			1.9	3.3	0.05		2019-06-04	GAGG	ACCAG	473		2456816	85.979		3482048	81.762					269032	2645	10.9504	101.713		236460
XSBF508	XSBF649	XSBF508	SBL008	7113	G221715000584.49	Healthy control	Female	>=40 & <=49		2.8	13.5	37.1	10.9		0.363881	0.38	74.1	2.2	0.44	88.7	0.3	<0.03	30.9			2.2	4.5	0.03		2019-06-07	GCTA	ACCAG	654		711382	78.846		821516	68.622					83193	1975	11.6946	42.123		74296
XSBF509	XSBF650	XSBF509	SBL009	2013	G221712000608.51	Healthy control	Female	>=40 & <=49		3.2	18.2	30.3	3.9		0.60066	0.3	70.9	4.9	0.38	81.2	1	<0.03	12.7			1.3	2.4	0.04		2019-06-07	TCTC	ACCAG	334		3951806	88.142		6129588	83.652					415014	3978	10.5019	104.327		359769
XSBF510	XSBF651	XSBF510	SBL010	8007	G221714000739.49	ME/CFSmm	Female	>=50 & <=60		5.8	4.8	44.9	2.7		0.106904	0.34	57.9	12.7	1	89.4	0	0.06	15.4			1.9	6.8	0.07		2019-06-07	TGAT	ACCAG	560		8939862	92.624		17379390	90.994					794146	4502	8.8832	176.398		619897
XSBF511	XSBF652	XSBF511	SBL011	7072	G221714002550.49	MS control	Female	>=40 & <=49		6	8.19	20.1	3.5		0.407463	0.52	55.8	3.5	0.48	66.3	0.3	0.06	16.4			3.1	4.5	0.06		2019-06-11	ATAC	GTCAG	989		16870416	92.077		22743526	89.254					1498178	6117	8.8805	244.92		1163618
XSBF512	XSBF653	XSBF512	SBL012	12003	G221715000800.49	MS control	Female	>=50 & <=60		5.8	13.5	42.6	6.7		0.316901	0.33	69.1	5.1	0.36	58.2	11.2	<0.03	66.2			1.7	2.8	0.03		2019-06-11	ACCT	GTCAG	488		4337492	84.715		3474560	75.694					470510	4777	10.8475	98.4949		414285
XSBF513	XSBF654	XSBF513	SBL013	1039	G221712000837.49	ME/CFSmm	Female	>=50 & <=60		4.6	21.5	30.5	2.9		0.704918	0.8	85.69	1.3	0.64	77.7	1	0.06	48.11			6.7	4.2	0.19		2019-06-11	ATGC	GTCAG	1784		4988532	86.064		4952076	78.333					603137	4633	12.0905	130.183		521231
XSBF514	XSBF655	XSBF514	SBL014	6003	G221714000869.50	ME/CFSsa	Female	>=50 & <=60		4.8	20.6	38.8	19.65		0.530928	0.54	81.7		0.69	90		0.06	66.7			2	5.9	0.22		2019-06-12	CGAG	GTCAG	523		1277826	76.269		526244	58.654					97342	3357	7.61778	28.9967		94328
XSBF515	XSBF656	XSBF515	SBL015	8030	G221714002966.50	Healthy control	Female	>=40 & <=49		7.4	21.3	32.6	10.9		0.653374	1.2	92.2		0.9	80.4		0.03	43.3			6.3	8.1	0.13		2019-06-12	CTCG	GTCAG	2198		615030	71.493		265822	50.931					50146	2810	8.15342	17.8456		49455
XSBF516	XSBF657	XSBF516	SBL016	13006	G221715000951.49	Healthy control	Female	>=40 & <=49		5.6	17.9	19.6	26		0.913265	0.69	81.9		0.76	76.5		0.06	41.46			4	5.6	0.18		2019-06-12	GAGC	GTCAG	1332		675434	88.706		577590	80.884					75863	2103	11.2317	36.0737		67085
XSBF517	XSBF658	XSBF517	SBL017	3013	G221712000941.50	Healthy control	Female	>=50 & <=60		5.2	15	45.7	10		0.328228	0.62	66.3		0.63	83		<0.03	16.1			2.7	4	0.05		2019-06-14	GAGG	GTCAG	860		3578704	84.125		4684952	77.251					363356	3500	10.1533	103.816		318792
XSBF518	XSBF659	XSBF518	SBL018	6013	G221714001109.51	ME/CFSsa	Female	>=50 & <=60		8	18.3	28.3	7.7		0.646643	0.8	82.3		0.48	87.5		0.03	25.2			3.6	4.1	0.16		2019-06-14	GCTA	GTCAG	1344		1421540	78.646		1644802	64.217					147695	3416	10.3898	43.2362		134424
XSBF519	XSBF660	XSBF519	SBL019	7133	G221715003574.19	Healthy control	Female	>=50 & <=60		6.6	14.9	32.6	4.6		0.457055	0.55	71.5		0.8	82.1		0.06	37.1			3.5	7.2	0.18		2019-06-14	TCTC	GTCAG	1311		4815836	86.076		6861034	79.459					508991	4659	10.5691	109.249		455512
XSBF520	XSBF661	XSBF520	SBL020	13033	G221715001568.20	Healthy control	Female	>=40 & <=49		6	21.7	33.3	3.4		0.651652	0.58	90.2		0.78	33.3		0.03	31.8			6.3	7.1	0.1		2019-06-17	TGAT	GTCAG	2141		10017702	92.05		19150882	89.325					1159051	6239	11.57	185.775		926875
XSBF521	XSBF662	XSBF521	SBL021	3069	G221713000034.51	Healthy control	Female	>=40 & <=49		6	12.9	23.1	2.7		0.558442	0.42	79.8		0.84	71		<0.03	14.3			2.8	5.8	0.04		2019-06-17	ATAC	AGTCAG	711		27108342	92.669		28340138	93.499					2819502	11339	10.4009	248.655		2256327
XSBF522	XSBF663	XSBF522	SBL022	7054	G221714001352.50	Healthy control	Female	>=40 & <=49		1.6	18.9	23.6	11.9		0.800847	0.14	64.2		0.12	59.8		<0.03	9.5			1.4	0.8	0.02		2019-06-17	ACCT	AGTCAG	405		1380934	75.937		2840954	82.145					151196	2967	10.9488	50.9592		143410
XSBF523	XSBF664	XSBF523	SBL023	7034	G221716000267.18	MS control	Female	>=40 & <=49		5	9.8	30.3	4.6		0.323432	0.62	73.3		0.8	90.7		<0.03	11.7			3.5	3.2	0.06		2019-06-18	ATGC	AGTCAG	1244		2779262	73.769		5641898	80.797					280352	3814	10.0873	73.506		259852
XSBF524	XSBF665	XSBF524	SBL024	13034	G221715001932.18	Healthy control	Female	>=50 & <=60		6.4	21.3	34	2.3		0.626471	0.8	87.1		1	91		0.06	76			7.2	5.8	0.63		2019-06-18	CGAG	AGTCAG	2618		229990	56.953		953280	60.309					21771	3286	9.46606	6.62538		21558
XSBF525	XSBF666	XSBF525	SBL025	3082	G221713000276.49	ME/CFSmm	Female	>=40 & <=49		2	20	36.7	2.2		0.544959	0.34	82.4		0.45	89.4		0.03	28.3			2.4	3.2	0.04		2019-06-18	CTCG	AGTCAG	942		49826	52.76		181930	58.588					4032	821	8.09216	4.91108		4112
XSBF526	XSBF667	XSBF526	SBL026	7065	G221714001473.51	Healthy control	Female	>=50 & <=60		5.6	21	38.9	5.2		0.539846	1	87.9		1.05	87.2		<0.03	60.6			5	6	0.11		2019-06-20	GAGG	AGTCAG	2055		148542	62.965		620826	66.008					12640	1156	8.50938	10.9343		12531
XSBF527	XSBF668	XSBF527	SBL027	8046	G221714003219.49	ME/CFSmm	Female	>=40 & <=49		9.6	11	31.5	7.2		0.349206	0.83	90.1		1.1	90.3		0.09	54			7	9	0.4		2019-06-20	GAGG	AGTCAG	2247		14762	82.618		50794	79.23					1363	39	9.23317	34.9487		1235
XSBF528	XSBF669	XSBF528	SBL028	7132	G221715002563.19	Healthy control	Female	>=50 & <=60		4	11.8	37.7	4.7		0.312997	0.58	77.7		1.2	82		0.03	21.4			3.7	10.5	0.06		2019-06-20	GCTA	AGTCAG	1257		365968	66.921		1400676	69.987					31370	1467	8.57179	21.3838		30256
XSBF529	XSBF670	XSBF529	SBL029	3059	G221713000406.51	Healthy control	Female	>=50 & <=60		4.2	1.8	11.8	6.2		0.152542	0.38	9.7		0.4	50.55		<0.03	20.1			5.2	4.7	0.14		2019-06-24	TCTC	AGTCAG	1456		5983962	87.671		12333058	88.202					519146	5594	8.67562	92.8041		489053
XSBF530	XSBF671	XSBF530	SBL030	7081	G221714001642.49	MS control	Female	>=40 & <=49		4	16.7	34.8	4.5		0.479885	0.5	86.2		0.7	85		0.03	50.6			6.3	10	0.32		2019-06-24	TGAT	AGTCAG	2352		11845470	91.093		20912066	90.405					1495246	5731	12.6229	260.905		1185353
XSBF531	XSBF672	XSBF531	SBL031	10007	G221714003390.50	ME/CFSmm	Female	>=40 & <=49		3.2	11.7	33.5	13.7		0.349254	0.36	68		0.83	84.3		0.03	67.9			2.9	5.6	0.5		2019-06-25	ATAC	TAGTCAG	943		19164534	91.529		19897058	91.287					2195334	9711	11.4552	226.067		1790608
XSBF532	XSBF673	XSBF532	SBL032	7041	G221715002862.18	MS control	Female	>=50 & <=60		4.6	9.9	40.8	5.5		0.242647	0.3	80.9		0.73	84.8		<0.03	42			2.7	6.3	0.14		2019-06-25	ACCT	TAGTCAG	664		2573662	74.345		3914250	75.542					256587	6501	9.96972	39.4689		244709
XSBF533	XSBF674	XSBF533	SBL033	3097	G221713000567.51	Healthy control	Female	>=40 & <=49		2.2	12.11	14.8	4.5		0.818243	0.22	43.7		0.16	43		<0.03	9.3			0.8	1	0.01		2019-06-25	ATGC	TAGTCAG	196		2702746	81.076		4424938	81.597					287433	3186	10.6349	90.2175		269515
XSBF534	XSBF675	XSBF534	SBL034	7076	G221714001929.49	ME/CFSmm	Female	>=50 & <=60		5.8	19	33.7	5.9	8.5	0.563798	0.96	78.1	1.4	0.84	79.9	0.3	0.9	57.3	0.36	13.7	6.3	6	0.43		2019-06-28	CGAG	TAGTCAG	2314		33594	73.668		84910	69.297					3582	414	10.6626	8.65217		3459
XSBF535	XSBF676	XSBF535	SBL035	6018	G221714003703.49	ME/CFSsa	Female	>=50 & <=60		6.6	14.2	31.8	2.9	9.9	0.446541	0.8	75.4	3.8	1.2	78.4	0.4	0.03	9.5	0.84	13.6	6.8	6.6	0.16		2019-06-28	CTCG	TAGTCAG	1585		53174	58.935		135348	61.069					4386	1150	8.24839	3.81391		4385
XSBF536	XSBF677	XSBF536	SBL036	6033	G221715003058.20	ME/CFSsa	Female	>=50 & <=60		5.6	9.2	18.8	4.5	4.6	0.489362	0.5	70.9	0.6	0.82	78.1	0.4	0.03	55.3	0.81	5.3	3.8	4.5	0.41		2019-06-28	GAGC	TAGTCAG	1311		240874	83.734		436246	82.884					21251	1578	8.82245	13.467		20668
XSBF537	XSBF678	XSBF537	SBL159	10026	G221715000300.49	ME/CFSmm	Female	>=40 & <=49		4	17.9	42.2	6.8	12	0.424171	0.52	87	4.1	0.9	89	0.3	<0.03	16.2	0.4	19.7	3.6	4.4	0.15		2019-11-07	GCTA	TAGTCAG	1321		590302	67.475		1484856	65.644					58404	3459	9.89392	16.8846		55790
XSBF538	XSBF679	XSBF538	SBL039	10023	G221714004019.51	Healthy control	Female	>=50 & <=60		6.8	17.2	22	2.3	12.9	0.781818	0.69	50	0.4	0.8	56	0.9	0.03	4.7	0.72	18.4	6	1.6	0.31		2019-07-04	TCTC	TAGTCAG	1908		7229582	74.582		13392516	72.366					621466	10163	8.59615	61.1499		597457
XSBF539	XSBF680	XSBF539	SBL040	7105	G221716003737.18	MS control	Female	>=50 & <=60		7	17.3	44.1	2.1	14.5	0.39229	0.9	80.9	3.4	1.02	90.4	0.2	<0.03	3.6	0.6	28	5.6	8.9	0.15		2019-07-08	TGAT	TAGTCAG	1885		14230336	89.814		22248358	87.994					1583598	10799	11.1283	146.643		1314572
XSBF540	XSBF681	XSBF540	SBL041	1008	G221712000401.50	ME/CFSmm	Female	>=50 & <=60		4	9.1	25.7	6.9	11	0.354086	0.34	54.3	2.3	0.6	64	8.2	<0.03	7.1	0.4	18	2.5	6.7	0.05		2019-07-08	ATAC	CGAGTCAG	543		14514126	90.974		24964702	91.426					1030144	19302	7.09753	53.3698		984593
XSBF541	XSBF682	XSBF541	SBL042	7017	G221714000467.49	MS control	Female	>=50 & <=60		5.2	13.6	24.3	2.2	6.4	0.559671	0.4	57.4	2.2	0.58	68.2	0.2	<0.03	0.8	0.48	8.3	3.2	2.2	0.05		2019-07-08	ACCT	CGAGTCAG	1126		799654	78.725		1903636	81.602					31932	3565	3.99323	8.95708		37171
XSBF542	XSBF683	XSBF542	SBL043	7114	G221714002261.49	ME/CFSmm	Female	>=40 & <=49		5.6	23.3	32	17.6	5.3	0.728125	0.86	83.7	3.2	0.8	75.1	1.8	0.03	53	0.62	7.4	4.7	7	0.24		2019-07-10	ATGC	CGAGTCAG	1253		732170	79.482		1573866	82.161					32584	3033	4.45033	10.7432		34804
XSBF543	XSBF684	XSBF543	SBL044	13010	G221715000512.49	Healthy control	Female	>=40 & <=49		5.2	10.2	27.2	15.8	9.7	0.375	0.58	83.2	2.4	0.6	84.6	0.2	<0.03	20.4	0.52	14.6	5.5	6.6	0.11		2019-07-10	CGAG	CGAGTCAG	1380		36770	59.483		175038	64.543					1589	750	4.32146	2.11867		1788
XSBF544	XSBF685	XSBF544	SBL045	2002	G221712000463.51	ME/CFSsa	Female	>=40 & <=49		6.2	15.7	23.1	6.1	7.1	0.679654	0.76	75.3	2.6	0.5	71.9	1	0.03	17.8	0.75	7.8	5.3	4.8	0.27		2019-07-10	CTCG	CGAGTCAG	1194		14178	52.631		61708	60.511					503	330	3.54775	1.52424		548
XSBF545	XSBF686	XSBF545	SBL046	6007	G221714000622.51	ME/CFSsa	Female	>=50 & <=60		4	12.7	43.9	3.5	19.3	0.289294	0.28	67.9	7.9	0.45	82.7	0.2	<0.03	16.7	0.32	27.2	3.3	5.9	0.04		2019-07-11	GAGC	CGAGTCAG	773		105926	74.312		522564	77.475					5133	988	4.84584	5.19534		5656
XSBF546	XSBF687	XSBF546	SBL047	8026	G221714002463.50	Healthy control	Female	>=50 & <=60		6.6	18.5	22.9	5.6	16.3	0.80786	0.82	82.6	2.2	0.6	82.2	1.4	0.03	22.4	0.75	15.1	8.9	6.8	0.27		2019-07-11	GAGG	CGAGTCAG	2018		1249804	82.883		2222272	84.489					65785	3014	5.26363	21.8265		69433
XSBF547	XSBF688	XSBF547	SBL048	6024	G221715000742.51	ME/CFSsa	Female	>=18 & <=29		5.2	12.5	37.6	11.7	21.2	0.332447	0.22	63	8.6	0.14	56.2	1.3	<0.03	5.3	0.06	13	2.2	1.3	0.01		2019-07-11	GCTA	CGAGTCAG	524		297820	73.675		655060	76.117					16042	2120	5.38648	7.56698		17360
XSBF548	XSBF689	XSBF548	SBL049	2008	G221712000687.51	ME/CFSsa	Female	>=50 & <=60		5.8	23	43.9	5.6	7.1	0.523918	0.8	84.9	5.1	0.76	83.5	1.6	0.03	53.2	0.36	15	3.9	4.7	0.23		2019-07-15	TCTC	CGAGTCAG	1223		2675078	85.699		3696322	86.053					190370	5518	7.11643	34.4998		197158
XSBF549	XSBF690	XSBF549	SBL050	6009	G221714000749.51	ME/CFSsa	Female	>=50 & <=60		6.8	12.5	39.4	5.7	11.1	0.317259	0.4	67	6.3	0.78	70.8	0	<0.03	20.2	0.7	9.6	1.6	6	0.11		2019-07-15	TGAT	CGAGTCAG	516		7248036	92.545		8823650	91.644					581273	6101	8.01973	95.275		556346
XSBF550	XSBF691	XSBF550	SBL051	6061	G221716001016.43	MS control	Female	>=50 & <=60		5.4	15.1	27.8	13	8	0.543165	0.58	73	3.9	0.6	71	0.5	0.03	34.7	0.63	10.6	3.8	2.4	0.16		2019-07-15	ATAC	GCCAG	1558		17553294	91.627		18900414	90.822					1938068	8574	11.0411	226.04		1582376
XSBF551	XSBF692	XSBF551	SBL052	11021	G221717001976.18	MS control	Female	>=40 & <=49		4	15.1	35.6	8.9	8.7	0.424157	0.38	87.4	3.9	0.58	86	0.8	<0.03	41.8	0.86	7.4	2.5	4.2	0.16		2019-07-18	ACCT	GCCAG	1246		1741558	74.978		3438474	78.834					157659	3482	9.05276	45.2783		154531
XSBF552	XSBF693	XSBF552	SBL053	1046	G221712000850.49	ME/CFSmm	Female	>=50 & <=60		3.8	8.3	35.7	4.1	9	0.232493	0.28	76.6	4.6	0.86	87.2	0.2	<0.03	16.4	0.69	13.2	2.1	5	0.08		2019-07-18	ATGC	GCCAG	862		3369036	80.031		4802156	83.494					335672	4930	9.96344	68.0876		314255
XSBF553	XSBF694	XSBF553	SBL054	7007	G221714000892.49	MS control	Female	>=40 & <=49		3.8	11.6	33.6	2.3	11	0.345238	0.42	68.7	5.4	0.72	80	0.2	<0.03	10.3	0.65	14.9	3.4	5.3	0.03		2019-07-18	CGAG	GCCAG	1584		190026	57.055		669394	62.359					15442	2372	8.12626	6.51012		15969
XSBF554	XSBF695	XSBF554	SBL055	9002	G221714003026.50	ME/CFSmm	Female	>=40 & <=49		6	18.7	30.9	4.5	14.6	0.605178	0.82	81.1	1.4	1.2	77.1	2.1	0.03	51.2	0.72	15.6	5.7	8.4	0.4		2019-07-22	CTCG	GCCAG	1073		100128	45.729		330932	49.289					6879	1455	6.87021	4.72784		7229
XSBF555	XSBF696	XSBF555	SBL056	6019	G221715001222.49	Healthy control	Female	>=40 & <=49		5.8	17.4	29	8.6	7.8	0.6	0.78	65.1	5.6	1.2	84.2	0.8	0.06	48.3	0.84	11.7	4.8	6.9	0.36		2019-07-22	GAGC	GCCAG	741		375070	58.944		1542790	65.071					26443	2046	7.05015	12.9242		27026
XSBF556	XSBF697	XSBF556	SBL057	3007	G221712000942.51	Healthy control	Female	>=50 & <=60		4.2	20.6	35.5	1.4	4.8	0.580282	0.58	78.2	2.9	1	81.9	2.3	0.03	4.8	0.04	7.1	5.2	6.1	0.03		2019-07-22	GAGG	GCCAG	954		2192946	80.32		3675870	83.917					233320	3947	10.6396	59.1133		222115
XSBF557	XSBF698	XSBF557	SBL058	7040	G221714001154.49	Healthy control	Female	>=50 & <=60		6.2	12.3	35.5	4.1	12.7	0.346479	0.69	71.1	2	1	81.9	2.4	<0.03	10.9	0.65	13.2	5.4	6.7	0.23		2019-07-23	GCTA	GCCAG	1082		520620	53.091		1041958	60.943					44631	2426	8.57266	18.3969		45002
XSBF558	XSBF699	XSBF558	SBL059	6041	G221715003827.20	ME/CFSsa	Female	>=30 & <=39		7.4	10.1	34.3	5.3	6.6	0.294461	0.5	67.6	0.9	0.78	87.4	1	0.06	33.3	0.54	11.9	3.6	5.5	0.63		2019-07-23	TCTC	GCCAG	481		4995338	76.978		7278618	80.158					409490	6079	8.19744	67.3614		392144
XSBF559	XSBF700	XSBF559	SBL060	6039	G221718000432.18	ME/CFSsa	Female	>=30 & <=39		3.2	16.6	12.9	2.9	8.4	1.28682	0.35	30.2	5	0.24	41.7	13.3	0.03	3.9	0.25	7.6	3.3	1.9	0.1		2019-07-23	TGAT	GCCAG	720		10554638	86.981		11583200	87.779					1068786	6488	10.1262	164.733		940205
XSBF560	XSBF701	XSBF560	SBL061	3068	G221713000113.49	Healthy control	Female	>=50 & <=60		5	26	25.4	1.2	9.3	1.02362	1.1	87.1	0.8	0.7	78.2	4.1	0.03	46.7	0.6	8.9	5.4	5.2	0.72		2019-07-25	ATAC	TGCAG	2275		1020294	87.713		715090	87.182					100267	6814	9.82727	14.7149		83824
XSBF561	XSBF702	XSBF561	SBL062	7082	G221714001460.49	ME/CFSmm	Female	>=50 & <=60		5.2	17.6	32	1	4.4	0.55	0.72	70.8	2	0.86	72.8	3.2	0.03	41	0.96	8.1	4.2	6.3	0.33		2019-07-25	ACCT	TGCAG	1474		1094440	68.557		4094070	81.207					85785	2989	7.83826	28.7002		84126
XSBF562	XSBF703	XSBF562	SBL063	6047	G221715003443.19	ME/CFSsa	Female	>=18 & <=29		6.2	15.4	35.7	3.7	9.8	0.431373	0.84	76.8	2.6	1	83	1.7	0.03	30.3	0.8	16.8	4.6	7	0.4		2019-07-25	ATGC	TGCAG	2074		5145656	68.343		13134106	79.506					387329	8338	7.5273	46.4535		385047
XSBF563	XSBF704	XSBF563	SBL064	12006	G221715001974.18	MS control	Female	>=40 & <=49		5	11.6	22.4	4.1	4.2	0.517857	0.4	64.2	0.6	0.7	57.4	2.2	0.03	14.1	0.6	6.1	3.8	5.1	0.12		2019-08-08	CGAG	TGCAG	1400		87258	52.454		465446	66.009					6116	1193	7.0091	5.12657		6163
XSBF564	XSBF705	XSBF564	SBL066	7069	G221714001474.49	MS control	Female	>=40 & <=49		4.4	7.6	33	2.2	4.1	0.230303	0.4	55.7	3.4	1	76.7	1.2	0.03	11	0.46	6.2	3.1	5.8	0.28		2019-08-08	CTCG	TGCAG	1007		42802	55.628		237646	71.235					2662	791	6.21934	3.36536		2655
XSBF565	XSBF706	XSBF565	SBL067	7111	G221714003220.49	MS control	Female	>=50 & <=60		2.6	9.5	46.3	20.1	10.8	0.205184	0.2	71	2.2	0.59	80	0.8	<0.03	10.3	0.42	8.2	2.5	3.4	0.05		2019-08-12	GAGC	TGCAG	940		113954	62.788		201634	59.096					7717	906	6.77203	8.51766		7766
XSBF566	XSBF707	XSBF566	SBL068	6026	G221715002586.19	ME/CFSsa	Female	>=18 & <=29		3.2	21.9	24.9	12.2	7.9	0.879518	0.5	75.9	0.9	0.3	65	3.6	<0.03	14.6	0.24	12	3	0.9	0.04		2019-08-12	GAGG	TGCAG	1111		3706484	75.664		9166742	82.114					306997	5848	8.2827	52.4961		295210
XSBF567	XSBF708	XSBF567	SBL069	3094	G221713000437.50	Healthy control	Female	>=50 & <=60		2.8	7.4	22.6	3.8	6.6	0.327434	0.18	53.7	0	0.18	54.9	2.2	<0.03	4.4	0.48	4.7	0.9	0.8	0.02		2019-08-12	GCTA	TGCAG	403		248796	66.21		426648	64.868					18931	1387	7.60905	13.6489		18551
XSBF568	XSBF709	XSBF568	SBL070	7056	G221714001664.51	ME/CFSmm	Female	>=40 & <=49		4.4	25	29.4	4.4	6.2	0.85034	0.7	82.9	1.3	0.65	69.1	3.9	0.03	31.4	0.36	11.2	2.6	3.1	0.24		2019-08-13	TCTC	TGCAG	1068		2792876	83.584		3942192	81.742					241775	4446	8.65685	54.3803		219453
XSBF569	XSBF710	XSBF569	SBL071	6012	G221714003618.50	ME/CFSsa	Female	>=40 & <=49		6	15	30.9	1.4	4.6	0.485437	0.5	67.1	0.9	0.55	78.6	1.4	0.03	24.4	0.84	6.7	2.4	4	0.32		2019-08-13	TGAT	TGCAG	624		13505472	88.891		20758668	86.76					1596665	10132	11.8224	157.586		1347611
XSBF570	XSBF711	XSBF570	SBL072	12010	G221715002872.18	MS control	Female	>=50 & <=60		4.4	10.5	20.5	0.4	8.1	0.512195	0.42	64.3	0.7	0.3	59.4	2.8	<0.03	2.8	0.46	9.4	2.3	1.6	0.05		2019-08-13	ATAC	ATGCAG	541		14809432	91.758		15655906	91.007					1648177	13876	11.1292	118.779		1272001
XSBF571	XSBF712	XSBF571	SBL073	3096	G221713000746.50	Healthy control	Female	>=50 & <=60		1.4	10.6	31.3	8.5	16.3	0.338658	0.1	14.8	1.7	0.14	67.9	2.4	<0.03	3.7	0.1	7	0.4	0.9	0.01		2019-08-16	ACCT	ATGCAG	147		1267276	81.961		1967888	81.164					104132	2873	8.21699	36.245		98213
XSBF572	XSBF713	XSBF572	SBL074	7089	G221714001940.49	MS control	Female	>=50 & <=60		5.8	17.4	42.6	0.8	10	0.408451	0.52	80.7	1.9	0.6	86.1	1.5	<0.03	5.9	0.24	23.3	3.4	2.5	0.05		2019-08-16	ATGC	ATGCAG	830		2549542	79.334		3283232	77.672					283197	4822	11.1078	58.7302		260268
XSBF573	XSBF714	XSBF573	SBL075	6005	G221714003933.49	ME/CFSsa	Female	>=50 & <=60		6.5	28.5	28.3	2.5	5.8	1.00707	1	89.6	1.8	0.8	85.4	2	0.03	32.7	0.36	10.3	2.9	3	0.25		2019-08-16	CGAG	ATGCAG	697		143400	57.78		274594	54.421					11664	1507	8.13389	7.73988		11630
XSBF574	XSBF715	XSBF574	SBL076	6068	G221716001616.19	ME/CFSsa	Female	>=18 & <=29		7.8	20.4	27.3	10.2	7.5	0.747253	1.2	71.9	0.7	0.7	79.1	1.2	0.1	38.7	0.63	13.4	2.1	7.1	0.19		2019-08-23	CTCG	ATGCAG	452		51202	62.595		94778	62.204					5006	1025	9.77696	4.8839		4965
XSBF575	XSBF716	XSBF575	SBL077	6001	G221713003463.51	ME/CFSsa	Female	>=40 & <=49		4.4	7.8	22.2	9.7	4.8	0.351351	0.38	45.9	1.4	0.62	51.1	0.5	<0.03	1.8	0.39	7.6	3.1	3.6	0.05		2019-08-23	GAGC	ATGCAG	805		234066	62.587		432546	62.754					22087	1584	9.43623	13.9438		21951
XSBF576	XSBF717	XSBF576	SBL078	7093	G221714002048.49	MS control	Female	>=50 & <=60		5.6	15.1	21	2	5.5	0.719048	0.22	20.6	0.8	0.6	34.3	2	<0.03	0	0.24	2.8	1	1.3	0.02		2019-08-23	GAGG	ATGCAG	271		2778834	80.029		4416452	81.768					314805	3624	11.3287	86.8667		291696
XSBF577	XSBF718	XSBF577	SBL079	11006	G221715000234.50	ME/CFSmm	Female	>=40 & <=49		4	13.6	25.1	10.1	6.1	0.541833	0.5	63.5	1.8	0.61	60	0.9	0.03	34.2	0.72	4.9	1.9	2.7	0.24		2019-08-28	GCTA	ATGCAG	587		563482	66.943		1019412	67.803					48714	2055	8.64517	23.7051		47055
XSBF578	XSBF719	XSBF578	SBL080	6071	G221716003819.19	ME/CFSsa	Female	>=18 & <=29		7	13.6	36.2	3.3	15.2	0.375691	0.66	66.1	2.2	1.1	70.9	0.7	0.03	23.8	1	23.2	2.9	3.8	0.28		2019-08-28	TCTC	ATGCAG	686		4324806	80.632		6847172	81.574					522926	6410	12.0913	81.5797		473621
XSBF579	XSBF720	XSBF579	SBL081	1011	G221712000402.49	ME/CFSmm	Female	>=40 & <=49		1.4	16.7	22.8	2.5	7	0.732456	0.14	49.4	0.3	0.25	46.9	0.5	<0.03	1	0.09	3	1	1.2	0.03		2019-08-28	TGAT	ATGCAG	263		9901184	89.732		14640328	89.631					1124314	5883	11.3553	191.112		919486
XSBF580	XSBF721	XSBF580	SBL082	7019	G221714000485.49	MS control	Female	>=50 & <=60		3	14.5	34.5	10.3	9.7	0.42029	0.25	52.3	1.6	0.3	59.2	0.2	<0.03	0	0.15	4.4	0.9	1.6	0.02		2019-08-30	ATAC	AATTCAG	291		11431910	95.88		14035466	96.451					1249440	5604	10.9294	222.955		967762
XSBF581	XSBF722	XSBF581	SBL083	6031	G221716000582.18	ME/CFSsa	Female	>=50 & <=60		5.2	14.2	27.7	4.5	7.9	0.512635	0.68	66.8	0.3	0.76	72.5	0.3	<0.03	13.7	0.72	9.1	3.2	3.4	0.19		2019-08-30	ACCT	AATTCAG	1721		1364946	84.515		1952850	86.569					110506	2644	8.096	41.795		105406
XSBF582	XSBF723	XSBF582	SBL084	13011	G221715000514.49	Healthy control	Female	>=50 & <=60		5.2	10.7	26.8	8.8	6.7	0.399254	0.45	61.4	0.56	0.86	79.3	0	<0.03	13.9	0.72	10.6	2.4	4.1	0.17		2019-08-30	ATGC	AATTCAG	1134		3715232	85.111		3793406	87.635					327303	4622	8.80976	70.8141		309298
XSBF583	XSBF724	XSBF583	SBL085	1016	G221712000478.49	ME/CFSmm	Female	>=40 & <=49		4.8	9.3	21.6	1.3	14.2	0.430556	0.3	55.3	1.2	0.6	77.1	0.1	<0.03	3.2	9.3	17.1	1.5	1.7	0.04		2019-09-03	CGAG	AATTCAG	883		185624	72.593		202676	75.417					16449	1817	8.86146	9.05283		15964
XSBF584	XSBF725	XSBF584	SBL086	12013	G221716000906.18	MS control	Female	>=50 & <=60		5.4	22.3	27.5	3.2	5.8	0.810909	1	85	0.8	1.2	88.3	1.4	0.03	10.2	0.9	14.4	1.7	3.1	0.08		2019-09-03	CTCG	AATTCAG	819		378500	65.417		494030	63.203					35834	2108	9.46737	16.9991		37019
XSBF585	XSBF726	XSBF585	SBL087	6052	G221715003386.18	ME/CFSsa	Female	>=50 & <=60		5.4	14	14.7	0.8	8.5	0.952381	0.6	70.8	0.8	0.7	69.7	0.1	0.03	25	1.2	8.4	2.2	4.4	0.3		2019-09-03	GAGC	AATTCAG	1057		413674	74.521		686574	76.138					28088	4276	6.78989	6.56876		29723
XSBF586	XSBF727	XSBF586	SBL088	6044	G221716001369.18	ME/CFSsa	Female	>=40 & <=49		5.6	13.8	38.7	3.1	6.8	0.356589	0.72	69.9	2.7	1	84.9	0.5	<0.03	7.7	0.36	8.7	3	3.9	0.22		2019-09-05	GAGG	AATTCAG	767		1619830	86.83		1637364	88.98					155573	2829	9.60428	54.9922		140875
XSBF587	XSBF728	XSBF587	SBL089	2004	G221712000688.51	ME/CFSsa	Female	>=30 & <=39		3	20.1	26.1	1.8	4.2	0.770115	0.54	69.8	2.6	0.46	71.7	0.8	0.03	9	0.4	5.4	3.4	3.5	0.2		2019-09-05	GCTA	AATTCAG	845		323342	79.309		677152	80.851					30596	2262	9.46243	13.5261		28644
XSBF588	XSBF729	XSBF588	SBL090	7027	G221714000794.49	MS control	Female	>=50 & <=60		5.4	14.8	30	1.5	2.9	0.493333	0.7	66.4	4.4	0.62	77	0.1	<0.03	12.8	0.36	6.1	3.2	4.2	0.12		2019-09-05	TCTC	AATTCAG	858		3028406	89.661		3661516	91.428					369273	5504	12.1936	67.0918		317886
XSBF589	XSBF730	XSBF589	SBL091	6067	G221716001017.43	ME/CFSsa	Female	>=30 & <=39		3	6	24.9	20	9.4	0.240964	0.18	40.4	3.1	0.28	61.4	1.4	<0.03	8.4	0.5	9.3	1.4	2.3	0.08		2019-09-09	TGAT	AATTCAG	333		8216630	95.286		10935330	95.882					777897	4861	9.46735	160.028		616022
XSBF590	XSBF731	XSBF590	SBL092	6073	G221717002017.19	ME/CFSsa	Female	>=18 & <=29		6.4	10.6	31	7.1	5.1	0.341935	0.7	63.2	3.2	0.84	74.3	0.3	0.09	43.3	0.78	8.2	3.6	5.4	0.55		2019-09-09	ATAC	CAAGTCAG	981		25411730	93.686		19207934	94.167					2435473	16653	9.58405	146.248		2031220
XSBF591	XSBF732	XSBF591	SBL093	3006	G221712000886.49	ME/CFSmm	Female	>=50 & <=60		5	7.5	28.9	3.1	5.6	0.259516	0.26	55.7	1.5	0.6	65.3	0.4	<0.03	4.6	0.4	4	1.5	3.2	0.09		2019-09-09	ACCT	CAAGTCAG	443		2148462	82.874		2721172	81.217					148772	4738	6.92458	31.3997		144739
XSBF592	XSBF733	XSBF592	SBL094	7028	G221714000893.49	MS control	Female	>=50 & <=60		4.6	8.7	36.8	6.5	7.1	0.236413	0.4	76.1	2.5	1	81.2	0.4	0.03	10	0.78	8.2	1.8	5.1	0.17		2019-09-10	ATGC	CAAGTCAG	568		4472984	85.666		4536368	84.774					322892	6910	7.21872	46.7282		317238
XSBF593	XSBF734	XSBF593	SBL095	9014	G221715003468.18	ME/CFSsa	Female	>=18 & <=29		5.2	16.6	29.4	3.2	9.6	0.564626	0.9	74.7	0.4	0.8	80.7	0.2	0.03	24.5	0.66	14.6	3.6	2.8	0.24		2019-09-10	CGAG	CAAGTCAG	900		250346	65.874		246156	65.604					15635	2896	6.24536	5.39883		16435
XSBF594	XSBF735	XSBF594	SBL097	3037	G221712001125.49	ME/CFSmm	Female	>=40 & <=49		3	17	35.1	9.7	8.5	0.48433	0.7	77.5	0.7	0.68	83.5	0.6	0.03	26.2	0.63	10.8	3.3	2.9	0.46		2019-09-12	GAGC	CAAGTCAG	1027		3758	65.035		148152	61.903					178	128	4.73656	1.39062		198
XSBF595	XSBF736	XSBF595	SBL098	6028	G221715003164.20	ME/CFSsa	Female	>=50 & <=60		6.6	17.7	32	2.8	6.9	0.553125	0.76	86.3	0.5	0.72	82.9	0	0.03	16	0.82	9.6	4.3	4.7	0.23		2019-09-12	GAGG	CAAGTCAG	1238		22200	79.766		89580	74.613					1568	1020	7.06306	1.53725		1541
XSBF596	XSBF737	XSBF596	SBL099	6065	G221715003898.20	ME/CFSsa	Female	>=40 & <=49		3.2	16	35.3	2	6.9	0.453258	0.5	78	1.1	0.58	73	1.8	0.03	6.8	0.78	6.4	2.1	4.5	0.05		2019-09-12	GCTA	CAAGTCAG	656		13938	82.967		300706	69.21					1416	245	10.1593	5.77959		1396
XSBF597	XSBF738	XSBF597	SBL100	8049	G221715001801.19	Healthy control	Female	>=50 & <=60		6	19.2	37.3	13.1	13.1	0.514745	0.9	86.1	5.3	0.8	77.9	1	0.03	63.6	0.6	13	4.4	5.7	0.38		2019-09-17	TCTC	CAAGTCAG	1440		86732	90.34		2527398	85.766					8740	929	10.077	9.40797		9299
XSBF598	XSBF739	XSBF598	SBL101	3048	G221713000157.49	ME/CFSmm	Female	>=50 & <=60		3.2	10.5	30.1	6.9	12.3	0.348837	0.36	66.8	5.1	0.45	80.5	0.1	<0.03	36.4	0.4	16.4	1.2	2.8	0.13		2019-09-17	TGAT	CAAGTCAG	369		189114	98.386		8682882	89.368					19436	2356	10.2774	8.24958		16361
XSBF599	XSBF740	XSBF599	SBL102	7066	G221714001462.49	MS control	Female	>=50 & <=60		5	19.2	22.6	2.4	7.5	0.849558	0.76	81.3	1.6	0.64	71.8	1.5	<0.03	18	0.6	10.6	4.2	4.7	0.05		2019-09-17	ATAC	CGCAG	1243		17513266	90.23		25505410	90.984					1467962	13148	8.382	111.649		1272078
XSBF600	XSBF741	XSBF600	SBL104	13043	G221715002390.19	Healthy control	Female	>=50 & <=60		6	16.3	17.4	5.3	3.7	0.936782	0.9	48.5	0.9	0.6	38.1	0.5	0.03	3.2	0.44	5.2	5	2	0.15		2019-09-18	ATGC	CGCAG	1559		3077842	80.218		3624524	83.09					234867	7486	7.6309	31.3742		234023
XSBF601	XSBF742	XSBF601	SBL105	3084	G221713000300.49	ME/CFSmm	Female	>=40 & <=49		1	2.4	9.4	-	-	0.255319	0.03	0.5	0.2	-	-	-	-	-	-	-	0.3	-	-		2019-09-18	CGAG	CGCAG	270		55816	63.863		16102	81.853					3723	977	6.67013	3.81064		3881
XSBF602	XSBF743	XSBF602	SBL106	7058	G221714001545.49	MS control	Female	>=50 & <=60		6	27.2	27.6	8.6	15.4	0.985507	0.9	89.9	4.9	0.6	80.5	2.1	0.03	33	0.8	18.4	5.1	2.4	0.12		2019-09-19	CTCG	CGCAG	2367		48530	53.179		65184	55.814					2397	1023	4.93921	2.34311		2533
XSBF603	XSBF744	XSBF603	SBL107	6046	G221715003519.19	ME/CFSsa	Female	>=30 & <=39		6.2	14.2	30.3	4.6	3.6	0.468647	0.66	79.1	0.8	0.8	86.6	0.5	0.03	22.5	0.9	4.2	2.4	3.3	0.19		2019-09-19	GAGC	CGCAG	791		552118	66.363		828262	69.039					33846	3155	6.13021	10.7277		35675
XSBF604	XSBF745	XSBF604	SBL108	6022	G221715002680.18	ME/CFSsa	Female	>=50 & <=60		3.4	14.9	26	2.6	5	0.573077	0.26	73.5	1.2	0.4	67.4	0.4	<0.03	17.8	0.48	8.5	1.2	1.2	0.17		2019-09-19	GAGG	CGCAG	434		4522802	79.423		7667114	81.89					338885	7540	7.49281	44.945		344550
XSBF605	XSBF746	XSBF605	SBL109	3060	G221713000438.49	ME/CFSmm	Female	>=50 & <=60		4.2	14.1	35.1	10.8	5.6	0.401709	0.4	81.8	3.7	0.5	86.2	0.6	0.03	17.8	0.8	4.1	1.9	1.7	0.09		2019-09-24	GCTA	CGCAG	562		657022	73.732		1047774	75.928					51199	3156	7.79259	16.2228		50773
XSBF606	XSBF747	XSBF606	SBL110	7071	G221714001771.49	MS control	Female	>=50 & <=60		3.4	13.8	43	4.5	6.4	0.32093	0.5	78.9	1.8	0.8	88.7	0.4	0.03	53.2	0.75	10..3	1.1	3.2	0.23		2019-09-24	TCTC	CGCAG	228		3779246	83.769		5119110	86.38					274386	4855	7.26034	56.5162		271160
XSBF607	XSBF748	XSBF607	SBL111	6049	G221715003590.18	ME/CFSsa	Female	>=50 & <=60		4.8	18.9	29.9	3	3.7	0.632107	0.9	80.1	6.9	0.82	88.2	1.4	0.03	40.1	0.48	6.1	3.2	3.4	0.25		2019-09-24	TGAT	CGCAG	960		5320332	93.206		8541050	93.922					489512	5964	9.20078	82.0778		413903
XSBF608	XSBF749	XSBF608	SBL112	6035	G221715002939.18	ME/CFSsa	Female	>=50 & <=60		4	11.7	23.8	4.8	10.4	0.491597	0.38	76.7	1.9	0.6	56.8	1.3	<0.03	7.5	1	8.4	1.6	2.6	0.08		2019-09-25	ATAC	TTCAG	611		13628548	94.745		14440912	95.082					1284802	6600	9.42728	194.667		982828
XSBF609	XSBF750	XSBF609	SBL113	5002	G221713002027.50	ME/CFSmm	Female	>=50 & <=60		4.2	12.3	35.1	7.3	6.6	0.350427	0.68	69.8	8.7	0.9	72.9	0.7	0.09	22.3	0.6	8.3	2.9	4.6	0.64		2019-09-25	ACCT	TTCAG	979		1448712	83.995		1682520	83.936					140797	2495	9.71877	56.4317		129880
XSBF610	XSBF751	XSBF610	SBL114	7086	G221714001943.49	MS control	Female	>=40 & <=49		3	12.9	25.6	5.3	6.3	0.503906	0.3	46.6	18.8	0.32	63.7	0.6	<0.03	4.8	0.15	9	1	1.2	0.01		2019-09-25	ATGC	TTCAG	327		6163926	85.667		7221600	86.416					625752	6645	10.1518	94.1688		555597
XSBF611	XSBF752	XSBF611	SBL115	6023	G221714003934.50	ME/CFSsa	Female	>=50 & <=60		4.2	14.9	33.1	11.6	7.8	0.450151	0.66	80.5	2.4	0.88	87	0.9	0.03	30.6	0.87	10.2	2.9	3.8	0.17		2019-09-26	CGAG	TTCAG	951		330810	68.968		384308	68.256					34581	3023	10.4534	11.4393		31949
XSBF612	XSBF753	XSBF612	SBL116	6057	G221716002110.08	ME/CFSsa	Female	>=30 & <=39		4	13.5	26.7	6.9	12.6	0.505618	0.36	75.4	0.9	0.42	67.6	1.1	<0.03	28.4	0.56	15.7	1.8	1.9	0.16		2019-09-26	CTCG	TTCAG	701		104140	63.639		106008	64.608					11290	1314	10.8412	8.59209		10742
XSBF613	XSBF754	XSBF613	SBL117	7031	G221716000760.18	MS control	Female	>=50 & <=60		5	11.7	24.7	7	6.4	0.473684	0.5	78.2	0.8	0.52	65.5	0.5	0.06	34.7	0.58	6.9	1.9	1.5	0.28		2019-09-26	GAGC	TTCAG	790		657476	75.135		792434	74.736					57252	2127	8.70785	26.9168		54172
XSBF614	XSBF755	XSBF614	SBL118	10041	G221716000497.18	MS control	Female	>=50 & <=60		4.8	15.9	46.3	5.5	12.7	0.343413	0.6	89.6	8.4	0.9	91.8	1	<0.03	10.8	0.5	14.7	3.7	5.3	0.05		2019-10-01	GAGG	TTCAG	1672		2122480	80.856		3154048	80.449					179812	2236	8.47179	80.4168		168990
XSBF615	XSBF756	XSBF615	SBL120	11022	G221717000431.18	MS control	Female	>=50 & <=60		5.8	12.6	40.5	2.9	6.9	0.311111	0.4	73.9	9.9	1	87.2	0.5	<0.03	8.6	0.6	8.8	3.9	4.6	0.04		2019-10-01	TCTC	TTCAG	1604		6422534	86.586		7333724	85.797					641791	5959	9.9928	107.701		560982
XSBF616	XSBF757	XSBF616	SBL121	1001	G221712000420.50	ME/CFSmm	Female	>=50 & <=60		3	23.4	25	10.8	10.6	0.936	0.7	84.7	2	0.32	79.3	0.6	<0.03	30.4	0.3	17.4	4.2	2.9	0.13		2019-10-02	TGAT	TTCAG	1489		11863120	92.486		13162200	92.159					1311915	6643	11.0588	197.488		1083309
XSBF617	XSBF758	XSBF617	SBL122	7021	G221714000486.49	MS control	Female	>=40 & <=49		4	18.2	38.4	6.6	5.2	0.473958	0.44	72	0.9	0.78	84.7	0.9	0.03	40	0.5	8.7	4.5	7	0.35		2019-10-02	ATAC	GGACAG	1943		11219986	85.624		15001310	81.89					1105727	11519	9.85498	95.9916		963318
XSBF618	XSBF759	XSBF618	SBL123	7108	G221714002390.49	ME/CFSmm	Female	>=50 & <=60		5.8	27.5	15.6	2.5	12	1.76282	0.64	87.8	1.4	0.66	61.3	9.3	0.03	7	0.9	14.7	8.1	4.3	0.43		2019-10-02	ACCT	GGACAG	3543		1580690	62.235		2270062	55.027					136070	3669	8.60827	37.0864		140264
XSBF619	XSBF760	XSBF619	SBL124	6059	G221716001388.18	ME/CFSsa	Female	>=40 & <=49		4.8	26.5	23.9	20.9	10.8	1.10879	0.56	83.6	0.5	0.03	5.9	6.7	-	-	-	-	3.5	0.5	n/a		2019-10-03	ATGC	GGACAG	1196		2663270	69.425		3622840	61.174					265327	5251	9.96245	50.5289		260945
XSBF620	XSBF761	XSBF620	SBL125	1026	G221712000593.49	ME/CFSmm	Female	>=40 & <=49		3.2	20	17.3	3.6	11.1	1.15607	0.32	72.9	1.1	0.38	66.1	0.7	<0.03	9.1	0.48	16.9	4	3.6	0.13		2019-10-03	CGAG	GGACAG	852		490948	33.494		673732	23.859					35233	3110	7.17652	11.3289		36166
XSBF621	XSBF762	XSBF621	SBL126	8005	G221714000714.50	ME/CFSmm	Female	>=40 & <=49		3	10.6	23.3	2.1	5.6	0.454936	0.12	37.7	2.9	0.22	42.6	1	<0.03	4.8	0.18	4.1	1	1.9	0.03		2019-10-03	CTCG	GGACAG	357		107818	50.326		159854	38.149					6234	1210	5.78197	5.15207		6562
XSBF622	XSBF763	XSBF622	SBL127	6034	G221715003387.19	ME/CFSsa	Female	>=30 & <=39		6	18.9	30.6	8.4	7.9	0.617647	1	78.2	3.5	1.1	85.7	1	0.03	23.6	1	10.6	3.4	3.9	0.42		2019-10-08	GAGC	GGACAG	831		270104	56.98		366904	48.281					21655	2122	8.01728	10.205		22088
XSBF623	XSBF764	XSBF623	SBL158	7106	G221714002161.50	MS control	Female	>=40 & <=49		4	12.6	33.1	3.1	14.6	0.380665	0.46	76	1.4	0.48	75.5	1	0.03	10.3	0.62	20.2	2.5	3.4	0.2		2019-11-06	GAGG	GGACAG	639		1812640	73.934		2629768	67.086					143560	3673	7.91994	39.0852		136931
XSBF624	XSBF765	XSBF624	SBL129	1030	G221712000730.49	ME/CFSmm	Female	>=40 & <=49		9	11.4	54.9	1.5	3.3	0.20765	0.8	79.9	7.2	1.4	91.2	0.4	0.12	18.1	3	5.7	3.5	7.7	0.74		2019-10-08	GCTA	GGACAG	964		546962	61.186		610720	52.589					45146	2712	8.25396	16.6468		45282
XSBF625	XSBF766	XSBF625	SBL130	8011	G221714000795.50	ME/CFSmm	Female	>=50 & <=60		3.8	15.7	36.5	11.2	2.9	0.430137	0.34	72.3	2	0.72	79.6	0.6	<0.03	20.3	0.74	3.3	1.7	3.9	0.1		2019-10-09	TCTC	GGACAG	425		2783068	77.218		5119112	70.129					262539	6146	9.43344	42.7171		249855
XSBF626	XSBF767	XSBF626	SBL131	8041	G221714002863.49	Healthy control	Female	>=50 & <=60		4.8	17.1	34.3	4.2	5.4	0.498542	0.54	76.2	3.9	1	83.8	0.9	0.03	24.8	0.82	9	1.9	4.9	0.2		2019-10-09	TGAT	GGACAG	459		4258652	84.673		7376648	81.265					437610	5404	10.2758	80.9789		382715
XSBF627	XSBF768	XSBF627	SBL142	8018	G221714001472.49	ME/CFSmm	Female	>=40 & <=49		5.8	15.6	33.3	21.6	10.5	0.468468	0.8	79.1	2	0.8	79.5	0.3	0.12	83.6	0.66	15.7	2.7	5.6	0.8		2019-10-17	ATAC	GATTCAG	777		16969584	87.021		10784718	86.478					1539088	19091	9.06969	80.6185		1291450
XSBF628	XSBF769	XSBF628	SBL143	10018	G221716000368.18	Healthy control	Female	>=50 & <=60		4.4	15	35.6	4.4	10.1	0.421348	0.7	80.2	1.9	0.8	84.9	1.8	0.03	22.1	1	12.1	2.1	4.7	0.3		2019-10-17	ACCT	GATTCAG	535		2698784	60.733		1554940	61.058					195487	8776	7.24352	22.2752		202025
XSBF629	XSBF770	XSBF629	SBL152	6038	G221715002984.19	ME/CFSsa	Female	>=30 & <=39		5.6	13.5	23.9	11.8	10.7	0.564854	0.6	73.3	2.5	0.54	57.5	1.5	0.03	20.3	0.66	7.1	2.9	3.4	0.4		2019-10-24	ATGC	GATTCAG	1185		3881100	66.005		3049284	60.854					285997	11026	7.36897	25.9384		287666
XSBF630	XSBF771	XSBF630	SBL145	3050	G221713000349.50	ME/CFSmm	Female	>=50 & <=60		5	14.6	34	11.9	14.9	0.429412	0.4	73	1.7	0.6	77.3	3.4	<0.03	17.2	0.5	12.2	1.2	2.4	0.2		2019-10-21	CGAG	GATTCAG	208		1522732	39.652		193482	53.389					92861	20370	6.09832	4.55871		99905
XSBF631	XSBF772	XSBF631	SBL146	7085	G221714001562.49	ME/CFSmm	Female	>=50 & <=60		10	8.9	7.2	0.5	76.3	1.23611	1	81.9	2.2	0.9	77.8	4.5	<0.03	3.1	4.8	83.8	3.1	3.1	0.1		2019-10-21	CTCG	GATTCAG	642		95106	43.703		88568	45.129					5448	1999	5.72835	2.72536		5674
XSBF632	XSBF773	XSBF632	SBL157	7016	G221714000370.49	MS control	Female	>=50 & <=60		1.6	21.2	29.1	7.6	10.3	0.728522	0.36	78.7	1.8	0.3	62.6	3.2	<0.03	15.1	0.16	12.2	2.5	0.7	0.05		2019-11-06	GAGC	GATTCAG	699		19876	40.411		227640	57.336					1438	237	7.23486	6.06751		1511
XSBF633	XSBF774	XSBF633	SBL139	12012	G221716000159.18	MS control	Female	>=50 & <=60		5.8	27.3	48.9	6.1	16.2	0.558282	0.6	69.9	10.9	0.9	79.8	2	0.03	6.1	1	8.9	2.8	5.8	0.2		2019-10-15	GCTA	GATTCAG	997		25020	40.6		828508	58.326					2586	313	10.3357	8.26198		2666
XSBF634	XSBF775	XSBF634	SBL140	7129	G221715001857.19	Healthy control	Female	>=40 & <=49		6.2	24.7	31.2	5.5	9.2	0.791667	0.92	68.4	5.3	0.8	63.7	3.2	0.03	3.2	0.84	8.7	5.9	4.1	0.3		2019-10-15	TCTC	GATTCAG	1432		430466	64.751		2843446	72.212					50012	1549	11.6181	32.2866		50497
XSBF635	XSBF776	XSBF635	SBL141	3079	G221713000159.51	Healthy control	Female	>=40 & <=49		4.4	11.8	32	1.9	7.6	0.36875	0.4	27.1	4.3	0.65	38.5	2	<0.03	1.5	0.68	5.7	3.1	5.1	0.2		2019-10-15	TGAT	GATTCAG	789		2163518	85.014		20316042	78.576					300025	4153	13.8675	72.243		278435
XSBF636	XSBF777	XSBF636	SBL132	13001	G221715001101.49	Healthy control	Female	>=40 & <=49		3	16.8	29.2	8.3	5	0.575342	0.46	77.6	2.4	0.58	73.3	1.2	<0.03	3.5	0.18	9	2	2.6	0.05		2019-10-09	ATAC	ACGGTCAG	474		7287388	85.663		88800	97.631					578141	7911	7.93345	73.0806		506689
XSBF637	XSBF778	XSBF637	SBL153	13052	G221716000699.18	Healthy control	Female	>=40 & <=49		6	22.9	34.1	3	7.3	0.671554	0.56	86.2	1.8	0.9	81.2	0.5	<0.03	7.4	0.48	11.7	3.1	4.6	0.1		2019-10-24	ACCT	ACGGTCAG	1366		1545390	58.394		1514	69.353					103580	4960	6.70252	20.8831		110759
XSBF638	XSBF779	XSBF638	SBL160	11019	G221717000510.18	MS control	Female	>=50 & <=60		4.4	16.5	27.6	24.2	11.1	0.597826	0.38	6.2	0	0.45	81.7	1.4	<0.03	12.4	0.42	10.8	2.4	2.5	0.03		2019-11-07	ATGC	ACGGTCAG	1018		1546280	70.978		3230	82.663					86444	3721	5.59045	23.2314		88302
XSBF639	XSBF780	XSBF639	SBL151	12011	G221715003591.20	MS control	Female	>=40 & <=49		3.1	12.1	42.7	11.1	9.7	0.283372	0.4	70.5	3	0.64	80.2	0.4	<0.03	25.5	0.42	11.8	2.4	4.3	0.1		2019-10-24	CGAG	ACGGTCAG	918		1202918	35.739		912	68.202					62874	17974	5.22679	3.49805		68581
XSBF640	XSBF781	XSBF640	SBL156	7140	G221716002454.18	Healthy control	Female	>=50 & <=60		3.4	22.5	49.3	9.4	9.3	0.456389	0.7	87	6.1	0.8	90.2	1.4	0.03	23.6	0.7	8.1	3.1	3.5	0.2		2019-11-06	CTCG	ACGGTCAG	985		46772	36.257		28	50					2549	928	5.44984	2.74677		2639
XSBF783	XSBF783	Not Done	SBL154	7100	G221714002019.50	ME/CFSmm	Female	>=50 & <=60		5.2	41	37.9	6.8	8.3	1.08179	0.98	94.7	3.8	0.56	85.2	4.5	<0.03	36.9	0.48	9.7	7.3	4.1	0.2		2019-11-04	TGAT	[CG,TT,GGA,GATT,ACGGT]CAG	2194								1094042
XSBF784	XSBF784	Not Done	SBL103	10046	G221717001232.18	ME/CFSmm	Female	>=40 & <=49		4.4	7.9	31.5	7.1	6	0.250794	0.6	27.4	0.3	1	62.7	0.8	<0.03	1.9	0.8	6	2.9	7.5	0.09		2019-09-18	CTCG	[AC,GT,AGT,TAGT,CGAGT]CAG	818								8267990
XSBF785	XSBF785	Not Done	SBL144	10022	G221715002412.05	Healthy control	Female	>=30 & <=39		4.2	10.5	26.1	2.1	14	0.402299	0.4	79.6	2	0.6	81.5	0.6	<0.03	24.8	0.3	15.3	1.3	2.9	0.1		2019-10-17	ACCT	[AC,GT,AGT,TAGT,CGAGT]CAG	278								7177338
XSBF786	XSBF786	Not Done	SBL155	8048	G221714003949.49	ME/CFSmm	Female	>=40 & <=49		3.2	17.3	36.6	14.2	11.7	0.472678	0.4	62.2	3.1	0.3	77.4	2.5	<0.03	13.5	0.06	8.9	3	2.6	0.04		2019-11-04	GCTA	[CG,TT,GGA,GATT,ACGGT]CAG	740								8774038
XSBF787	XSBF787	Not Done	SBL096	8023	G221715001380.18	Healthy control	Female	>=40 & <=49		3.4	25.5	21.4	3.4	7.1	1.19159	0.7	85.8	1	0.45	70.8	2.1	0.03	22	0.63	10.8	1.8	1.7	0.22		2019-09-10	GAGG	[GC,TG,ATG,AATT,CAAGT]CAG	542								2285926
XSBF788	XSBF788	Not Done	SBL137	3067	G221713000033.50	Healthy control	Female	>=50 & <=60		3.9	12.1	28.9	3.1	10.1	0.418685	0.4	68	1.2	0.8	79.1	1.1	<0.03	9.6	0.72	7.9	1.5	3.7	0.2		2019-10-14	GAGC	[GC,TG,ATG,AATT,CAAGT]CAG	457								4688734
XSBF789	XSBF789	Not Done	SBL128	12004	G221715000799.49	MS control	Female	>=40 & <=49		3.2	9.5	53.6	8.7	9	0.177239	0.2	36.2	1.8	0.22	30.9	2.1	<0.03	1.8	0.06	3.5	0.7	0.8	0.01		2019-10-08	GAGG	[CG,TT,GGA,GATT,ACGGT]CAG	184								4258834
XSBF790	XSBF790	Not Done	SBL149	3001	G221713000471.50	Healthy control	Female	>=50 & <=60		2.6	12.9	31.2	5.9	9.2	0.413462	0.54	70.6	2	0.58	63.6	2.4	<0.03	6.6	0.2	5.8	1.1	1.9	0.02		2019-10-22	ATGC	[AC,GT,AGT,TAGT,CGAGT]CAG	219								13507172
XSBF791	XSBF791	Not Done	SBL150	7061	G221714001772.49	MS control	Female	>=50 & <=60		3.6	10.4	36.3	1.7	8.5	0.286501	0.22	81.9	0.9	0.58	81.8	1	<0.03	15.6	0.22	9	1.1	4	0.1		2019-10-22	GAGC	[CG,TT,GGA,GATT,ACGGT]CAG	215								2366386
XSBF792	XSBF792	Not Done	SBL148	6029	G221715002833.20	ME/CFSsa	Female	>=30 & <=39		3.4	24	27.5	9.6	9.8	0.872727	0.5	77.5	1.4	0.8	79.8	1.4	<0.03	36.4	0.42	10.7	3.4	4.2	0.1		2019-10-22	TGAT	[GC,TG,ATG,AATT,CAAGT]CAG	772								6647270
XSBF793	XSBF793	Not Done	SBL147	7116	G221714003339.49	ME/CFSmm	Female	>=50 & <=60		4.8	13.6	30.5	6	2.8	0.445902	0.8	76.9	5.5	0.94	81	0.7	0.12	51.4	1.2	2.7	2.5	5.6	1.1		2019-10-21	GCTA	[GC,TG,ATG,AATT,CAAGT]CAG	663								46078
XSBF794	XSBF794	Not Done	SBL138	6042	G221715003200.19	ME/CFSsa	Female	>=18 & <=29		4.8	18.4	36.6	3.5	7.9	0.502732	0.62	74.4	4.2	0.55	78.2	0.5	<0.03	11.9	0.42	14.2	2.1	3.6	0.2		2019-10-14	TCTC	[GC,TG,ATG,AATT,CAAGT]CAG	714								37877198
XSBF795	XSBF795	Not Done	SBL119	6021	G221715000237.50	ME/CFSmm	Female	>=50 & <=60		3	8.3	32.6	5.8	5	0.254601	0.3	55.1	12.2	0.36	70.3	1.3	<0.03	18.7	0.48	7.2	1	2.6	0.04		2019-10-01	ATAC	[AC,GT,AGT,TAGT,CGAGT]CAG	410								3629276
XSBF796	XSBF796	Not Done	SBL038	7075	G221714002021.49	MS control	Female	>=50 & <=60		5.2	9.9	25.6	1.3	6.8	0.386719	0.6	41.8	1.6	0.6	52	0	<0.03	0	0.54	8.2	3.2	7.5	0.03		2019-07-04	CGAG	[AC,GT,AGT,TAGT,CGAGT]CAG	800								4675162
								Total																											522395684			717912462			105295444			51104033	640256				43959212
								Average		4.7775	15.3269	31.0975	6.44209	9.1536	0.529582	0.555472	69.7232	3.07813	0.675443	73.7288	1.4471	0.0528205	22.5081	0.698468	11.039	3.1956	4.21538	0.189936							3.7314e+06			5.12795e+06			7.5211e+06			365029	4573.26				313994
								stdev		1.53713														0.929977		1.66065	2.04638	0.178137							5.31786e+06			6.79143e+06			9.41932e+06			544999	3922.66				444484
[truncated: 34 more columns]

## Sheet: CD4 Cell Sorts and DNA Yields
																																			XLBF948					Total	Catenated	Catenated		Total	Catenated	Catenated
										Input					Post Selection										Extracted DNA µg										Coding Junctions	Coding	Coding	Coding		Coding Junctions	Coding	Coding		Coding Junctions	Coding	Coding
										PBMC %					CD8			CD4			gd		Neg										Illumina Flowcell XLBF948		250bp SE VDJGo Pipe	250bp SE	250bp SE	250bp SE		250bp SE VDJGo Pipe	PEAR Assembly	PEAR Assembly		250bp SE VDJGo Pipe	PEAR Assembly	PEAR Assembly
SBL Library ID (flowcell XLBF948)	SBL Sample ID	Subbank UIN	ISBT Aliquot ID	catrecruit	sex	agegroup	Analysis pass or fail + reason		PBMC x10^6	CD8	CD4	gd	CD19	8:4 ratio	x106	Purity	CD4 %	x106	Purity	CD8 %	x106	Purity	x106	CD19%	CD8	CD4	gd		UMI Barcode	Lib Barcode	Yield DNA post size select (ng, 50ul)		Demuxed reads @ q10		Total VJ Rx fragments	Unique UMI VJ Rx	VJ Rx reads as % Library reads	VJ Rx UMI Duplicate fold rate		Alpha	Beta	Gamma		Alpha	Beta	Gamma
Not Done	SBL002	7004	G221714000395.49	MS control	Female	>=50 & <=60	fail (UMI barcode ligation fail)		5.2	12.8	43.3	6.2		0.295612	0.38	74.7	5.8	0.76	50.9	0.3	<0.03	16.7			4.5	6.5	0.1		-	-	350		-		N/A	N/A	N/A	N/A		N/A	N/A	N/A		N/A	N/A	N/A
Not Done	SBL018	6013	G221714001109.51	ME/CFSsa	Female	>=50 & <=60	fail (low DNA yield at extraction)		8	18.3	28.3	7.7		0.646643	0.8	82.3		0.48	87.5		0.03	25.2			3.6	4.1	0.16		-	-	16		-		N/A	N/A	N/A	N/A		N/A	N/A	N/A		N/A	N/A	N/A
Not Done	SBL022	7054	G221714001352.50	Healthy control	Female	>=40 & <=49	fail (UMI barcode ligation fail)		1.6	18.9	23.6	11.9		0.800847	0.14	64.2		0.12	59.8		<0.03	9.5			1.4	0.8	0.02		-	-	108		-		N/A	N/A	N/A	N/A		N/A	N/A	N/A		N/A	N/A	N/A
Not Done	SBL065	1052	G221713000298.49	ME/CFSmm	Female	>=50 & <=60	fail (low DNA yield at extraction)		1	4.6	13.8	-	-	0.333333	-	-	-	-	-	-	-	-	-	-	-	-	-		-	-	0		-		N/A	N/A	N/A	N/A		N/A	N/A	N/A		N/A	N/A	N/A
Not Done	SBL068	6026	G221715002586.19	ME/CFSsa	Female	>=18 & <=29	fail (low DNA yield at extraction)		3.2	21.9	24.9	12.2	7.9	0.879518	0.5	75.9	0.9	0.3	65	3.6	<0.03	14.6	0.24	12	3	0.9	0.04		-	-	48		-		N/A	N/A	N/A	N/A		N/A	N/A	N/A		N/A	N/A	N/A
Not Done	SBL069	3094	G221713000437.50	Healthy control	Female	>=50 & <=60	fail (low DNA yield at extraction)		2.8	7.4	22.6	3.8	6.6	0.327434	0.18	53.7	0	0.18	54.9	2.2	<0.03	4.4	0.48	4.7	0.9	0.8	0.02		-	-	73		-		N/A	N/A	N/A	N/A		N/A	N/A	N/A		N/A	N/A	N/A
Not Done	SBL070	7056	G221714001664.51	ME/CFSmm	Female	>=40 & <=49	fail (UMI barcode ligation fail)		4.4	25	29.4	4.4	6.2	0.85034	0.7	82.9	1.3	0.65	69.1	3.9	0.03	31.4	0.36	11.2	2.6	3.1	0.24		-	-	333		-		N/A	N/A	N/A	N/A		N/A	N/A	N/A		N/A	N/A	N/A
Not Done	SBL105	3084	G221713000300.49	ME/CFSmm	Female	>=40 & <=49	fail (low DNA yield at extraction)		1	2.4	9.4	-	-	0.255319	0.03	0.5	0.2	-	-	-	-	-	-	-	0.3	-	-		-	-	0		-		N/A	N/A	N/A	N/A		N/A	N/A	N/A		N/A	N/A	N/A
Not Done	SBL124	6059	G221716001388.18	ME/CFSsa	Female	>=40 & <=49	fail (low DNA yield at extraction)		4.8	26.5	23.9	20.9	10.8	1.10879	0.56	83.6	0.5	0.03	5.9	6.7	-	-	-	-	3.5	0.5	n/a		-	-	27		-		N/A	N/A	N/A	N/A		N/A	N/A	N/A		N/A	N/A	N/A
Not Done	SBL152	6038	G221715002984.19	ME/CFSsa	Female	>=30 & <=39	fail (too few barcodes to include)		5.6	13.5	23.9	11.8	10.7	0.564854	0.6	73.3	2.5	0.54	57.5	1.5	0.03	20.3	0.66	7.1	2.9	3.4	0.4		-	-	417		-		N/A	N/A	N/A	N/A		N/A	N/A	N/A		N/A	N/A	N/A
XSBF798	SBL001	1002	G221712000343.49	ME/CFSmm	Female	>=50 & <=60	pass		5.1	14.7	28.9	12.4		0.508651	0.33	74.7	2.9	0.42	79.2	0.7	0.06	66.1			2.9	4.93	0.54		ATAC	AC	216		2843068		293317	1597	10.3169	183.668		785	384	428		0.491547	0.240451	0.268003
XSBF799	SBL153	13052	G221716000699.18	Healthy control	Female	>=40 & <=49	pass		6	22.9	34.1	3	7.3	0.671554	0.56	86.2	1.8	0.9	81.2	0.5	<0.03	7.4	0.48	11.7	3.1	4.6	0.1		ACCT	AC	793		4422456		450072	3122	10.177	144.161		1311	772	1039		0.419923	0.247277	0.332799
XSBF800	SBL003	7070	G221714002162.49	MS control	Female	>=50 & <=60	pass		4.2	14.8	36.3	13.6		0.407713	0.28	58	2.7	0.26	57.8	4	<0.03	3.8			1.8	1.2	0.01		ATGC	AC	87		4432412		476027	3031	10.7397	157.053		1503	783	745		0.495876	0.258331	0.245793
XSBF801	SBL004	13008	G221715000511.49	Healthy control	Female	>=50 & <=60	pass		6	26.3	35.3	12.2		0.745042	0.62	85	4.7	0.48	91	0.6	<0.03	25.4			2.9	4.2	0.05		CGAG	AC	322		3077788		403287	4638	13.1031	86.9528		2294	928	1416		0.49461	0.200086	0.305304
XSBF802	SBL005	1009	G221712000423.49	ME/CFSmm	Female	>=40 & <=49	pass		4.2	15.6	26.8	7.3		0.58209	0.48	76.6	4.5	0.5	70.7	0.4	<0.03	25			2.3	4.3	0.09		CTCG	AC	236		3516806		391399	4693	11.1294	83.4006		2159	1083	1451		0.460047	0.230769	0.309184
XSBF803	SBL006	7045	G221714000553.49	MS control	Female	>=50 & <=60	pass		6.2	11.9	53.2	5.5		0.223684	0.38	79.6	3.8	1	87.1	0.3	0.03	28.9			2.6	7.7	0.13		GAGC	AC	483		7430562		822378	6206	11.0675	132.513		2759	1493	1954		0.44457	0.240574	0.314857
XSBF804	SBL007	13013	G221714002406.51	Healthy control	Female	>=50 & <=60	pass		5.2	16.4	36.5	12.6		0.449315	0.4	64.6	6.4	0.48	80.9	0.2	<0.03	17.3			1.9	3.3	0.05		GAGG	AC	354		4714964		570978	3937	12.1099	145.029		1706	1016	1215		0.433325	0.258065	0.308611
XSBF805	SBL008	7113	G221715000584.49	Healthy control	Female	>=40 & <=49	pass		2.8	13.5	37.1	10.9		0.363881	0.38	74.1	2.2	0.44	88.7	0.3	<0.03	30.9			2.2	4.5	0.03		GCTA	AC	721		5203904		340337	1623	6.54003	209.696		783	498	342		0.48244	0.306839	0.210721
XSBF806	SBL009	2013	G221712000608.51	Healthy control	Female	>=40 & <=49	pass		3.2	18.2	30.3	3.9		0.60066	0.3	70.9	4.9	0.38	81.2	1	<0.03	12.7			1.3	2.4	0.04		TCTC	AC	378		3084586		188668	860	6.11648	219.381		449	216	195		0.522093	0.251163	0.226744
XSBF807	SBL010	8007	G221714000739.49	ME/CFSmm	Female	>=50 & <=60	pass		5.8	4.8	44.9	2.7		0.106904	0.34	57.9	12.7	1	89.4	0	0.06	15.4			1.9	6.8	0.07		TGAT	AC	1051		10342720		1240800	6503	11.9968	190.804		2908	1539	2056		0.447178	0.23666	0.316162
XSBF808	SBL011	7072	G221714002550.49	MS control	Female	>=40 & <=49	pass		6	8.19	20.1	3.5		0.407463	0.52	55.8	3.5	0.48	66.3	0.3	0.06	16.4			3.1	4.5	0.06		ATAC	GT	327		4576636		224367	820	4.90244	273.618		340	185	295		0.414634	0.22561	0.359756
XSBF809	SBL012	12003	G221715000800.49	MS control	Female	>=50 & <=60	pass		5.8	13.5	42.6	6.7		0.316901	0.33	69.1	5.1	0.36	58.2	11.2	<0.03	66.2			1.7	2.8	0.03		ACCT	GT	440		6410362		834673	3147	13.0207	265.228		1399	695	1053		0.44455	0.220845	0.334604
XSBF810	SBL013	1039	G221712000837.49	ME/CFSmm	Female	>=50 & <=60	pass		4.6	21.5	30.5	2.9		0.704918	0.8	85.69	1.3	0.64	77.7	1	0.06	48.11			6.7	4.2	0.19		ATGC	GT	643		11344896		1238422	5576	10.9161	222.099		2335	1304	1937		0.418759	0.233859	0.347382
XSBF811	SBL014	6003	G221714000869.50	ME/CFSsa	Female	>=50 & <=60	pass		4.8	20.6	38.8	19.65		0.530928	0.54	81.7		0.69	90		0.06	66.7			2	5.9	0.22		CGAG	GT	587		4876652		613643	4785	12.5833	128.243		1976	1019	1790		0.412957	0.212957	0.374086
XSBF812	SBL015	8030	G221714002966.50	Healthy control	Female	>=40 & <=49	pass		7.4	21.3	32.6	10.9		0.653374	1.2	92.2		0.9	80.4		0.03	43.3			6.3	8.1	0.13		CTCG	GT	842		3625712		332062	3652	9.15853	90.9261		1468	888	1296		0.401972	0.243154	0.354874
XSBF813	SBL016	13006	G221715000951.49	Healthy control	Female	>=40 & <=49	pass		5.6	17.9	19.6	26		0.913265	0.69	81.9		0.76	76.5		0.06	41.46			4	5.6	0.18		GAGC	GT	563		6144594		700031	4451	11.3926	157.275		2171	951	1329		0.487756	0.21366	0.298585
XSBF814	SBL017	3013	G221712000941.50	Healthy control	Female	>=50 & <=60	pass		5.2	15	45.7	10		0.328228	0.62	66.3		0.63	83		<0.03	16.1			2.7	4	0.05		GAGG	GT	407		10775390		1123061	4148	10.4225	270.748		1623	989	1536		0.391273	0.238428	0.370299
XSBF815	SBL154	7100	G221714002019.50	ME/CFSmm	Female	>=50 & <=60	pass		5.2	41	37.9	6.8	8.3	1.08179	0.98	94.7	3.8	0.56	85.2	4.5	<0.03	36.9	0.48	9.7	7.3	4.1	0.2		GCTA	GT	347		8977814		1134504	5908	12.6368	192.028		2208	1498	2202		0.373731	0.253555	0.372715
XSBF816	SBL019	7133	G221715003574.19	Healthy control	Female	>=50 & <=60	pass		6.6	14.9	32.6	4.6		0.457055	0.55	71.5		0.8	82.1		0.06	37.1			3.5	7.2	0.18		TCTC	GT	905		4101428		82183	292	2.00377	281.449		140	74	78		0.479452	0.253425	0.267123
XSBF817	SBL020	13033	G221715001568.20	Healthy control	Female	>=40 & <=49	pass		6	21.7	33.3	3.4		0.651652	0.58	90.2		0.78	33.3		0.03	31.8			6.3	7.1	0.1		TGAT	GT	627		10842680		1188436	4829	10.9607	246.104		2044	1185	1600		0.423276	0.245392	0.331332
XSBF818	SBL021	3069	G221713000034.51	Healthy control	Female	>=40 & <=49	pass		6	12.9	23.1	2.7		0.558442	0.42	79.8		0.84	71		<0.03	14.3			2.8	5.8	0.04		ATAC	AGT	819		9076064		640034	2153	7.05189	297.275		899	518	736		0.417557	0.240595	0.341849
XSBF819	SBL156	7140	G221716002454.18	Healthy control	Female	>=50 & <=60	pass		3.4	22.5	49.3	9.4	9.3	0.456389	0.7	87	6.1	0.8	90.2	1.4	0.03	23.6	0.7	8.1	3.1	3.5	0.2		ACCT	AGT	315		9985382		1197018	6932	11.9877	172.68		3050	1564	2318		0.439988	0.22562	0.334391
XSBF820	SBL023	7034	G221716000267.18	MS control	Female	>=40 & <=49	pass		5	9.8	30.3	4.6		0.323432	0.62	73.3		0.8	90.7		<0.03	11.7			3.5	3.2	0.06		ATGC	AGT	448		11128552		1450960	7306	13.0382	198.598		3246	1617	2443		0.444292	0.221325	0.334383
XSBF821	SBL024	13034	G221715001932.18	Healthy control	Female	>=50 & <=60	pass		6.4	21.3	34	2.3		0.626471	0.8	87.1		1	91		0.06	76			7.2	5.8	0.63		CGAG	AGT	901		6595402		791502	7051	12.0008	112.254		2777	1616	2658		0.393845	0.229187	0.376968
XSBF822	SBL025	3082	G221713000276.49	ME/CFSmm	Female	>=40 & <=49	pass		2	20	36.7	2.2		0.544959	0.34	82.4		0.45	89.4		0.03	28.3			2.4	3.2	0.04		CTCG	AGT	387		3918176		432006	3922	11.0257	110.149		1727	843	1352		0.440337	0.214941	0.344722
XSBF823	SBL026	7065	G221714001473.51	Healthy control	Female	>=50 & <=60	pass		5.6	21	38.9	5.2		0.539846	1	87.9		1.05	87.2		<0.03	60.6			5	6	0.11		GAGC	AGT	644		7944180		815734	5217	10.2683	156.361		2133	1179	1905		0.408856	0.225992	0.365152
XSBF824	SBL027	8046	G221714003219.49	ME/CFSmm	Female	>=40 & <=49	pass		9.6	11	31.5	7.2		0.349206	0.83	90.1		1.1	90.3		0.09	54			7	9	0.4		GAGG	AGT	847		8606156		863978	4080	10.0391	211.759		1634	1024	1422		0.40049	0.25098	0.348529
XSBF825	SBL028	7132	G221715002563.19	Healthy control	Female	>=50 & <=60	pass		4	11.8	37.7	4.7		0.312997	0.58	77.7		1.2	82		0.03	21.4			3.7	10.5	0.06		GCTA	AGT	391		4911032		68858	535	1.40211	128.707		249	158	128		0.465421	0.295327	0.239252
XSBF826	SBL029	3059	G221713000406.51	Healthy control	Female	>=50 & <=60	pass		4.2	1.8	11.8	6.2		0.152542	0.38	9.7		0.4	50.55		<0.03	20.1			5.2	4.7	0.14		TCTC	AGT	279		2665402		64445	384	2.41783	167.826		182	88	114		0.473958	0.229167	0.296875
XSBF827	SBL030	7081	G221714001642.49	MS control	Female	>=40 & <=49	pass		4	16.7	34.8	4.5		0.479885	0.5	86.2		0.7	85		0.03	50.6			6.3	10	0.32		TGAT	AGT	1020		12901714		1265154	7640	9.80609	165.596		3307	1746	2587		0.432853	0.228534	0.338613
XSBF828	SBL031	10007	G221714003390.50	ME/CFSmm	Female	>=40 & <=49	pass		3.2	11.7	33.5	13.7		0.349254	0.36	68		0.83	84.3		0.03	67.9			2.9	5.6	0.5		ATAC	TAGT	614		4245240		288065	1441	6.7856	199.906		669	335	437		0.464261	0.232477	0.303262
XSBF829	SBL032	7041	G221715002862.18	MS control	Female	>=50 & <=60	pass		4.6	9.9	40.8	5.5		0.242647	0.3	80.9		0.73	84.8		<0.03	42			2.7	6.3	0.14		ACCT	TAGT	829		5231726		763494	6228	14.5935	122.591		2699	1550	1979		0.433365	0.248876	0.317759
XSBF830	SBL033	3097	G221713000567.51	Healthy control	Female	>=40 & <=49	pass		2.2	12.11	14.8	4.5		0.818243	0.22	43.7		0.16	43		<0.03	9.3			0.8	1	0.01		ATGC	TAGT	89		6628708		774833	4063	11.6891	190.705		1875	981	1207		0.461482	0.241447	0.297071
XSBF831	SBL034	7076	G221714001929.49	ME/CFSmm	Female	>=50 & <=60	pass		5.8	19	33.7	5.9	8.5	0.563798	0.96	78.1	1.4	0.84	79.9	0.3	0.9	57.3	0.36	13.7	6.3	6	0.43		CGAG	TAGT	858		4702318		546399	5598	11.6198	97.6061		2471	1321	1806		0.441408	0.235977	0.322615
XSBF832	SBL035	6018	G221714003703.49	ME/CFSsa	Female	>=50 & <=60	pass		6.6	14.2	31.8	2.9	9.9	0.446541	0.8	75.4	3.8	1.2	78.4	0.4	0.03	9.5	0.84	13.6	6.8	6.6	0.16		CTCG	TAGT	967		2816800		298214	4271	10.587	69.823		1860	913	1498		0.435495	0.213767	0.350738
XSBF833	SBL036	6033	G221715003058.20	ME/CFSsa	Female	>=50 & <=60	pass		5.6	9.2	18.8	4.5	4.6	0.489362	0.5	70.9	0.6	0.82	78.1	0.4	0.03	55.3	0.81	5.3	3.8	4.5	0.41		GAGC	TAGT	570		7681258		741091	6091	9.64804	121.67		3115	1170	1806		0.51141	0.192087	0.296503
XSBF834	SBL037	6014	G221716000703.18	ME/CFSsa	Female	>=50 & <=60	pass		5.6	4.8	11.4	2.4	6.6	0.421053	0.85	21.2	4.7	0.7	35.5	0	0.03	8.7	1.4	6.4	6.1	4.7	0.17		GAGG	TAGT	349		9033784		706194	3512	7.81726	201.08		1425	825	1262		0.405752	0.234909	0.359339
XSBF835	SBL038	7075	G221714002021.49	MS control	Female	>=50 & <=60	pass		5.2	9.9	25.6	1.3	6.8	0.386719	0.6	41.8	1.6	0.6	52	0	<0.03	0	0.54	8.2	3.2	7.5	0.03		GCTA	TAGT	736		3947966		59558	459	1.50857	129.756		217	132	110		0.472767	0.287582	0.239651
XSBF836	SBL039	10023	G221714004019.51	Healthy control	Female	>=50 & <=60	pass		6.8	17.2	22	2.3	12.9	0.781818	0.69	50	0.4	0.8	56	0.9	0.03	4.7	0.72	18.4	6	1.6	0.31		TCTC	TAGT	114		1924626		157913	647	8.20487	244.07		292	177	178		0.451314	0.27357	0.275116
XSBF837	SBL040	7105	G221716003737.18	MS control	Female	>=50 & <=60	pass		7	17.3	44.1	2.1	14.5	0.39229	0.9	80.9	3.4	1.02	90.4	0.2	<0.03	3.6	0.6	28	5.6	8.9	0.15		TGAT	TAGT	146		10638254		907654	3218	8.53198	282.055		1277	865	1076		0.39683	0.2688	0.334369
XSBF838	SBL041	1008	G221712000401.50	ME/CFSmm	Female	>=50 & <=60	pass		4	9.1	25.7	6.9	11	0.354086	0.34	54.3	2.3	0.6	64	8.2	<0.03	7.1	0.4	18	2.5	6.7	0.05		ATAC	CGAGT	369		6037826		672220	6414	11.1335	104.805		2926	1452	2036		0.45619	0.22638	0.317431
XSBF839	SBL042	7017	G221714000467.49	MS control	Female	>=50 & <=60	pass		5.2	13.6	24.3	2.2	6.4	0.559671	0.4	57.4	2.2	0.58	68.2	0.2	<0.03	0.8	0.48	8.3	3.2	2.2	0.05		ACCT	CGAGT	1290		1639336		85341	2827	5.20583	30.1878		1306	687	834		0.461974	0.243014	0.295012
XSBF840	SBL043	7114	G221714002261.49	ME/CFSmm	Female	>=40 & <=49	pass		5.6	23.3	32	17.6	5.3	0.728125	0.86	83.7	3.2	0.8	75.1	1.8	0.03	53	0.62	7.4	4.7	7	0.24		ATGC	CGAGT	952		3616904		246270	7665	6.80886	32.1292		3509	1850	2306		0.457795	0.241357	0.300848
XSBF841	SBL044	13010	G221715000512.49	Healthy control	Female	>=40 & <=49	pass		5.2	10.2	27.2	15.8	9.7	0.375	0.58	83.2	2.4	0.6	84.6	0.2	<0.03	20.4	0.52	14.6	5.5	6.6	0.11		CGAG	CGAGT	353		476662		15011	1085	3.14919	13.835		529	261	295		0.487558	0.240553	0.271889
XSBF842	SBL045	2002	G221712000463.51	ME/CFSsa	Female	>=40 & <=49	pass		6.2	15.7	23.1	6.1	7.1	0.679654	0.76	75.3	2.6	0.5	71.9	1	0.03	17.8	0.75	7.8	5.3	4.8	0.27		CTCG	CGAGT	493		838816		33047	3314	3.93972	9.97194		1568	626	1120		0.473144	0.188896	0.33796
XSBF843	SBL046	6007	G221714000622.51	ME/CFSsa	Female	>=50 & <=60	pass		4	12.7	43.9	3.5	19.3	0.289294	0.28	67.9	7.9	0.45	82.7	0.2	<0.03	16.7	0.32	27.2	3.3	5.9	0.04		GAGC	CGAGT	504		3550930		184883	6570	5.20661	28.1405		2727	1321	2522		0.415068	0.201065	0.383866
XSBF844	SBL047	8026	G221714002463.50	Healthy control	Female	>=50 & <=60	pass		6.6	18.5	22.9	5.6	16.3	0.80786	0.82	82.6	2.2	0.6	82.2	1.4	0.03	22.4	0.75	15.1	8.9	6.8	0.27		GAGG	CGAGT	1037		6367816		386782	8674	6.07401	44.591		3894	1797	2983		0.448928	0.207171	0.343901
XSBF845	SBL048	6024	G221715000742.51	ME/CFSsa	Female	>=18 & <=29	pass		5.2	12.5	37.6	11.7	21.2	0.332447	0.22	63	8.6	0.14	56.2	1.3	<0.03	5.3	0.06	13	2.2	1.3	0.01		GCTA	CGAGT	131		4956162		317769	6470	6.41159	49.1142		2993	1173	2304		0.462597	0.181298	0.356105
XSBF846	SBL049	2008	G221712000687.51	ME/CFSsa	Female	>=50 & <=60	pass		5.8	23	43.9	5.6	7.1	0.523918	0.8	84.9	5.1	0.76	83.5	1.6	0.03	53.2	0.36	15	3.9	4.7	0.23		TCTC	CGAGT	703		6774334		393963	5592	5.81552	70.4512		2073	1369	2150		0.370708	0.244814	0.384478
XSBF847	SBL050	6009	G221714000749.51	ME/CFSsa	Female	>=50 & <=60	pass		6.8	12.5	39.4	5.7	11.1	0.317259	0.4	67	6.3	0.78	70.8	0	<0.03	20.2	0.7	9.6	1.6	6	0.11		TGAT	CGAGT	659		15234932		990291	13001	6.50013	76.1704		6043	2711	4247		0.46481	0.208522	0.326667
XSBF848	SBL051	6061	G221716001016.43	MS control	Female	>=50 & <=60	pass		5.4	15.1	27.8	13	8	0.543165	0.58	73	3.9	0.6	71	0.5	0.03	34.7	0.63	10.6	3.8	2.4	0.16		ATAC	GC	266		12323248		1263320	3477	10.2515	363.336		1583	876	1018		0.455278	0.251941	0.292781
XSBF849	SBL052	11021	G221717001976.18	MS control	Female	>=40 & <=49	pass		4	15.1	35.6	8.9	8.7	0.424157	0.38	87.4	3.9	0.58	86	0.8	<0.03	41.8	0.86	7.4	2.5	4.2	0.16		ACCT	GC	660		5884710		337535	2150	5.7358	156.993		1190	398	562		0.553488	0.185116	0.261395
XSBF850	SBL053	1046	G221712000850.49	ME/CFSmm	Female	>=50 & <=60	pass		3.8	8.3	35.7	4.1	9	0.232493	0.28	76.6	4.6	0.86	87.2	0.2	<0.03	16.4	0.69	13.2	2.1	5	0.08		ATGC	GC	575		6151378		683769	4665	11.1157	146.574		1777	1035	1853		0.380922	0.221865	0.397213
XSBF851	SBL054	7007	G221714000892.49	MS control	Female	>=40 & <=49	pass		3.8	11.6	33.6	2.3	11	0.345238	0.42	68.7	5.4	0.72	80	0.2	<0.03	10.3	0.65	14.9	3.4	5.3	0.03		CGAG	GC	689		2407828		88471	979	3.67431	90.3687		398	233	348		0.406537	0.237998	0.355465
XSBF852	SBL055	9002	G221714003026.50	ME/CFSmm	Female	>=40 & <=49	pass		6	18.7	30.9	4.5	14.6	0.605178	0.82	81.1	1.4	1.2	77.1	2.1	0.03	51.2	0.72	15.6	5.7	8.4	0.4		CTCG	GC	856		1683818		171352	3064	10.1764	55.9243		1230	626	1208		0.401436	0.204308	0.394256
XSBF853	SBL056	6019	G221715001222.49	Healthy control	Female	>=40 & <=49	pass		5.8	17.4	29	8.6	7.8	0.6	0.78	65.1	5.6	1.2	84.2	0.8	0.06	48.3	0.84	11.7	4.8	6.9	0.36		GAGC	GC	604		2356684		207755	3610	8.81556	57.5499		1672	722	1216		0.463158	0.2	0.336842
XSBF854	SBL057	3007	G221712000942.51	Healthy control	Female	>=50 & <=60	pass		4.2	20.6	35.5	1.4	4.8	0.580282	0.58	78.2	2.9	1	81.9	2.3	0.03	4.8	0.04	7.1	5.2	6.1	0.03		GAGG	GC	1032		3790852		296137	4119	7.81189	71.8954		1815	979	1325		0.440641	0.237679	0.32168
XSBF855	SBL058	7040	G221714001154.49	Healthy control	Female	>=50 & <=60	pass		6.2	12.3	35.5	4.1	12.7	0.346479	0.69	71.1	2	1	81.9	2.4	<0.03	10.9	0.65	13.2	5.4	6.7	0.23		GCTA	GC	675		3211570		316355	4755	9.85048	66.531		2001	1159	1595		0.42082	0.243743	0.335436
XSBF856	SBL059	6041	G221715003827.20	ME/CFSsa	Female	>=30 & <=39	pass		7.4	10.1	34.3	5.3	6.6	0.294461	0.5	67.6	0.9	0.78	87.4	1	0.06	33.3	0.54	11.9	3.6	5.5	0.63		TCTC	GC	945		4303330		321004	3345	7.45943	95.9653		1324	791	1230		0.395815	0.236472	0.367713
XSBF857	SBL060	6039	G221718000432.18	ME/CFSsa	Female	>=30 & <=39	pass		3.2	16.6	12.9	2.9	8.4	1.28682	0.35	30.2	5	0.24	41.7	13.3	0.03	3.9	0.25	7.6	3.3	1.9	0.1		TGAT	GC	293		9637758		946523	6805	9.82099	139.092		3275	1425	2105		0.481264	0.209405	0.309331
XSBF858	SBL061	3068	G221713000113.49	Healthy control	Female	>=50 & <=60	pass		5	26	25.4	1.2	9.3	1.02362	1.1	87.1	0.8	0.7	78.2	4.1	0.03	46.7	0.6	8.9	5.4	5.2	0.72		ATAC	TG	589		6770638		270399	1135	3.9937	238.237		528	260	347		0.465198	0.229075	0.305727
XSBF859	SBL062	7082	G221714001460.49	ME/CFSmm	Female	>=50 & <=60	pass		5.2	17.6	32	1	4.4	0.55	0.72	70.8	2	0.86	72.8	3.2	0.03	41	0.96	8.1	4.2	6.3	0.33		ACCT	TG	583		5398896		297352	1431	5.50764	207.793		584	319	528		0.408106	0.222921	0.368973
XSBF860	SBL063	6047	G221715003443.19	ME/CFSsa	Female	>=18 & <=29	pass		6.2	15.4	35.7	3.7	9.8	0.431373	0.84	76.8	2.6	1	83	1.7	0.03	30.3	0.8	16.8	4.6	7	0.4		ATGC	TG	624		13885836		1498648	8316	10.7926	180.213		4601	1404	2311		0.553271	0.168831	0.277898
XSBF861	SBL064	12006	G221715001974.18	MS control	Female	>=40 & <=49	pass		5	11.6	22.4	4.1	4.2	0.517857	0.4	64.2	0.6	0.7	57.4	2.2	0.03	14.1	0.6	6.1	3.8	5.1	0.12		CGAG	TG	574		6273408		302778	1929	4.82637	156.961		883	444	602		0.45775	0.230171	0.312079
XSBF862	SBL066	7069	G221714001474.49	MS control	Female	>=40 & <=49	pass		4.4	7.6	33	2.2	4.1	0.230303	0.4	55.7	3.4	1	76.7	1.2	0.03	11	0.46	6.2	3.1	5.8	0.28		CTCG	TG	655		4922090		400994	4666	8.14682	85.9396		2209	1106	1351		0.473425	0.237034	0.289541
XSBF863	SBL067	7111	G221714003220.49	MS control	Female	>=50 & <=60	pass		2.6	9.5	46.3	20.1	10.8	0.205184	0.2	71	2.2	0.59	80	0.8	<0.03	10.3	0.42	8.2	2.5	3.4	0.05		GAGC	TG	317		4989578		458246	2953	9.18406	155.18		1120	629	1204		0.379275	0.213004	0.407721
XSBF864	SBL158	7106	G221714002161.50	MS control	Female	>=40 & <=49	pass		4	12.6	33.1	3.1	14.6	0.380665	0.46	76	1.4	0.48	75.5	1	0.03	10.3	0.62	20.2	2.5	3.4	0.2		GAGG	TG	539		8117580		429512	4448	5.29113	96.5629		1884	1004	1560		0.423561	0.225719	0.350719
XSBF865	SBL159	10026	G221715000300.49	ME/CFSmm	Female	>=40 & <=49	pass		4	17.9	42.2	6.8	12	0.424171	0.52	87	4.1	0.9	89	0.3	<0.03	16.2	0.4	19.7	3.6	4.4	0.15		GCTA	TG	707		6711310		825114	4885	12.2944	168.908		2115	1081	1689		0.432958	0.22129	0.345752
XSBF866	SBL160	11019	G221717000510.18	MS control	Female	>=50 & <=60	pass		4.4	16.5	27.6	24.2	11.1	0.597826	0.38	6.2	0	0.45	81.7	1.4	<0.03	12.4	0.42	10.8	2.4	2.5	0.03		TCTC	TG	263		7278290		631778	2460	8.68031	256.82		966	561	933		0.392683	0.228049	0.379268
XSBF867	SBL071	6012	G221714003618.50	ME/CFSsa	Female	>=40 & <=49	pass		6	15	30.9	1.4	4.6	0.485437	0.5	67.1	0.9	0.55	78.6	1.4	0.03	24.4	0.84	6.7	2.4	4	0.32		TGAT	TG	285		10063476		903362	3336	8.97664	270.792		1576	667	1093		0.472422	0.19994	0.327638
XSBF868	SBL072	12010	G221715002872.18	MS control	Female	>=50 & <=60	pass		4.4	10.5	20.5	0.4	8.1	0.512195	0.42	64.3	0.7	0.3	59.4	2.8	<0.03	2.8	0.46	9.4	2.3	1.6	0.05		ATAC	ATG	157		6791208		247660	894	3.64677	277.025		393	200	301		0.439597	0.223714	0.336689
XSBF869	SBL073	3096	G221713000746.50	Healthy control	Female	>=50 & <=60	pass		1.4	10.6	31.3	8.5	16.3	0.338658	0.1	14.8	1.7	0.14	67.9	2.4	<0.03	3.7	0.1	7	0.4	0.9	0.01		ACCT	ATG	85		2724678		93575	700	3.43435	133.679		273	168	259		0.39	0.24	0.37
XSBF870	SBL074	7089	G221714001940.49	MS control	Female	>=50 & <=60	pass		5.8	17.4	42.6	0.8	10	0.408451	0.52	80.7	1.9	0.6	86.1	1.5	<0.03	5.9	0.24	23.3	3.4	2.5	0.05		ATGC	ATG	494		13892876		1398968	6398	10.0697	218.657		2466	1618	2314		0.385433	0.252892	0.361676
XSBF871	SBL075	6005	G221714003933.49	ME/CFSsa	Female	>=50 & <=60	pass		6.5	28.5	28.3	2.5	5.8	1.00707	1	89.6	1.8	0.8	85.4	2	0.03	32.7	0.36	10.3	2.9	3	0.25		CGAG	ATG	550		3323334		121258	816	3.64869	148.6		316	246	254		0.387255	0.301471	0.311275
XSBF872	SBL076	6068	G221716001616.19	ME/CFSsa	Female	>=18 & <=29	pass		7.8	20.4	27.3	10.2	7.5	0.747253	1.2	71.9	0.7	0.7	79.1	1.2	0.1	38.7	0.63	13.4	2.1	7.1	0.19		CTCG	ATG	902		6791300		710162	4611	10.4569	154.015		2374	918	1319		0.514856	0.199089	0.286055
XSBF873	SBL077	6001	G221713003463.51	ME/CFSsa	Female	>=40 & <=49	pass		4.4	7.8	22.2	9.7	4.8	0.351351	0.38	45.9	1.4	0.62	51.1	0.5	<0.03	1.8	0.39	7.6	3.1	3.6	0.05		GAGC	ATG	421		5434048		522597	3292	9.61708	158.748		1348	679	1265		0.409478	0.206258	0.384265
XSBF874	SBL078	7093	G221714002048.49	MS control	Female	>=50 & <=60	pass		5.6	15.1	21	2	5.5	0.719048	0.22	20.6	0.8	0.6	34.3	2	<0.03	0	0.24	2.8	1	1.3	0.02		GAGG	ATG	140		6558518		576780	2265	8.79436	254.649		931	510	824		0.411038	0.225166	0.363797
XSBF875	SBL079	11006	G221715000234.50	ME/CFSmm	Female	>=40 & <=49	pass		4	13.6	25.1	10.1	6.1	0.541833	0.5	63.5	1.8	0.61	60	0.9	0.03	34.2	0.72	4.9	1.9	2.7	0.24		GCTA	ATG	267		5559600		514012	3170	9.24549	162.149		1357	655	1158		0.428076	0.206625	0.3653
XSBF876	SBL080	6071	G221716003819.19	ME/CFSsa	Female	>=18 & <=29	pass		7	13.6	36.2	3.3	15.2	0.375691	0.66	66.1	2.2	1.1	70.9	0.7	0.03	23.8	1	23.2	2.9	3.8	0.28		TCTC	ATG	480		5884744		521081	1958	8.85478	266.129		972	399	587		0.496425	0.203779	0.299796
XSBF877	SBL081	1011	G221712000402.49	ME/CFSmm	Female	>=40 & <=49	pass		1.4	16.7	22.8	2.5	7	0.732456	0.14	49.4	0.3	0.25	46.9	0.5	<0.03	1	0.09	3	1	1.2	0.03		TGAT	ATG	164		8667984		729660	2910	8.41787	250.742		1364	568	978		0.468729	0.195189	0.336082
XSBF878	SBL082	7019	G221714000485.49	MS control	Female	>=50 & <=60	pass		3	14.5	34.5	10.3	9.7	0.42029	0.25	52.3	1.6	0.3	59.2	0.2	<0.03	0	0.15	4.4	0.9	1.6	0.02		ATAC	AATT	185		15413276		1494311	4899	9.69496	305.024		1820	1247	1832		0.371504	0.254542	0.373954
XSBF879	SBL083	6031	G221716000582.18	ME/CFSsa	Female	>=50 & <=60	fail (barcode repetition)		5.2	14.2	27.7	4.5	7.9	0.512635	0.68	66.8	0.3	0.76	72.5	0.3	<0.03	13.7	0.72	9.1	3.2	3.4	0.19		ACCT (ATGC used by mistake)	AATT	411		56422		6786	634	12.0272	10.7035		332	100	202		0.523659	0.157729	0.318612
XSBF880	SBL084	13011	G221715000514.49	Healthy control	Female	>=50 & <=60	fail (barcode repetition)		5.2	10.7	26.8	8.8	6.7	0.399254	0.45	61.4	0.56	0.86	79.3	0	<0.03	13.9	0.72	10.6	2.4	4.1	0.17		ATGC	AATT	499		11980810		1143398	5812	9.54358	196.731		2224	1425	2163		0.382657	0.245182	0.372161
XSBF881	SBL085	1016	G221712000478.49	ME/CFSmm	Female	>=40 & <=49	pass		4.8	9.3	21.6	1.3	14.2	0.430556	0.3	55.3	1.2	0.6	77.1	0.1	<0.03	3.2	9.3	17.1	1.5	1.7	0.04		CGAG	AATT	353		6324240		747856	5437	11.8252	137.549		2287	1143	2007		0.420636	0.210226	0.369137
XSBF882	SBL086	12013	G221716000906.18	MS control	Female	>=50 & <=60	pass		5.4	22.3	27.5	3.2	5.8	0.810909	1	85	0.8	1.2	88.3	1.4	0.03	10.2	0.9	14.4	1.7	3.1	0.08		CTCG	AATT	381		8115382		817600	8298	10.0747	98.5298		3565	1785	2948		0.429622	0.215112	0.355266
XSBF883	SBL087	6052	G221715003386.18	ME/CFSsa	Female	>=50 & <=60	pass		5.4	14	14.7	0.8	8.5	0.952381	0.6	70.8	0.8	0.7	69.7	0.1	0.03	25	1.2	8.4	2.2	4.4	0.3		GAGC	AATT	714		5566872		491335	3439	8.82605	142.871		1327	835	1277		0.385868	0.242803	0.371329
XSBF884	SBL088	6044	G221716001369.18	ME/CFSsa	Female	>=40 & <=49	pass		5.6	13.8	38.7	3.1	6.8	0.356589	0.72	69.9	2.7	1	84.9	0.5	<0.03	7.7	0.36	8.7	3	3.9	0.22		GAGG	AATT	450		7056292		744830	4416	10.5555	168.666		1758	1097	1561		0.398098	0.248415	0.353487
XSBF885	SBL089	2004	G221712000688.51	ME/CFSsa	Female	>=30 & <=39	pass		3	20.1	26.1	1.8	4.2	0.770115	0.54	69.8	2.6	0.46	71.7	0.8	0.03	9	0.4	5.4	3.4	3.5	0.2		GCTA	AATT	294		5915386		637744	4082	10.7811	156.233		1972	814	1296		0.483097	0.199412	0.317491
XSBF886	SBL090	7027	G221714000794.49	MS control	Female	>=50 & <=60	pass		5.4	14.8	30	1.5	2.9	0.493333	0.7	66.4	4.4	0.62	77	0.1	<0.03	12.8	0.36	6.1	3.2	4.2	0.12		TCTC	AATT	398		9542636		1225914	6926	12.8467	177.002		3385	1406	2135		0.488738	0.203003	0.308259
XSBF887	SBL091	6067	G221716001017.43	ME/CFSsa	Female	>=30 & <=39	pass		3	6	24.9	20	9.4	0.240964	0.18	40.4	3.1	0.28	61.4	1.4	<0.03	8.4	0.5	9.3	1.4	2.3	0.08		TGAT	AATT	199		12906658		1670456	5892	12.9426	283.513		3401	1032	1459		0.577223	0.175153	0.247624
XSBF888	SBL093	3006	G221712000886.49	ME/CFSmm	Female	>=50 & <=60	pass		5	7.5	28.9	3.1	5.6	0.259516	0.26	55.7	1.5	0.6	65.3	0.4	<0.03	4.6	0.4	4	1.5	3.2	0.09		ATAC	CAAGT	311		8571542		890673	5254	10.391	169.523		2107	1209	1938		0.401028	0.23011	0.368862
XSBF889	SBL092	6073	G221717002017.19	ME/CFSsa	Female	>=18 & <=29	pass		6.4	10.6	31	7.1	5.1	0.341935	0.7	63.2	3.2	0.84	74.3	0.3	0.09	43.3	0.78	8.2	3.6	5.4	0.55		ACCT	CAAGT	489		6743318		611601	5825	9.06973	104.996		2813	1094	1918		0.482918	0.187811	0.32927
XSBF890	SBL094	7028	G221714000893.49	MS control	Female	>=50 & <=60	pass		4.6	8.7	36.8	6.5	7.1	0.236413	0.4	76.1	2.5	1	81.2	0.4	0.03	10	0.78	8.2	1.8	5.1	0.17		ATGC	CAAGT	519		7994716		617210	5008	7.72022	123.245		1815	1191	2002		0.36242	0.237819	0.39976
XSBF891	SBL095	9014	G221715003468.18	ME/CFSsa	Female	>=18 & <=29	pass		5.2	16.6	29.4	3.2	9.6	0.564626	0.9	74.7	0.4	0.8	80.7	0.2	0.03	24.5	0.66	14.6	3.6	2.8	0.24		CGAG	CAAGT	201		3821252		386575	5036	10.1164	76.7623		2459	965	1612		0.488284	0.19162	0.320095
XSBF892	SBL096	8023	G221715001380.18	Healthy control	Female	>=40 & <=49	pass		3.4	25.5	21.4	3.4	7.1	1.19159	0.7	85.8	1	0.45	70.8	2.1	0.03	22	0.63	10.8	1.8	1.7	0.22		CTCG	CAAGT	108		1971174		151317	2100	7.67649	72.0557		898	459	743		0.427619	0.218571	0.35381
XSBF893	SBL097	3037	G221712001125.49	ME/CFSmm	Female	>=40 & <=49	pass		3	17	35.1	9.7	8.5	0.48433	0.7	77.5	0.7	0.68	83.5	0.6	0.03	26.2	0.63	10.8	3.3	2.9	0.46		GAGC	CAAGT	268		4794564		428686	4722	8.94108	90.7848		1790	1066	1866		0.379077	0.225752	0.395172
XSBF894	SBL098	6028	G221715003164.20	ME/CFSsa	Female	>=50 & <=60	pass		6.6	17.7	32	2.8	6.9	0.553125	0.76	86.3	0.5	0.72	82.9	0	0.03	16	0.82	9.6	4.3	4.7	0.23		GAGG	CAAGT	460		9454420		830734	6987	8.78673	118.897		2803	1597	2587		0.401174	0.228567	0.370259
XSBF895	SBL099	6065	G221715003898.20	ME/CFSsa	Female	>=40 & <=49	pass		3.2	16	35.3	2	6.9	0.453258	0.5	78	1.1	0.58	73	1.8	0.03	6.8	0.78	6.4	2.1	4.5	0.05		GCTA	CAAGT	571		4563722		421481	5486	9.23547	76.8285		2428	1254	1804		0.442581	0.228582	0.328837
XSBF896	SBL100	8049	G221715001801.19	Healthy control	Female	>=50 & <=60	pass		6	19.2	37.3	13.1	13.1	0.514745	0.9	86.1	5.3	0.8	77.9	1	0.03	63.6	0.6	13	4.4	5.7	0.38		TCTC	CAAGT	615		5281400		456893	3938	8.65098	116.022		1653	865	1420		0.419756	0.219655	0.360589
XSBF897	SBL101	3048	G221713000157.49	ME/CFSmm	Female	>=50 & <=60	pass		3.2	10.5	30.1	6.9	12.3	0.348837	0.36	66.8	5.1	0.45	80.5	0.1	<0.03	36.4	0.4	16.4	1.2	2.8	0.13		TGAT	CAAGT	319		8170952		790033	5249	9.6688	150.511		2052	1278	1919		0.390932	0.243475	0.365593
XSBF898	SBL103	10046	G221717001232.18	ME/CFSmm	Female	>=40 & <=49	pass		4.4	7.9	31.5	7.1	6	0.250794	0.6	27.4	0.3	1	62.7	0.8	<0.03	1.9	0.8	6	2.9	7.5	0.09		ATAC	CG	1116		11412522		1619074	10500	14.1868	154.198		4398	2651	3451		0.418857	0.252476	0.328667
XSBF899	SBL102	7066	G221714001462.49	MS control	Female	>=50 & <=60	pass		5	19.2	22.6	2.4	7.5	0.849558	0.76	81.3	1.6	0.64	71.8	1.5	<0.03	18	0.6	10.6	4.2	4.7	0.05		ACCT	CG	578		4778050		423993	4450	8.87377	95.2793		1705	1023	1722		0.383146	0.229888	0.386966
XSBF900	SBL104	13043	G221715002390.19	Healthy control	Female	>=50 & <=60	pass		6	16.3	17.4	5.3	3.7	0.936782	0.9	48.5	0.9	0.6	38.1	0.5	0.03	3.2	0.44	5.2	5	2	0.15		ATGC	CG	384		7054240		535122	4040	7.58582	132.456		1772	898	1370		0.438614	0.222277	0.339109
XSBF901	SBL155	8048	G221714003949.49	ME/CFSmm	Female	>=40 & <=49	pass		3.2	17.3	36.6	14.2	11.7	0.472678	0.4	62.2	3.1	0.3	77.4	2.5	<0.03	13.5	0.06	8.9	3	2.6	0.04		CGAG	CG	309		3454656		344972	4534	9.98571	76.0856		1799	1065	1670		0.39678	0.234892	0.368328
XSBF902	SBL106	7058	G221714001545.49	MS control	Female	>=50 & <=60	pass		6	27.2	27.6	8.6	15.4	0.985507	0.9	89.9	4.9	0.6	80.5	2.1	0.03	33	0.8	18.4	5.1	2.4	0.12		CTCG	CG	479		2607628		199841	3970	7.66371	50.3378		1565	786	1619		0.394207	0.197985	0.407809
XSBF903	SBL107	6046	G221715003519.19	ME/CFSsa	Female	>=30 & <=39	pass		6.2	14.2	30.3	4.6	3.6	0.468647	0.66	79.1	0.8	0.8	86.6	0.5	0.03	22.5	0.9	4.2	2.4	3.3	0.19		GAGC	CG	521		1596034		125687	3226	7.87496	38.9606		1647	690	889		0.510539	0.213887	0.275573
XSBF904	SBL108	6022	G221715002680.18	ME/CFSsa	Female	>=50 & <=60	pass		3.4	14.9	26	2.6	5	0.573077	0.26	73.5	1.2	0.4	67.4	0.4	<0.03	17.8	0.48	8.5	1.2	1.2	0.17		GAGG	CG	109		3489680		396812	5828	11.371	68.0872		2917	1360	1551		0.500515	0.233356	0.266129
XSBF905	SBL109	3060	G221713000438.49	ME/CFSmm	Female	>=50 & <=60	pass		4.2	14.1	35.1	10.8	5.6	0.401709	0.4	81.8	3.7	0.5	86.2	0.6	0.03	17.8	0.8	4.1	1.9	1.7	0.09		GCTA	CG	149		2092716		179576	3324	8.581	54.0241		1469	844	1011		0.441937	0.253911	0.304152
XSBF906	SBL110	7071	G221714001771.49	MS control	Female	>=50 & <=60	pass		3.4	13.8	43	4.5	6.4	0.32093	0.5	78.9	1.8	0.8	88.7	0.4	0.03	53.2	0.75	10..3	1.1	3.2	0.23		TCTC	CG	374		4803872		568804	9215	11.8405	61.7259		3693	2203	3319		0.40076	0.239067	0.360174
XSBF907	SBL111	6049	G221715003590.18	ME/CFSsa	Female	>=50 & <=60	pass		4.8	18.9	29.9	3	3.7	0.632107	0.9	80.1	6.9	0.82	88.2	1.4	0.03	40.1	0.48	6.1	3.2	3.4	0.25		TGAT	CG	290		14471022		2016336	12240	13.9336	164.733		5818	2868	3554		0.475327	0.234314	0.290359
XSBF908	SBL113	5002	G221713002027.50	ME/CFSmm	Female	>=50 & <=60	pass		4.2	12.3	35.1	7.3	6.6	0.350427	0.68	69.8	8.7	0.9	72.9	0.7	0.09	22.3	0.6	8.3	2.9	4.6	0.64		ATAC	TT	453		13580136		1760076	7983	12.9607	220.478		3273	2022	2688		0.409996	0.253288	0.336716
XSBF909	SBL112	6035	G221715002939.18	ME/CFSsa	Female	>=50 & <=60	pass		4	11.7	23.8	4.8	10.4	0.491597	0.38	76.7	1.9	0.6	56.8	1.3	<0.03	7.5	1	8.4	1.6	2.6	0.08		ACCT	TT	198		6338436		505880	2419	7.98115	209.128		896	587	936		0.370401	0.242662	0.386937
XSBF910	SBL114	7086	G221714001943.49	MS control	Female	>=40 & <=49	pass		3	12.9	25.6	5.3	6.3	0.503906	0.3	46.6	18.8	0.32	63.7	0.6	<0.03	4.8	0.15	9	1	1.2	0.01		ATGC	TT	118		4933218		425793	2470	8.63114	172.386		1153	640	677		0.466802	0.259109	0.274089
XSBF911	SBL115	6023	G221714003934.50	ME/CFSsa	Female	>=50 & <=60	pass		4.2	14.9	33.1	11.6	7.8	0.450151	0.66	80.5	2.4	0.88	87	0.9	0.03	30.6	0.87	10.2	2.9	3.8	0.17		CGAG	TT	252		5253944		756556	5514	14.3998	137.206		3071	871	1572		0.556946	0.157962	0.285092
XSBF912	SBL116	6057	G221716002110.08	ME/CFSsa	Female	>=30 & <=39	pass		4	13.5	26.7	6.9	12.6	0.505618	0.36	75.4	0.9	0.42	67.6	1.1	<0.03	28.4	0.56	15.7	1.8	1.9	0.16		CTCG	TT	182		3721160		425312	3691	11.4296	115.229		1634	838	1219		0.442698	0.227039	0.330263
XSBF913	SBL117	7031	G221716000760.18	MS control	Female	>=50 & <=60	pass		5	11.7	24.7	7	6.4	0.473684	0.5	78.2	0.8	0.52	65.5	0.5	0.06	34.7	0.58	6.9	1.9	1.5	0.28		GAGC	TT	249		4462496		451889	2706	10.1264	166.995		1125	652	929		0.415743	0.240946	0.343311
XSBF914	SBL118	10041	G221716000497.18	MS control	Female	>=50 & <=60	pass		4.8	15.9	46.3	5.5	12.7	0.343413	0.6	89.6	8.4	0.9	91.8	1	<0.03	10.8	0.5	14.7	3.7	5.3	0.05		GAGG	TT	515		7351150		931569	5104	12.6724	182.517		1811	1365	1928		0.35482	0.267437	0.377743
XSBF915	SBL119	6021	G221715000237.50	ME/CFSmm	Female	>=50 & <=60	pass		3	8.3	32.6	5.8	5	0.254601	0.3	55.1	12.2	0.36	70.3	1.3	<0.03	18.7	0.48	7.2	1	2.6	0.04		GCTA	TT	372		5938808		740499	5970	12.4688	124.037		2320	1499	2151		0.38861	0.251089	0.360302
XSBF916	SBL120	11022	G221717000431.18	MS control	Female	>=50 & <=60	pass		5.8	12.6	40.5	2.9	6.9	0.311111	0.4	73.9	9.9	1	87.2	0.5	<0.03	8.6	0.6	8.8	3.9	4.6	0.04		TCTC	TT	436		7393814		917629	5873	12.4108	156.245		2534	1359	1980		0.431466	0.231398	0.337136
XSBF917	SBL121	1001	G221712000420.50	ME/CFSmm	Female	>=50 & <=60	pass		3	23.4	25	10.8	10.6	0.936	0.7	84.7	2	0.32	79.3	0.6	<0.03	30.4	0.3	17.4	4.2	2.9	0.13		TGAT	TT	128		8588596		1067375	3755	12.4278	284.254		1584	969	1202		0.421838	0.258056	0.320107
XSBF918	SBL123	7108	G221714002390.49	ME/CFSmm	Female	>=50 & <=60	pass		5.8	27.5	15.6	2.5	12	1.76282	0.64	87.8	1.4	0.66	61.3	9.3	0.03	7	0.9	14.7	8.1	4.3	0.43		ATAC	GGA	289		6519078		736118	5711	11.2918	128.895		2308	1350	2053		0.404132	0.236386	0.359482
XSBF919	SBL122	7021	G221714000486.49	MS control	Female	>=40 & <=49	pass		4	18.2	38.4	6.6	5.2	0.473958	0.44	72	0.9	0.78	84.7	0.9	0.03	40	0.5	8.7	4.5	7	0.35		ACCT	GGA	286		3693206		351574	3275	9.51948	107.351		1477	573	1225		0.450992	0.174962	0.374046
XSBF920	SBL157	7016	G221714000370.49	MS control	Female	>=50 & <=60	pass		1.6	21.2	29.1	7.6	10.3	0.728522	0.36	78.7	1.8	0.3	62.6	3.2	<0.03	15.1	0.16	12.2	2.5	0.7	0.05		ATGC	GGA	191		6093034		611705	4587	10.0394	133.356		1762	1109	1716		0.384129	0.24177	0.374101
XSBF921	SBL125	1026	G221712000593.49	ME/CFSmm	Female	>=40 & <=49	pass		3.2	20	17.3	3.6	11.1	1.15607	0.32	72.9	1.1	0.38	66.1	0.7	<0.03	9.1	0.48	16.9	4	3.6	0.13		CGAG	GGA	422		3550458		329209	5598	9.2723	58.8083		2466	1221	1911		0.440514	0.218114	0.341372
XSBF922	SBL126	8005	G221714000714.50	ME/CFSmm	Female	>=40 & <=49	pass		3	10.6	23.3	2.1	5.6	0.454936	0.12	37.7	2.9	0.22	42.6	1	<0.03	4.8	0.18	4.1	1	1.9	0.03		CTCG	GGA	156		2871692		245363	3265	8.5442	75.1495		1258	724	1283		0.385299	0.221746	0.392956
XSBF923	SBL127	6034	G221715003387.19	ME/CFSsa	Female	>=30 & <=39	pass		6	18.9	30.6	8.4	7.9	0.617647	1	78.2	3.5	1.1	85.7	1	0.03	23.6	1	10.6	3.4	3.9	0.42		GAGC	GGA	441		4026488		345967	5025	8.59228	68.8492		2196	1210	1619		0.437015	0.240796	0.322189
XSBF924	SBL128	12004	G221715000799.49	MS control	Female	>=40 & <=49	pass		3.2	9.5	53.6	8.7	9	0.177239	0.2	36.2	1.8	0.22	30.9	2.1	<0.03	1.8	0.06	3.5	0.7	0.8	0.01		GAGG	GGA	114		6019530		433623	3547	7.2036	122.251		1372	922	1253		0.386806	0.259938	0.353256
XSBF925	SBL129	1030	G221712000730.49	ME/CFSmm	Female	>=40 & <=49	pass		9	11.4	54.9	1.5	3.3	0.20765	0.8	79.9	7.2	1.4	91.2	0.4	0.12	18.1	3	5.7	3.5	7.7	0.74		GCTA	GGA	2163		4184378		385900	5776	9.2224	66.8109		2304	1443	2029		0.398892	0.249827	0.351281
XSBF926	SBL130	8011	G221714000795.50	ME/CFSmm	Female	>=50 & <=60	pass		3.8	15.7	36.5	11.2	2.9	0.430137	0.34	72.3	2	0.72	79.6	0.6	<0.03	20.3	0.74	3.3	1.7	3.9	0.1		TCTC	GGA	796		6628644		822967	7181	12.4153	114.603		3252	1521	2408		0.452862	0.211809	0.335329
XSBF927	SBL131	8041	G221714002863.49	Healthy control	Female	>=50 & <=60	pass		4.8	17.1	34.3	4.2	5.4	0.498542	0.54	76.2	3.9	1	83.8	0.9	0.03	24.8	0.82	9	1.9	4.9	0.2		TGAT	GGA	745		7239164		854120	6140	11.7986	139.107		2615	1404	2121		0.425896	0.228664	0.34544
XSBF928	SBL132	13001	G221715001101.49	Healthy control	Female	>=40 & <=49	pass		3	16.8	29.2	8.3	5	0.575342	0.46	77.6	2.4	0.58	73.3	1.2	<0.03	3.5	0.18	9	2	2.6	0.05		ATAC	GATT	326		8374204		1055057	5288	12.5989	199.519		2140	1404	1744		0.40469	0.265507	0.329803
XSBF929	SBL133	3009	G221712000914.49	ME/CFSmm	Female	>=40 & <=49	pass		5.6	23.6	39.6	1.8	2.2	0.59596	1	87.5	4.6	1.1	88.3	1.3	0.03	22.8	0.76	1.8	5.5	6.5	0.3		ACCT	GATT	603		6908622		662129	5952	9.5841	111.245		2533	1471	1948		0.425571	0.247144	0.327285
XSBF930	SBL134	7030	G221714000910.49	MS control	Female	>=50 & <=60	pass		4.2	14.2	36.2	1.9	8.4	0.392265	0.72	66.3	6.8	0.84	84.6	0.8	0.09	19.7	0.92	12.6	3.2	6.2	0.6		ATGC	GATT	1145		7396748		676204	4366	9.14191	154.88		1753	1164	1449		0.401512	0.266606	0.331883
XSBF931	SBL135	6051	G221715003499.18	ME/CFSsa	Female	>=50 & <=60	pass		5.8	16.9	17.7	0.7	9	0.954802	1	77	3.4	0.8	69.7	1.7	<0.03	6.1	0.54	9.6	5.5	3.9	0.2		CGAG	GATT	437		5450762		616003	5890	11.3012	104.585		2534	1298	2058		0.430221	0.220374	0.349406
XSBF932	SBL136	13030	G221715001429.20	Healthy control	Female	>=40 & <=49	pass		3.4	7.9	52.6	4.6	9.7	0.15019	0.3	58.3	1.9	0.8	85.3	0.2	<0.03	11.6	0.3	13.6	2.9	2	0.2		CTCG	GATT	196		3907474		438282	3690	11.2165	118.776		1445	876	1369		0.391599	0.237398	0.371003
XSBF933	SBL137	3067	G221713000033.50	Healthy control	Female	>=50 & <=60	pass		3.9	12.1	28.9	3.1	10.1	0.418685	0.4	68	1.2	0.8	79.1	1.1	<0.03	9.6	0.72	7.9	1.5	3.7	0.2		GAGC	GATT	373		4247890		455308	4338	10.7185	104.958		1818	950	1570		0.419087	0.218995	0.361918
XSBF934	SBL138	6042	G221715003200.19	ME/CFSsa	Female	>=18 & <=29	pass		4.8	18.4	36.6	3.5	7.9	0.502732	0.62	74.4	4.2	0.55	78.2	0.5	<0.03	11.9	0.42	14.2	2.1	3.6	0.2		GAGG	GATT	332		5372186		680084	5472	12.6594	124.284		2424	1317	1731		0.442982	0.24068	0.316338
XSBF935	SBL139	12012	G221716000159.18	MS control	Female	>=50 & <=60	pass		5.8	27.3	48.9	6.1	16.2	0.558282	0.6	69.9	10.9	0.9	79.8	2	0.03	6.1	1	8.9	2.8	5.8	0.2		GCTA	GATT	822		4371314		609714	7805	13.9481	78.1184		3799	1571	2435		0.486739	0.201281	0.31198
XSBF936	SBL140	7129	G221715001857.19	Healthy control	Female	>=40 & <=49	pass		6.2	24.7	31.2	5.5	9.2	0.791667	0.92	68.4	5.3	0.8	63.7	3.2	0.03	3.2	0.84	8.7	5.9	4.1	0.3		TCTC	GATT	741		7088744		1017617	9263	14.3554	109.858		4188	2035	3040		0.452121	0.219691	0.328187
XSBF937	SBL141	3079	G221713000159.51	Healthy control	Female	>=40 & <=49	pass		4.4	11.8	32	1.9	7.6	0.36875	0.4	27.1	4.3	0.65	38.5	2	<0.03	1.5	0.68	5.7	3.1	5.1	0.2		TGAT	GATT	319		8340728		1152497	6851	13.8177	168.223		3057	1641	2153		0.446212	0.239527	0.314261
XSBF938	SBL142	8018	G221714001472.49	ME/CFSmm	Female	>=40 & <=49	pass		5.8	15.6	33.3	21.6	10.5	0.468468	0.8	79.1	2	0.8	79.5	0.3	0.12	83.6	0.66	15.7	2.7	5.6	0.8		ATAC	ACGGT	667		8317826		1031326	6553	12.399	157.382		2580	1683	2290		0.393713	0.256829	0.349458
XSBF939	SBL143	10018	G221716000368.18	Healthy control	Female	>=50 & <=60	pass		4.4	15	35.6	4.4	10.1	0.421348	0.7	80.2	1.9	0.8	84.9	1.8	0.03	22.1	1	12.1	2.1	4.7	0.3		ACCT	ACGGT	539		5203972		459837	5289	8.83627	86.9421		2064	1323	1902		0.390244	0.250142	0.359614
XSBF940	SBL144	10022	G221715002412.05	Healthy control	Female	>=30 & <=39	pass		4.2	10.5	26.1	2.1	14	0.402299	0.4	79.6	2	0.6	81.5	0.6	<0.03	24.8	0.3	15.3	1.3	2.9	0.1		ATGC	ACGGT	245		6062022		681661	6661	11.2448	102.336		2940	1525	2196		0.441375	0.228945	0.32968
XSBF941	SBL145	3050	G221713000349.50	ME/CFSmm	Female	>=50 & <=60	pass		5	14.6	34	11.9	14.9	0.429412	0.4	73	1.7	0.6	77.3	3.4	<0.03	17.2	0.5	12.2	1.2	2.4	0.2		CGAG	ACGGT	152		3280680		333930	4656	10.1787	71.7204		1956	1039	1661		0.420103	0.223153	0.356744
XSBF942	SBL146	7085	G221714001562.49	ME/CFSmm	Female	>=50 & <=60	pass		10	8.9	7.2	0.5	76.3	1.23611	1	81.9	2.2	0.9	77.8	4.5	<0.03	3.1	4.8	83.8	3.1	3.1	0.1		CTCG	ACGGT	201		2863080		250744	4583	8.75784	54.7118		1955	1145	1483		0.426576	0.249836	0.323587
XSBF943	SBL147	7116	G221714003339.49	ME/CFSmm	Female	>=50 & <=60	pass		4.8	13.6	30.5	6	2.8	0.445902	0.8	76.9	5.5	0.94	81	0.7	0.12	51.4	1.2	2.7	2.5	5.6	1.1		GAGC	ACGGT	458		4512450		416374	5737	9.22723	72.577		2170	1505	2062		0.378246	0.262332	0.359421
XSBF944	SBL148	6029	G221715002833.20	ME/CFSsa	Female	>=30 & <=39	pass		3.4	24	27.5	9.6	9.8	0.872727	0.5	77.5	1.4	0.8	79.8	1.4	<0.03	36.4	0.42	10.7	3.4	4.2	0.1		GAGG	ACGGT	398		6285562		659345	8138	10.4898	81.0205		3837	1753	2548		0.471492	0.215409	0.313099
XSBF945	SBL149	3001	G221713000471.50	Healthy control	Female	>=50 & <=60	pass		2.6	12.9	31.2	5.9	9.2	0.413462	0.54	70.6	2	0.58	63.6	2.4	<0.03	6.6	0.2	5.8	1.1	1.9	0.02		GCTA	ACGGT	113		3674142		379596	4199	10.3316	90.4015		1728	1057	1414		0.411527	0.251727	0.336747
XSBF946	SBL150	7061	G221714001772.49	MS control	Female	>=50 & <=60	pass		3.6	10.4	36.3	1.7	8.5	0.286501	0.22	81.9	0.9	0.58	81.8	1	<0.03	15.6	0.22	9	1.1	4	0.1		TCTC	ACGGT	574		7447638		961278	10586	12.9072	90.8065		4583	2327	3676		0.43293	0.219819	0.347251
XSBF947	SBL151	12011	G221715003591.20	MS control	Female	>=40 & <=49	pass		3.1	12.1	42.7	11.1	9.7	0.283372	0.4	70.5	3	0.64	80.2	0.4	<0.03	25.5	0.42	11.8	2.4	4.3	0.1		TGAT	ACGGT	726		8183872		1006809	8083	12.3024	124.559		3432	1926	2725		0.424595	0.238278	0.337127
						Total																											932295256		92512052	695477				302577	158588	234312
						Average			4.7775	15.3269	31.0975	6.44209	9.1536	0.529582	0.555472	69.7232	3.07813	0.675443	73.7288	1.4471	0.0528205	22.5081	0.698468	11.039	3.1956	4.21538	0.189936						6.2153e+06		616747	4636.51				2017.18	1057.25	1562.08
						stdev			1.53713														0.929977		1.66065	2.04638	0.178137						3.09635e+06		391590	2337.78				1067.54	531.799	786.992
